# Supplementary material for: Engineering bacterial thiosulfate and tetrathionate sensors for detecting gut inflammation
Source: Mol Syst Biol. 2017 Apr 3;13(4):923. doi: 10.15252/msb.20167416 (PMC5408782; doi:10.15252/msb.20167416)
Supplement: Supplementary file 2 — Dataset EV1 [file MSB-13-923-s002.xlsx]

## Sheet: Description
Output from bioinformatics search to identify putative thiosulfate and tetrathionate TCS sensors
Clustered	All sensor kinases from the bioinformatic search that have a phosphonate_bd+HisKA+HATPase_c domain clustered into groups with >70% sequence identity. The starred protein is the centroid of the cluster.
Phylogeny	Starred representative of each cluster arranged by phylogeny
RR	Sensor kinases after clustering that are located next to a response regulator
KEGG	Organisms that are in the KEGG database
Thiosulfate	Predicted thiosulfate sensors
Tetrathionate	Predicted tetrathionate sensors

## Sheet: Clustered
GI number (*=representative of group)	Sequence
*486076161	MGRNVVRCLTVLASLWMLSGAVRAQTWNIGVLAMRGEVSTRNHWQPLETLLNQQIPGEQFHIQPLDLRQMQEAVNRGTVQFVVTNPAQFVQLNSRSALRWLASLRSTR-GGKATSNVIGSAILVRRDSGITSPHDLIGKTVGAIDAQAFGGYLLGYKALSDAGLRPERDLRLTFTGFPADALLYLLREKAVQAVIVPVCLLEKMDEEGLIRKTDFMTVLNHPTSIPCLTSTPLYPDWSFAALPAVSDELADRVTRVLFNAPQNATFRWGAPASTREVEALLRDVRQHPQQRQLWLDVKSWFIQHRLAMGAAAIVLLLLTLNYIWVMLLVRRR----------------GRQLERNNVLLHKQEQALETARQMSVLGEMTSGFAHELNQPLSAIRHYAQG…
402275677	MGRNVVRCLTVLASLWMLSGAVRAQTWNIGVLAMRGEVSTRNHWQPLETLLNQQIPGEQFHIQPLDLRQMQEAVNRGTVHFVVTNPAQFVQLNSRSALRWLASLRSTR-GGKATSNVIGSAILVRRDSGLTSAHDLIGKTVGAIDAQAFGGYLLGYKALSDAGLRPERDLRLTFTGFPADALLYLLREKAVQAVIVPVCLLEKMDEEGLIRKTDFMTVLNHPTSIPCLTSTPLYPDWSFAALPVVSDELADRVTRVLFNAPQNATFRWGAPASTREVEALLRDVRQHPQQRQLWLDVKSWFIQHRLAMGGVVIVLLLLTLNYIWVMLLVRRR----------------GRQLERNNVLLHKQEQALETARQMSVLGEMTSGFAHELNQPLSAIRHYAQG…
395984107	MLAAVGLLCHGAWAGTWNIGILAMRGEASTRSHWQPLAKTLSQQLPGETFHIQPLDLHQMQEAVNQGTVQFVITNPAQFVQLNSHAPLRWLASLRSTRDGKAVSNVIGSVILTRRDSGITTAHDLIGKTVGAIDAQAFGGYLLGYKALSDAGLRPERDFHLRFTGFPGDALVYMLREKAVQAAIVPVCLLENMDQEGLINKKDFIALLSRPTPLPCLTSTPLYPDWSFAALPAVSDALADRVTRALFNAPAAASFHWGAPASTSQVEALLRDVRQHPQQRRLWLDVKSWLIQHQLMVGGVILAFLLLTLNYIWVMLLVRRRGKQLERNNVVLHQHERALETARQMSVLGEMTSGFAHELNQPLSAIRHYAQGGLIRLRAADEQHPLLPALEQIDQQAQR…
553861531	MLAAVGLLCHGAWAGTWNIGILAMRGEASTRSHWQPLAKTLSQQLPGETFHIQPLDLHQMQEAVNQGTVQFVITNPAQFVQLNSHAPLRWLASLRSTRDGKAVSNVIGSVILTRRDSGITTAHDLIGKTVGAIDAQAFGGYLLGYKALSDAGLRPERDFHLRFTGFPGDALIYMLREKAVQAAIVPVCLLENMDQEGLINKKDFIALLSRPTPLPCLTSTPLYPDWSFAALPAVSDALADRVTRALFNAPAAASFHWGAPASTSQVEALLRDVRQHPQQRRLWLDVKSWLIQHQLMVGGVILAFLLLALNYIWVMLLVRRRGKQLERNSVVLHQHERALETARQMSVLGEMTSGFAHELNQPLSAIRHYAQGCLIRLRAADEQHPLLPALEQIDQQAQR…
555234599	MLAAVGLLCHGAWAGTWNIGILAMRGEASTRSHWQPLAKTLSQQLPGETFHIQPLDLHQMQEAVNQGTVQFVITNPAQFVQLNSHAPLRWLASLRSTRDGKAVSNVIGSVILTRRDSGITTAHDLIGKTVGAIDAQAFGGYLLGYKALSDAGLRPERDFHLRFTGFPGDALVYMLREKAVQAAIVPVCLLENMDQEGLINKKDFIALLSRPTPLPCLTSTPLYPDWSFAALPAVSDALADRVTRALFNAPAAASFHWGAPASTSQVEALLRDVRQHPQQRRLWLDVKSWLIQHQLMVGGVILAFLLLTLNYIWVMLLVRRRGKQLERNSVVLHQHERALETARQMSVLGEMTSGFAHELNQPLSAIRHYAQGCLIRLRAADEQHPLLPALEQIDQQAQR…
554682151	MLAAVGLLCHGAWAGTWNIGILAMRGEASTRSHWQPLAKTLSQQLPGETFHIQPLDLHQMQEAVNQGTVQFVITNPAQFVQLNSHAPLRWLASLRSTRDGKAVSNVIGSVILTRRDSGITTAHDLIGKTVGAIDAQAFGGYLLGYKALSDAGLRPERDFHLRFTGFPGDALVYMLREKAVQAAIVPVCLLENMDQEGLINKKDFIALLSRPTPLPCLTSTPLYPDWSFAALPAVSDALADRVTRALFNAPAAASFHWGAPASTSQVEALLRDVRQHPQQRRLWLDVKSWLIQHQLMVGGVILAFLLLTLNYIWVMLLVRRRGKQLERNSVVLHQHERALETARQMSVLGEMTSGFAHELNQPLSAIRHYAQGCLIRLRAADEQHPLLPALEQIDQQAQR…
444826565	----------MLAAVGLLCHGAWAGTWNIGILAMRGEASTRSHWQPLAKTLSQQLPGETFHIQPLDLHQMQEAVNQGTVQFVITNPAQFVQLNSHAPLRWLASLRSTR-DGKAVSNVIGSVILTRRDSGITTAHDLIGKTVGAIDAQAFGGYLLGYKALSDAGLRPERDFHLRFTGFPGDALVYMLREKAVQAAIVPVCLLENMDQEGLINKKDFIALLARPTPLPCLTSTPLYPDWSFAALPAVSDALADRVTRALFNAPAAASFHWGAPASTSQVEALLRDVRQHPQQRRLWLDVKSWLIQHQLMVGGVILAFLLLTLNYIWVMLLVRRR----------------GKQLERNSVVLHQHERALETARQMSVLGEMTSGFAHELNQPLSAIRHYAQG…
486174482	----------MLAAVGLLCHGAWAGTWNIGVLAMRGEASTRSHWQPLAKTLSQQLPGETFHIQPLDLHQMQEAVNQGTVQFVITNPAQFVQLNSHAPLRWLASLRSTR-DGKAVSNVIGSVILTRRDSGITTAHDLIGKTVGAIDAQAFGGYLLGYKALSDAGLRPERDFHLRFTGFPGDALIYMLREKAVQAAIVPVCLLENMDQEGLINKKDFIALLSRPTPLPCLTSTPLYPDWSFAALPAVSDALADRVTRALFNAPAAASFHWGAPASTSQVEALLRDVRQHPQQRRLWLDVKSWLIQHQLMVGGVILAFLLLTLNYIWVMLLVRRR----------------GKQLERNSVVLHQHERALETARQMSVLGEMTSGFAHELNQPLSAIRHYAQG…
525857513	MRGKTVRRLAVLAAVGLLCHGAWAGTWNIGILAMRGEASTRSHWQPLAKTLSQQLPGETFHIQPLDLHQMQEAVNQGTVQFVITNPAQFVQLNSHAPLRWLASLRSTR-DGKAVSNVIGSVILTRRDSGITTAHDLIGKTVGAIDAQAFGGYLLGYKALSDAGLRPERDFHLRFTGFPGDALVYMLREKAVQAAIVPVCLLENMDQEGLINKKDFIALLSRPTPLPCLTSTPLYPDWSFAALPAVSDALADRVTRALFNAPAAASFHWGAPASTSQVEALLRDVRQHPQQRRLWLDVKSWLIQHQLMVGGVILAFLLLTLNYIWVMLLVRRR----------------GKQLERNSVVLHQHERALETARQMSVLGEMTSGFAHELNQPLSAIRHYAQG…
532637606	MRGKTVRRLAVLAAVGLLCHGAWAGTWNIGILAMRGEASTRSHWQPLAKTLSQQLPGETFHIQPLDLHQMQEAVNQGTVQFVITNPAQFVQLNSHAPLRWLASLRSTR-DGKAVSNVIGSVILTRRDSGITTAHDLIGKTVGAIDAQAFGGYLLGYKALSDAGLRPERDFHLRFTGFPGDALVYMLREKAVQAAIVPVCLLENMDQEGLINKKDFIALLSRPTPLPCLTSTPLYPDWSFAALPAVSDALADRVTRALFNAPAAASFHWGAPASTSQVEALLRDVRQHPQQRRLWLDVKSWLIQHQLMVGGVILAFLLLTLNYIWVMLLVRRR----------------GKQLERNSVVLHQHERALETARQMSVLGEMTSGFAHELNQPLSAIRHYAQG…
447137158	MRGKTVRRLAVLAAVGLLCHGAWAGTWNIGILAMRGEASTRSHWQPLAKTLSQQLPGETFHIQPLDLHQMQEAVNQGTVQFVITNPAQFVQLNSHAPLRWLASLRSTR-DGKAVSNVIGSVILTRRDSGITTAHDLIGKTVGAIDAQAFGGYLLGYKALSDAGLRPERDFHLRFTGFPGDALVYMLREKAVQAAIVPVCLLENMDQEGLINKKDFIALLSRPTPLPCLTSTPLYPDWSFAALPAVSDALADRVTRALFNAPAAASFHWGAPASTSQVEALLRDVRQHPQQRRLWLDVKSWLIQHQLMVGGVILAFLLLTLNYIWVMLLVRRR----------------GKQLERNSVVLHQHERALETARQMSVLGEMTSGFAHELNQPLSAIRHYAQG…
363553685	MRGKTVRRLAVLAAVGLLCHGAWAGTWNIGILAMRGEASTRSHWQPLAKTLSQQLPGETFHIQPLDLHQMQEAVNQGTVQFVITNPAQFVQLNSHAPLRWLASLRSTR-DGKAVSNVIGSVILTRRDSGITTAHDLIGKTVGAIDAQAFGGYLLGYKALSDAGLRPERDFHLRFTGFPGDALVYMLREKAVQAAIVPVCLLENMDQEGLINKKDFIALLSRPTPLPCLTSTPLYPDWSFAALPAVSDALADRVTRALFNAPAAASFHWGAPASTSQVEALLRDVRQHPQQRRLWLDVKSWLIQHQLMVGGVILAFLLLTLNYIWVMLLVRRR----------------GKQLERNSVVLHQHERALETARQMSVLGEMTSGFAHELNQPLSAIRHYAQG…
549558718	MRGKTVRRLAVLAAVGLLCHGAWAGTWNIGILAMRGEASTRSHWQPLAKTLSQQLPGETFHIQPLDLHQMQEAVNQGTVQFVITNPAQFVQLNSHAPLRWLASLRSTR-DGKAVSNVIGSVILTRRDSGITTAHDLIGKTVGAIDAQAFGGYLLGYKALSDAGLRPERDFHLRFTGFPGDALIYMLREKAVQAAIVPVCLLENMDQEGLINKKDFIALLSRPTPLPCLTSTPLYPDWSFAALPAVSDALADRVTRALFNAPAAVSFHWGAPASTSQVEALLRDVRQHPQQRRLWLDVKSWLIQHQLMVGGVILAFLLLTLNYIWVMLLVRRR----------------GKQLERNSVVLHQHERALETARQMSVLGEMTSGFAHELNQPLSAIRHYAQG…
555259631	----------MLAAVGLLCHGAWAGTWNIGILAMRGEASTRSHWQPLAKTLSQQLPGETFHIQPLDLHQMQEAVNQGTVQFVITNPAQFVQLNSHAPLRWLASLRSTR-DGKAVSNVIGSVILTRRDSGITTAHDLIGKTVGAIDAQAFGGYLLGYKALSDAGLRPERDFHLRFTGFPGDALVYMLREKAVQAAIVPVCLLENMDQEGLINKKDFIALLSRPTPLPCLTSTPLYPDWSFAALPAVSDALADRVTRALFNAPAAASFHWGAPASTSQVEALLRDVRQHPQQRRLWLDVKSWLIQHQLMVGGVILAFLLLTLNYIWVMLLVRRR----------------GKQLERNSVVLHQHERALETARQMSVLGEMTSGFAHELNQPLSAIRHYAQG…
563653189	MRGKTVRRLAVLAAVGLLCHGAWAGTWNIGILAMRGEASTRSHWQPLAKTLSQQLPGETFHIQPLDLHQMQEAVNQGTVQFVITNPAQFVQLNSHAPLRWLASLRSTR-DGKAVSNVIGSVILTRRDSGITTAHDLIGKTVGAIDAQAFGGYLLGYKALSDAGLRPERDFHLRFTGFPGDALVYMLREKAVQAAIVPVCLLENMDQEGLINKKDFIALLARPTPLPCLTSTPLYPDWSFAALPAVSDALADRVTRALFNAPAAASFHWGAPASTSQVEALLRDVRQHPQQRRLWLDVKSWLIQHQLMVGGVILAFLLLTLNYIWVMLLVRRR----------------GKQLERNSVVLHQHERALETARQMSVLGEMTSGFAHELNQPLSAIRHYAQG…
353076200	MRGKTVRRLAVLAAVGLLCHGAWAGTWNIGILAMRGEASTRSHWQPLAKTLSQQLPGETFHIQPLDLHQMQEAVNQGTVQFVITNPAQFVQLNSHAPLRWLASLRSTR-DGKAVSNVIGSVILTRRDSGITTAHDLIGKTVGAIDAQAFGGYLLGYKALSDAGLRPERDFHLRFTGFPGDALVYMLREKAVQAAIVPVCLLENMDQEGLINKKDFIALLSRPTPLPCLTSTPLYPDWSFAALPAVSDALADRVTRALFSAPAAAPFHWGAPASTSQVEALLRDVRQHPQQRRLWLDVKSWLIQHQLMVGGVILAFLLLTLNYIWVMLLVRRR----------------GKQLERNSVVLHQHERALETARQMSVLGEMTSGFAHELNQPLSAIRHYAQG…
16764736	MRGKTVRRLAVLAAVGLLCHGAWAGTWNIGILAMRGEASTRSHWQPLAKTLSQQLPGETFHIQPLDLHQMQEAVNQGTVQFVITNPAQFVQLNSHAPLRWLASLRSTR-DGKAVSNVIGSVILTRRDSGITTAHDLIGKTVGAIDAQAFGGYLLGYKALSDAGLRPERDFHLRFTGFPGDALVYMLREKAVQAAIVPVCLLENMDQEGLINKKDFIALLSRPTPLPCLTSTPLYPDWSFAALPAVSDALADRVTRALFNAPAAASFHWGAPASTSQVEALLRDVRQHPQQRRLWLDVKSWLIQHQLMVGGVILAFLLLTLNYIWVMLLVRRR----------------GKQLERNSVVLHQHERALETARQMSVLGEMTSGFAHELNQPLSAIRHYAQG…
197250033	----------MLAAVGLLCHGAWAGTWNIGILAMRGEASTRSHWQPLAKTLSQQLPGETFHIQPLDLHQMQEAVNQGTVQFVITNPAQFVQLNSHAPLRWLASLRSTR-DGKAVSNVIGSVILTRRDSGITTAHDLIGKTVGAIDAQAFGGYLLGYKALSDAGLRPERDFHLRFTGFPGDALVYMLREKAVQAAIVPVCLLENMDQEGLINKKDFIALLARPTPLPCLTSTPLYPDWSFAALPAVSDALADRVTRALFNAPAAASFHWGAPASTSQVEALLRDVRQHPQQRRLWLDVKSWLIQHQLMVGGVILAFLLLTLNYIWVMLLVRRR----------------GKQLERNSVVLHQHERALETARQMSVLGEMTSGFAHELNQPLSAIRHYAQG…
194449884	----------MLAAVGLLCHGAWAGTWNIGILAMRGEASTRSHWQPLAKTLSQQLPGETFHIQPLDLHQMQEAVNQGTVQFVITNPAQFVQLNSHAPLRWLASLRSTR-DGKAVSNVIGSVILTRRDSGITTAHDLIGKTVGAIDAQAFGGYLLGYKALSDAGLRPERDFHLRFTGFPGDALVYMLREKAVQAAIVPVCLLENMDQEGLINKKDFIALLSRPTPLPCLTSTPLYPDWSFAALPAVSDALADRVTRALFNAPAAASFHWGAPASTSQVEALLRDVRQHPQQRRLWLDVKSWLIQHQLMVGGVILAFLLLTLNYIWVMLLVRRR----------------GKQLERNSVVLHQHERALETARQMSVLGEMTSGFAHELNQPLSAIRHYAQG…
378983943	----------MLAAVGLLCHGAWAGTWNIGILAMRGEASTRSHWQPLAKTLSQQLPGETFHIQPLDLHQMQEAVNQGTVQFVITNPAQFVQLNSHAPLRWLASLRSTR-DGKAVSNVIGSVILTRRDSGITTAHDLIGKTVGAIDAQAFGGYLLGYKALSDAGLRPERDFHLRFTGFPGDALVYMLREKAVQAAIVPVCLLENMDQEGLINKKDFIALLSRPTPLPCLTSTPLYPDWSFAALPAVSDALADRVTRALFNAPAAASFHWGAPASTSQVEALLRDVRQHPQQRRLWLDVKSWLIQHQLMVGGVILAFLLLTLNYIWVMLLVRRR----------------GKQLERNSVVLHQHERALETARQMSVLGEMTSGFAHELNQPLSAIRHYAQG…
161614200	----------MLAAVGLLCHGAWAGTWNIGILAMRGEASTRSHWQPLAKTLSQQLPGETFHIQPLDLHQMQEAVNQGTVQFVITNPAQFVQLNSHAPLRWLASLRSTR-DGKAVSNVIGSVILTRRDSGITTAHDLIGKTVGAIDAQAFGGYLLGYKALSDAGLRPERDFHLRFTGFPGDALVYMLREKAVQAAIVPVCLLENMDQEGLINKKDFIALLSRPTPLPCLTSTPLYPDWSFAALPAVSDALADRVTRALFNAPAAASFHWGAPASTSQVEALLRDVRQHPQQRRLWLDVKSWLIQHQLMVGGVILAFLLLTLNYIWVMLLVRRR----------------GKQLERNSVVLHQHERALETARQMSVLGEMTSGFAHELNQPLSAIRHYAQG…
487138059	----------MLAAVGLLCHGAWAGTWNIGILAMRGEASTRSHWQPLAKTLSQQLPGETFHIQPLDLHQMQEAVNQGTVQFVITNPAQFVQLNSHAPLRWLASLRSTR-DGKAVSNVIGSVILTRRDNGITTAHALIGKTVGAIDAQAFGGYLLGYKALSDAGLRPERDFHLRFTGFPGDALVYMLREKAVQAAIVPVCLLENMDQEGLINKKDFIALLSRPTPLPCLTSTPLYPDWSFAALPAVSDALADRVTRALFNAPAAAPFHWGAPASTSQVEALLRDVRQHPQQRRLWLDVKSWLIQHQLMVGGVILAFLLLTLNYIWVMLLVRRR----------------GKQLERNSVVLHQHERALETARQMSVLGEMTSGFAHELNQPLSAIRHYAQG…
56413643	----------MLAAVGLLCHGAWAGTWNIGVLAMRGEASTRSHWQPLAKTLSQQLPGETFHIQPLDLHQMQEAVNQGTVQFVITNPAQFVQQNSNAPLRWLASLRSTR-DGKAVSNVIGSVILTRRDSGITTAHDLIGKTVGAIDAQAFGGYLLGYKALSDAGLRPERDFHLRFTGFPGDALVYMLREKAVQAAIVPVCLLENMDQEGLINKKDFIALLSRPTPLPCLTSTPLYPDWSFAALPAVSDALADRVTRALFNAPAAASFHWGAPASTSQVEALLRDVRQHPQQRRLWLDVKSWLIQHQLMVGGVILAFLLLTLNYIWVMLLVRRR----------------GKQLERNSVVLHQHERALETARQMSVLGEMTSGFAHELNQPLSAIRHYAQG…
205347654	----------MLAAVGLLCHGAWAGTWNIGILAMRGEASTRSHWQPLAKTLSQQLPGETFHIQPLDLHQMQEAVNQGTVQFVITNPAQFVQLNSHAPLRWLASLRSTR-DGKAVSNVIGSVILTRRDSGITTAHDLIGKTVGAIDAQAFGGYLLGYKALSDAGLRPERDFHLRFTGFPGDALVYMLREKAVQAAIVPVCLLENMDQEGLINKKDFIALLSRPTPLPCLTSTPLYPDWSFAALPAVSDALADRVTRALFNAPAAASFHWGAPASTSQVEALLRDVRQHPQQRRLWLDVKSWLIQHQLMVGGVILAFLLLTLNYIWVMLLVRRR----------------GKQLERNSVVLHQHERALETARQMSVLGEMTSGFAHELNQPLSAIRHYAQG…
554439096	----------MLAAVGLLCHGAWAGTWNIGILAMRGEASTRSHWQPLAKTLSQQLPGETFHIQPLDLHQMQEAVNQGTVQFVITNPAQFVQLNSHAPLRWLASLRSTR-DGKAVSNVIGSVILTRRDSGITTAHDLIGKTVGAIDAQAFGGYLLGYKALSDAGLRPERDFHLRFTGFPGDALVYMLREKAVQAAIVPVCLLENMDQEGLINKKDFIALLSRPTPLPCLTSTPLYPDWSFAALPAVSDALADRVTRALFNAPAAASFHWGAPASTSQVEALLRDVRQHPQQRRLWLDVKSWLIQHQLMVGGVILAFLLLTLNYIWVMLLVRRR----------------GKQLERNSVVLHQHERALETARQMSVLGEMTSGFAHELNQPLSAIRHYAQG…
392746760	----------MLAAVGLLCHGAWAGTWNIGILAMRGEASTRSHWQPLAKTLSQQLPGETFHIQPLDLHQMQEAVNQGTVQFVITNPAQFVQLNSHAPLRWLASLRSTR-DGKAVSNVIGSVILTRRDSGITTAHDLIGKTVGAIDAQAFGGYLLGYKALSDAGLRPERDFHLRFTGFPGDALVYMLREKAVQAAIVPVCLLENMDQEGLINKKDFIALLSRPTPLPCLTSTPLYPDWSFAALPAVSDALADRVTRALFNAPAAASFHWGAPASTSQVEALLRDVRQHPQQRRLWLDVKSWLIQHQLMVGGVILAFLLLTLNYIWVMLLVRRS----------------GKQLERNNVVLHQHERALETARQMSVLGEMTSGFAHELNQPLSAIRHYAQG…
554139169	----------MLAAVGLLCHGAWAGTWNIGILAMRGEASTRSHWQPLAKTLSQQLPGETFHIQPLDLHQMQEAVNQGTVQFVITNPAQFVQLNSHAPLRWLASLRSTR-DGKAVSNVIGSVILTRRDSGITTAHDLIGKTVGAIDAQAFGGYLLGYKALSDAGLRPERDFHLRFTGFPGDALVYMLREKAVQAAIVPVCLLENMDQEGLINKKDFIALLSRPTPLPCLTSTPLYPDWSFAALPAVSDALADRVTRALFNAPAAASFHWGAPASTSQVEALLRDVRQHPQQRRLWLDVKSWLIQHQLMVGGVILAFLLLTLNYIWVMLLVRRR----------------GKQLERNSVVLHQHERALETARQMSVLGEMTSGFAHELNQPLSAIRHYAQG…
487363486	----------MLAAVGLLCHGAWAGTWNIGILAMRGEASTRSHWQPLAKTLSQQLPGETFHIQPLDLHQMQEAVNQGTVQFVITNPAQFVQLNSHAPLRWLASLRSTR-DGKAVSNVIGSVILTRRDSGITTAHDLIGKTVGAIDAQAFGGYLLGYKALSDAGLRPERDFHLRFTGFPGDALVYMLREKAVQAAIVPVCLLENMDQEGLINKKDFIALLSRPTPLPCLTSTPLYPDWSFAALPAVSDALADRVTRALFNAPAAASFHWGAPASTSQVEALLRDVRQHPQQRRLWLDVKSWLIQHQLMVGGVILAFLLLTLNYIWVMLLVRRR----------------GKQLERNSVVLHQHERALETARQMSVLGEMTSGFAHELNQPLSAIRHYAQG…
195634186	----------MLAAVGLLCHGAWAGTWNIGILAMRGEASTRSHWQPLAKTLSQQLPGETFHIQPLDLHQMQEAVNQGTVQFVITNPAQFVQLNSHAPLRWLASLRSTR-DGKAVSNVIGSVILTRRDSGITTAHDLIGKTVGAIDAQAFGGYLLGYKALSDAGLRPERDFHLRFTGFPGDALVYMLREKAVQAAIVPVCLLENMDQEGLINKKDFIALLSRPTPLPCLTSTPLYPDWSFAALPAVSDALADRVTRALFNAPAAASFHWGAPASTSQVEALLRDVRQHPQQRRLWLDVKSWLIQHQLMVGGVILAFLLLTLNYIWVMLLVRRR----------------GKQLERNNVVLHQHERALETARQMSVLGEMTSGFAHELNQPLSAIRHYAQG…
554667793	----------MLAAVGLLCHGAWAGTWNIGILAMRGEASTRSHWQPLAKTLSQQLPGETFHIQPLDLHQMQEAVNQGTVQFVITNPAQFVQLNSHAPLRWLASLRSTR-DGKAVSNVIGSVILTRRDSGITTAHDLIGKTVGAIDAQAFGGYLLGYKALSDAGLRPERDFHLRFTGFPGDALVYMLREKAVQAAIVPVCLLENMDQEGLINKKDFIALLSRPTPLPCLTSTPLYPDWSFAALPAVSDALADRVTRALFNAPAAASFHWGAPASTSQVEALLRDVRQHPQQRRLWLDVKSWLIQHQLMVGGVILAFLLLTLNYIWVMLLVRRR----------------GKQLERNSVVLHQHERALETARQMSVLGEMTSGFAHELNQPLSAIRHYAQG…
529219606	MRGKTVRRLAVLAAVGLLCHGAWAGTWNIGILAMRGEASTRSHWQPLAKTLSQQLPGETFHIQPLDLHQMQEAVNQGTVQFVITNPAQFVQLNSHAPLRWLASLRSTR-DGKAVSNVIGSVVLTRRDSGITTAHDLIGKTVGAIDAQAFGGYLLGYKALSDAGLRPERDFHLRFTGFPGDALVYMLREKAVQAAIVPVCLLENMDQEGLINKKDFIALLSRPTPLPCLTSTPLYPDWSFAALPAVSDALADRVTRALFNAPAAASFHWGAPASTSQVEALLRDVRQHPQQRRLWLDVKSWLIQHQLMVGGVILAFLLLTLNYIWVMLLVRRR----------------GKQLERNNVVLHQHERALETARQMSVLGEMTSGFAHELNQPLSAIRHYAQG…
486154231	----------MLAAVGLLCHGAWAGTWNIGILAMRGEASTRSHWQPLAKTLSQQLPGETFHIQPLDLHQMQEAVNQGTVQFVITNPAQFVQLNSHAPLRWLASLRSTR-DGKAVSNVIGSVILTRRDSGITTAHDLIGKTVGAIDAQAFGGYLLGYKALSDAGLRPERDFHLRFTGFPGDALIYMLREKAVQAAIVPVCLLENMDQEGLINKKDFIALLSRPTPLPCLTSTPLYPDWSFAALPAVSDALADRVTRALFNAPAAVSFHWGAPASTSQVEALLRDVRQHPQQRRLWLDVKSWLIQHQLMVGGVILAFLLLTLNYIWVMLLVRRR----------------GKQLERNSVVLHQHERALETARQMSVLGEMTSGFAHELNQPLSAIRHYAQG…
326623490	MRGKTVRRLAVLAAVGLLCHGAWAGTWNIGILAMRGEASTRSHWQPLAKTLSQQFPGETFHIQPLDLHQMQEAVNQGTVQFVITNPAQFVQLNSHAPLRWLASLRSTR-DGKAVSNVIGSVILTRRDSGITTAHDLIGKTVGAIDAQAFGGYLLGYKALSDAGLRPERDFHLRFTGFPGDALVYMLREKAVQAAIVPVCLLENMDQEGLINKKDFIALLSRPTPLPCLTSTPLYPDWSFAALPAVSDALADRVTRALFNAPAAASFHWGAPASTSQVEALLRDVRQHPQQRRLWLDVKSWLIQHQLMVGGVILAFLLLTLNYIWVMLLVRRR----------------GKQLERNNVVLHQHERALETARQMSVLGEMTSGFAHELNQPLSAIRHYAQG…
555256766	---------------------------------MRGEASTRSHWQPLAKTLSQQLPGETFHIQPLDLHQMQEAVNQGTVQFVITNPAQFVQLNSHAPLRWLASLRSTR-DGKAVSNVIGSVILTRRDSGITTAHDLIGKTVGAIDAQAFGGYLLGYKALSDAGLRPERDFHLRFTGFPGDALVYMLREKAVQAAIVPVCLLENMDQEGLINKKDFIALLSRPTPLPCLTSTPLYPDWSFAALPAVSDALADRVTRALFNAPAAASFHWGAPASTSQVEALLRDVRQHPQQRRLWLDVKSWLIQHQLMVGGVILAFLLLTLNYIWVMLLVRRR----------------GKQLERNSVVLHQHERALETARQMSVLGEMTSGFAHELNQPLSAIRHYAQG…
565626049	---------------------------------MRGEASTRSHWQPLAKTLSQQLPGETFHIQPLDLHQMQEAVNQGTVQFVITNPAQFVQLNSHAPLRWLASLRSTR-DGKAVSNVIGSVILTRRDSGITTAHDLIGKTVGAIDAQAFGGYLLGYKALSDAGLRPERDFHLRFTGFPGDALVYMLREKAVQAAIVPVCLLENMDQEGLINKKDFIALLSRPTPLPCLTSTPLYPDWSFAALPAVSDALADRVTRALFNAPAAASFHWGAPASTSQVEALLRDVRQHPQQRRLWLDVKSWLIQHQLMVGGVILAFLLLTLNYIWVMLLVRRR----------------GKQLERNSVVLHQHERALETARQMSVLGEMTSGFAHELNQPLSAIRHYAQG…
554187995	----------MLAVVGLLCHGAWAGTWNIGILAMRGEASTRSHWQPLAKTLSQQLPGETFHIQPLDLHQMQEAVNQGTVQFVITNPAQFVQLNSHAPLRWLASLRSTR-DGKAVSNVIGSVILTRRDSGITTAHDLIGKTVGAIDAQAFGGYLLGYKALSDAGLRPERDFHLRFTGFPGDALVYMLREKAVQAAIVPVCLLENMDQEGLINKKDFIALLSRPTPLPCLTSTPLYPDWSFAALPAVSDALADRVTRALFNAPAASPFHWGAPASTSQVEALLRDVRQHPQQRRLWLDVKSWLIQHQLMVGGVILAFLLLTLNYIWVMLLVRRR----------------GKQLERNSVVLHQHERALETARQMSVLGEMTSGFAHELNQPLSAIRHYAQG…
447136560	---------------------------------MRGEASTRRHWQPLEMTLNQQIPGETFHIQPLDLHQIQEAVNRRTVQFVITNPAQFVRLNSHAPLRWLASLRSTR-DGKAVGNVIGSVILTRRDSGITTAHDLIGKTVGAIDAQAFGGYLLGYKALSDAGLRPERDFHFRFTGFPGDALVYMLREKAVQAAIVPVCLLENMDQEGLIDEKDFIALLSRPTTLPCLTSTQLYPDWSFAALPAVSDALADRVTRALFNAPAAAPFHWGAPASTSQVEALLRDVRQHPQQRRLWLDVKSWLIQHQLMVGGLTLAFLLLTLNYIWVMLLVRRR----------------GKQLERNSVVLHQHERALEAARQMSVLGEMTSGFAHELNQPLSAIRHYAQG…
487407547	----------MLAAVGLLCHGAWAGTWNIGILAMRGEASTRSHWQPLAKTLSQQFPGETFHIQPLDLHQMQEAVNQGTVQFVITNPAQFVQLNSHAPLRWLASLRSTR-DGKAVSNVIGSVILTRRDSGITTAHDLIGKTVGAIDAQAFGGYLLGYKALSDAGLRPERDFHLRFTGFPGDALVYMLREKAVQAAIVPVCLLENMDQEGLINKKDFIALLSRPTPLPCLTSTPLYPDWSFAALPAVSDALADRVTRALFNAPAAASFHWGAPASTSQVEALLRDVRQHPQQRRLWLDVKSWLIQHQLMVGGVILAFLLLTLNYIWVMLLVRRR----------------GKQLERNNVVLHQHERALETARQMSVLGEMTSGFAHELNQPLSAIRHYAQG…
554089692	----------MLAAVGLLCHGVWAGTWNIGILAMRGEASTRSHWQPLAKTLSQQLPGETFHIQPLDLHQMQEAVNQGTVQFVITNPAQFVQLNSHAPLRWLASLRSTR-DGKAVSNVIGSVILTRRDSGITTAHDLIGKTVGAIDAQAFGGYLLGYKALSDAGLRPERDFHLRFTGFPGDALVYMLREKAVQAAIVPVCLLENMDQEGLINKKDFIALLSRPTPLPCLTSTPLYPDWSFAALPAVSDALADRVTRALFNAPAAASFHWGAPASTSQVEALLRDVRQHPQQRRLWLDVKSWLIQHQLMVGGVILAFLLLTLNYIWVMLLVRRR----------------GKQLERNSVVLHQHERALETARQMSVLGEMTSGFAHELNQPLSAIRHYAQG…
435305808	----------MLAAVGLLCHGAWAGTWNIGILAMRGEASTRSHWQPLAKTLSQQLPGETFHIQPLDLHQMQEAVNQGTVQFVITNPAQFVQLNSHAPLRWLASLRSTR-DGKAVSNVIGSVILTRRDSGITTAHDLIGKTVGAIDAQAFGGYLLGYKALSDAGLRPERDFHLRFTGFPGDALVYMLREKAVQAAIVPVCLLENMDQEGLINKKDFIALLSRPTPLPCLTSTSLYPDWSFAALPAVSDALADRVTRALFNAPAAASFHWGAPASTSQVEALLRDVRQHPQQRRLWLDVKSWLIQHQLMVGGVILAFLLLTLNYIWVMLLVRRR----------------GKQLERNSVVLHQHERALETARQMSVLGEMTSGFAHELNQPLSAIRHYAQG…
447137156	MRGKTVRRLAVLAAVGLLCHGAWAGTWNIGILAMRGEASTRSHWQPLAKTLSQQLPGETFHIQPLDLHQMQEAVNQGTVQFVITNPAQFVQLNSHAPLRWLASLRSTR-DGKAVSNVIGSVILTRRDSGITTAHDLIGKTVGAIDAQAFGGYLLGYKALSDAGLRPERDFHLRFTGFPGDALVYMLREKAVQAAIVPVCLLENMDQEGLINKKDFIALLSRPTPLPCLTSTPLYPDWSFAALPAVSDALADRVTRALFNAPAAASFHWGAPASTSQVEALLRDVRQHPQQRRLWLDVKSWLIQHQLMVGGVILAFLLLTLNYIWVMLLVRRR----------------GKQLERNSVVLHQHERALETARQMSVLGEMTSGFAHELNQPLSAIRHYAQG…
554412372	---------------------------------------------------------------------------------------------------------------------------------------LIGKTVGAIDAQAFGGYLLGYKALSDAGLRPERDFHLRFTGFPGDALVYMLREKAVQAAIVPVCLLENMDQEGLINKKDFIALLSRPTPLPCLTSTPLYPDWSFAALPAVSDALADRVTRALFNAPAAASFHWGAPASTSQVEALLRDVRQHPQQRRLWLDVKSWLIQHQLMVGGVILAFLLLTLNYIWVMLLVRRR----------------GKQLERNSVVLHQHERALETARQMSVLGEMTSGFAHELNQPLSAIRHYAQG…
486204756	----------MLAAVGLLCHGAWAGTWNIGILAMRGEASTRSHWQPLAKTLSQQLPGETFHIQPLDLHQMQEAVNQGTVQFVITNPAQFVQLNSHAPLRWLASLRSTR-DGKAVSNVIGSVILTRRDSGITTAHDLIGKTVGAIDAQAFGGYLLGYKALSDAGLRPERDFHLRFTGFPGDALVYMLREKAVQAAIVPVCLLENMDQEGLINKKDFIALLSRPTPLPCLTSTPLYPDWSFAALPAVSDALADRVTRALFNAPAAASFHWGAPASTSQVEALLRDVRQHPQQRRLWLDVKSWLIQHQLMVGGVILAFLLLTLNYIWVMLLVRRR----------------GKQLERNSVVLHQHERALETARQMSVLGEMTSGFAHELNQPLSAIRHYAQG…
554923427	MRGKTVRRLAVLAAVGLLCHGAWAGTWNIGILAMRGEASTRSHWQPLAKTLSQQLPGETFHIQPLDLHQMQEAVNQGTVQFVITNPAQFVQLNSHAPLRWLASLRSTR-DGKAVSNVIGSVILTRRDSGITTAHDLIGKTVGAIDAQAFGGYLLGYKALSDAGLRPERDFHLRFTGFPGDALVYMLREKAVQAAIVPVCLLENMDQEGLINKKDFIALLSRPTPLPCLTSTPLYPDWSFAALPAVSDALADRVTRALFNAPAAASFHWGAPASTSQVEALLRDVRQHPQQRRLWLDVKSWLIQHQLMVGGVILAFLLLTLNYIWVMLLVRRR----------------GKQLERNSVVLHQHERALETARQMSVLGEMTSGFAHELNQPLSAIRHYAQG…
447137161	MRGKTVRRLAVLAAVGLLCHGAWAGTWNIGILAMRGEASTRSHWQPLAKTLSQQLPGETFHIQPLDLHQMQEAVNQGTVQFVITNPAQFVQLNSHAPLRWLASLRSTR-DGKAVSNVIGSVILTRRDSGITTAHDLIGKTVGAIDAQAFGGYLLGYKALSDAGLRPERDFHLRFTGFPGDALVYMLREKAVQAAIVPVCLLENMDQEGLINKKDFIALLSRPTPLPCLTSTPLYPDWSFAALPAVSDALADRVTRALFNAPAAASFHWGAPASTSQVEALLRDVRQHPQQRRLWLDVKSWLIQHQLMVGGVILAFLLLTLNYIWVMLLVRRR----------------GKQLERNSVVLHQHERALETARQMSVLGEMTSGFAHELNQPLSAIRHYAQG…
528819171	MRGKTVRRLAVLAAVGLLCHGAWAGTWNIGILAMRGEASTRSHWQPLAKTLSQQLPGETFHIQPLDLHQMQEAVNQGTVQFVITNPAQFVQLNSHAPLRWLASLRSTR-DGKAVSNVIGSVILTRRDSGITTAHDLIGKTVGAIDAQAFGGYLLGYKALSDAGLRPERDFHLRFTGFPGDALVYMLREKAVQAAIVPVCLLENMDQEGLINKKDFIALLSRPTPLPCLTSTPLYPDWSFAALPAVSDALADRVTRALFNAPAAASFHWGAPASTSQVEALLRDVRQHPQQRRLWLDVKSWLIQHQLMVGGVILAFLLLTLNYIWVMLLVRRR----------------GKQLERNSVVLHQHERALETARQMSVLGEMTSGFAHELNQPLSAIRHYAQG…
554104282	MRGKTVRRLAVLAAVGLLCHGAWAGTWNIGILAMRGEASTRSHWQPLAKTLSQQLPGETFHIQPLDLHQMQEAVNQGTVQFVITNPAQFVQLNSHAPLRWLASLRSTR-DGKAVSNVIGSVILTRRDSGITTAHDLIGKTVGAIDAQAFGGYLLGYKALSDAGLRPERDFHLRFTGFPGDALVYMLREKAVQAAIVPVCLLENMDQEGLINKKDFIALLARPTPLPCLTSTPLYPDWSFAALPAVSDALADRVTRALFNAPAAASFHWGAPASTSQVEALLRDVRQHPQQRRLWLDVKSWLIQHQLMVGGVILAFLLLTLNYIWVMLLVRRR----------------GKQLERNSVVLHQHERALETARQMSVLGEMTSGFAHELNQPLSAIRHYAQG…
554236806	----------MLAAVGLLCHGAWAGTWNIGILAMRGEASTRSHWQPLAKTLSQQLPGETFHIQPLDLHQMQEAVNQGTVQFVITNPAQFVQLNSHAPLRWLASLRSTR-DGKAVSNVIGSVILTRRDSGITTAHDLIGKTVGAIDAQAFGGYLLGYKALSDAGLRPERDFHLRFTGFPGDALVYMLREKAVQAAIVPVCLLENMDQEGLINKKDFIALLARPTPLPCLTSTPLYPDWSFAALPAVSDALADRVTRALFNAPAAASFHWGAPASTSQVEALLRDVRQHPQQRRLWLDVKSWLIQHQLMVGGVILAFLLLTLNYIWVMLLVRRR----------------GKQLERNSVVLHQHERALETARQMSVLGEMTSGFAHELNQPLSAIRHYAQG…
204322829	-------------------------------MAMRGEASTRSHWQPLAKTLSQQLPGETFHIQPLDLHQMQEAVNQGTVQFVITNPAQFVQLNSHAPLRWLASLRSTR-DGKAVSNVIGSVILTRRDSGITTAHDLIGKTVGAIDAQAFGGYLLGYKALSDAGLRPERDFHLRFTGFPGDALVYMLREKAVQAAIVPVCLLENMDQEGLINKKDFIALLSRPTPLPCLTSTPLYPDWSFAALPAVSDALADRVTRALFNAPAAAPFHWGAPASTSQVEALLRDVRQHPQQRRLWLDVKSWLIQHQLMVGGVILAFLLLTLNYIWVMLLVRRR----------------GKQLDRNSVVLHQHERALETARQMSVLGEMTSGFAHELNQPLSAIRHYAQG…
553451334	MRGKTVRRLAVLAAVGLLCHGAWAGTWNIGILAMRGEASTRSHWQPLAKTLSQQLPGETFHIQPLDLHQMQEAVNQGTVQFVITNPAQFVQLNSHAPLRWLASLRSTR-DGKAVSNVIGSVILTRRDNGITTAHALIGKTVGAIDAQAFGGYLLGYKALSDAGLRPERDFHLRFTGFPGDALVYMLREKAVQAAIVPVCLLENMDQEGLINKKDFIALLSRPTPLPCLTSTPLYPDWSFAALPAVSDALADRVTRALFNAPAAAPFHWGAPASTSQVEALLRDVRQHPQQRRLWLDVKSWLIQHQLMVGGVILAFLLLTLNYIWVMLLVRRR----------------GKQLERNSVVLHQHERALETARQMSVLGEMTSGFAHELNQPLSAIRHYAQG…
554038800	----------MLAAVGLICHGAWARTWNIGILAMRGDASTRSHWQPLEKTLNQQLSGETFHIQPLDLHQMQEAVSRGAVQFVITNPAQFVQLNSHAPLRWLASLRSTR-DGKAVGNVIGSVILTRRDSGITTAHELIGKTVGAIDAQAFGGYLLGYKALSDAGLRPERDFHLRFTGFPGDALVYMLREKAVQAAIVPVCLLENMDQEGLIDKKDFIALLSRPTPLPCLTSTPLYPDWSFAALPAVSDALADRVTRALFNAPAAAPFHWGAPASTSQVEALLRDVRQHPQQRRLWLDVKSWLIQHQLAVGSVTLAFLLLTLNYIWVMLLVRRR----------------GKQLEQSSVVLHQHERALETARQMSVLGEMTSGFAHEINQPLSAIRHYAQG…
537436498	----------MLAAVGLLCHGAWAGTWNIGILAMRGEASTRSHWQPLAKTLSQQLPGETFHIQPLDLHQMQEAVNQGTVQFVITNPAQFVQLNSHAPLRWLASLRSTR-DGKAVSNVIGSVILTRRDSGITTAHDLIGKTVGAIDAQAFGGYLLGYKALSDAGLRPERDFHLRFTGFPGDALVYMLREKAVQAAIVPVCLLENMDQEGLINKKDFIALLSRPTPLPCLTSTPLYPDWSFAALPAVSDALADRVTRALFNAPAAASFHWGAPASTSQVEALLRDVRQHPQQRRLWLDVKSWLIQHQLMVGGVILAFLLLTLNYIWVMLLVRRR----------------GKQLERNNVVLHQHERALETARQMSVLGEMTSGFAHELNQPLSAIRHYAQG…
553472882	----------MLAAVGLLCHGAWAGTWNIGILAMRGEASTRSHWQPLAKTLSQQLPGETFHIQPLDLHQMQEAVNQGTVQFVITNPAQFVQLNSHAPLRWLASLRSTR-DGKAVSNVIGSVILTRRDSGITTAHDLIGKTVGAIDAQAFGGYLLGYKALSDAGLRPERDFHLRFTGFPGDALVYMLREKAVQAAIVPVCLLENMDQEGLINKKDFIALLSRPTPLPCLTSTPLYPDWSFAALPAVSDALADRVTRALFNAPAAASFHWGAPASTSQVEALLRDVRQHPQQRRLWLDVKSWLIQHQLMVGGVILAFLLLTLNYIWVMLLVRRR----------------GKQLERNNVVLHQHERALETARQMSVLGEMTSGFAHELNQPLSAIRHYAQG…
447137155	MRGKTVRRLAVLAAVGLLCHGAWAGTWNIGILAMRGEASTRSHWQPLAKTLSQQLPGETFHIQPLDLHQMQEAVNQGTVQFVITNPAQFVQLNSHAPLRWLASLRSTR-DGKAVSNVIGSVILTRRDSGITTAHDLIGKTVGAIDAQAFGGYLLGYKALSDAGLRPERDFHLRFTGFPGDALVYMLREKAVQAAIVPVCLLENMDQEGLINKKDFIALLSRPTPLPCLTSTPLYPDWSFAALPAVSDALADRVTRALFNAPAAASFHWGAPASTSQVEALLRDVRQHPQQRRLWLDVKSWLIQHQLMVGGVILAFLLLTLNYIWVMLLVRRR----------------GKQLERNNVVLHQHERALETARQMSVLGEMTSGFAHELNQPLSAIRHYAQG…
487406864	----------MLAAVGLLCHGAWAGTWNIGILAMRGEASTRSHWQPLAKTLSQQLPGETFHIQPLDLHQMQEAVNQGTVQFVITNPAQFVQLNSHAPLRWLASLRSTR-DGKAVSNVIGSVILTRRDSGITTAHDLIGKTVGAIDAQAFGGYLLGYKALSDAGLRPERDFHLRFTGFPGDALVYMLREKAVQAAIVPVCLLENMDQEGLINKKDFIALLSRPTPLPCLTSTPLYPDWSFAALPAVSDALADRVTRALFNAPAAASFHWGAPASTSQVEALLRDVRQHPQQRRLWLDVKSWLIQHQLMVGGVILAFLLLTLNYIWVMLLVRRR----------------GKQLERNNVVLHQHERALETARQMSVLGEMTSGFAHELNQPLSAIRHYAQG…
447137170	MRGKTVRRLAVLAAVGLLCHRAWAGTWNIGILAMRGEASTRSHWQPLAKTLSQQLPGETFHIQPLDLHQMQEAVNQGTVQFVITNPAQFVQLNSHAPLRWLASLRSTR-DGKAVSNVIGSVILTRRDSGITTAHDLIGKTVGAIDAQAFGGYLLGYKALSDAGLRPERDFHLRFTGFPGDALVYMLREKAVQAAIVPVCLLENMDQEGLINKKDFIALLSRPTPLPCLTSTPLYPDWSFAALPAVSDALADRVTRALFNAPAAASFHWGAPASTSQVEALLRDVRQHPQQRRLWLDVKSWLIQHQLIVGGVILAFLLLTLNYIWVMLLVRRR----------------GKQLERNSVVLHQHERALETARQMSVLGEMTSGFAHELNQPLSAIRHYAQG…
554385294	MRGKTVSRLAVLAAVGLICHGAWAGTWNIGILAMRGEASTRSHWQPLAKTLNQQLPGETFHIQPLDLHQMQEAVNRGTVQFVITNPAQFVQLNSHAPLRWLASLRSTR-DGKTIGNVIGSVILTRRDSGITTAHDLIGKTVGAIDAQAFGGYLLGYKALSDVGLRPEHDFHLRFTGFPGDALVYMLREKAVQVAIVPVCLLENMDQEGLINKKDFIALLSRPTTLPCLTSTPLYPDWSFAALPAVSDALADRVTRALFNSPAAASFHWGAPASTSQVEALLRDVRQHPQQRRLWLDVKSWLIQHQLMVGGMTLAFLLLTLNYIWVMLLVRRR----------------GKQLERNSVVLHQHERALETARQMSVLGEMTSGFAHELNQPLSAIRHYAQG…
554923670	----------MLAAVGLLCHGAWAGTWNIGILAMRGEASTRSHWQPLAKTLSQQLPGETFHIQPLDLHQMQEAVNQGTVQFVITNPAQFVQLNSHAPLRWLASLRSTR-DGKAVSNVIGSVILTRRDSGITTAHDLIGKTVGAIDAQAFGGYLLGYKALSDAGLRPERDFHLRFTGFPGDALVYMLREKAVQAAIVPVCLLENMDQEGLINKKDFIALLSRPTPLPCLTSTPLYPDWSFAALPAVSDALADRVTRALFNAPAAASFHWGAPASTSQVEALLRDVRQHPQQRRLWLDVKSWLIQHQLMVGGVILAFLLLTLNYIWVMLLVRRR----------------GKQLERNSVVLHQHERALETARQMSVLGEMTSGFAHELNQPLSAIRHYAQG…
557299574	----------MLAAVGLLCHGAWAGTWNIGILAMRGEASTRSHWQPLAKTLSQQLPGETFHIQPLDLHQMQEAVNQGTVQFVITNPAQFVQLNSHAPLRWLASLRSTRXDGKAVSNVIGSVILTRRDSGITTAHDLIGKTVGAIDAQAFGGYLLGYKALSDAGLRPERDFHLRFTGFPGDALVYMLREKAVQAAIVPVCLLENMDQEGLINKKDFIALLSRPTPLPCLTSTPLYPDWSFAALPAVSDALADRVTRALFNAPAAAPFHWGAPASTSQVEALLRDVRQHPQQRRLWLDVKSWLIQHQLMVGGVILAFLLLTLNYIWVMLLVRRR----------------GKQLERNSVVLHQHERALETARQMSVLGEMTSGFAHELNQPLSAIRHYAQG…
555270982	MRGKTVRRLAVLAAVGLLCHGAWAGTWNIGILAMRGEASTRSHWQPLAKTLSQQLPGETFHIQPLDLHQMQEAVNQGTVQFVITNPAQFVQLNSHAPLRWLASLRSTR-DGKAVSNVIGSVILTRRDSGITTAHDLIGKTVGAIDAQAFGGYLLGYKALSDAGLRPERDFHLRFTGFPGDALVYMLREKAVQAAIVPVCLLENMDQEGLINKKDFIALLSRPTPLPCLTSTPLYPDWSFAALPAVSDALADRVTRALFNAPAAASFHWGAPASTSQVEALLRDVRQHPQQRRLWLDVKSWLIQHQLMVGGVILAFLLLTLNYIWVMLLVRRR----------------GKQLERNNVVLHQHERALETARQMSVLGEMTSGFAHELNQPLSAIRHYAQG…
379987056	MRGKTVRRLAVLAAVGLLCHGAWAGTWNIGILAMRGEASTRSHWQPLAKTLSQQLPGETFHIQPLDLHQMQEAVNQGTVQFVITNPAQFVQLNSHAPLRWLASLRSTR-DGKAVSNVIGSVILTRRDSGITTAHDLIGKTVGAIDAQAFGGYLLGYKALSDAGLRPERDFHLRFTGFPGDALVYMLREKAVQAAIVPVCLLENMDQEGLINKKDFIALLSRPTPLPCLTSTPLYPDWSFAALPAVSDALADRVTRALFNAPAAASFHWGAPASTSQVEALLRDVRQHPQQRRLWLDVKSWLIQHQLMVGGVILAFLLLTLNYIWVMLLVRRR----------------GKQLERNNVVLHQHERALETARQMSVLGEMTSGFAHELNQPLSAIRHYAQG…
555251439	----------MLAAVGLLCHGAWAGTWNIGILAMRGEASTRSHWQPLAKTLSQQLPGETFHIQPLDLHQMQEAVNQGTVQFVITNPAQFVQLSSHAPLRWLASLRSTR-DGKAVSNVIGSVILTRRDSGITTAHDLIGKTVGAIDAQAFGGYLLGYKALSDAGLRPERDFHLRFTGFPGDALVYMLREKAVQAAIVPVCLLENMDQEGLINKKDFIALLSRPTPLPCLTSTPLYPDWSFAALPAVSDALADRVTRALFNAPAAASFHWGAPASTSQVEALLRDVRQHPQQRRLWLDVKSWLIQHQLMVGGVILAFLLLTLNYIWVMLLVRRR----------------GKQLERNSVVLHQHERALETARQMSVLGEMTSGFAHELNQPLSAIRHYAQG…
554398802	----------MLAAVGLLCHGAWAGTWNIGILAMRGEASTRSHWQPLAKTLSQQLPGETFHIQPLDLHQMQEAVNQGTVQFVITNPAQFVQLNSHAPLRWLASLRSTR-DGKAVSNVIGSVILTRRDSGITTAHDLIGKTVGAIDAQAFGGYLLGYKALSDAGLRPERDFHLRFTGFPGDALVYMLREKAVQAAIVPVCLLENMDQEGLINKKDFIALLSRPTPLPCLTSTPLYPDWSFAALPAVSDALADRVTRALFNAPAAASFHWGAPASTSQVEALLRDVRQHPQQRRLWLDVKSWLIQHQLMVGGVILAFLLLTLNYIWVMLLVRRR----------------GKQLERNNVVLHQHERALETARQMSVLGEMTSGFAHELNQPLSAIRHYAQG…
514619489	MRGKTVRRLAVLAAVGLLCHGAWAGTWNIGILAMRGEASTRSHWQPLAKTLSQQLPGETFHIQPLDLHQMQEAVNQGTVQFVITNPAQFVQLNSHAPLRWLASLRSTR-DGKAVSNVIGSVILTRRDSGITTAHDLIGKTVGAIDAQAFGGYLLGYKALSDAGLRPERDFHLRFTGFPGDALVYMLREKAVQAAIVPVCLLENMDQEGLINKKDFIALLSRPTPLPCLTSTPLYPDWSFAALPAVSDALADRVTRALFNAPAAASFHWGAPASTSQVEALLRDVRQHPQQRRLWLDVKSWLIQHQLMVGGVILAFLLLTLNYIWVMLLVRRR----------------GKQLERNNVVLHQHERALETARQMSVLGEMTSGFAHELNQPLSAIRHYAQG…
553425813	---------------------------------------------------------------------------------------------------------CTR-GGKATSNVIGSAILVRRDSGLTSAHDLIGKTVGAIDAQAFGGYLLGYKALSDAGLRPERDLRLTFTGFPADALLYLLREKAVQAVIVPVCLLEKMDEEGLIRKTDFMTVLNHPTSIPCLTSTPLYPDWSFAALPVVSDELADRVTRVLFNAPQNATFRWGAPASTREVEALLRDVRQHPQQRQLWLDVKSWFIQHRLAMGGVVIVLLLLTLNYIWVMLLVRRR----------------GRQLERNNVLLHKQEQALETARQMSVLGEMTSGFAHELNQPLSAIRHYAQG…
486160255	----------MLAAVGLLCHGAWAGTWNIGILAMRGEASTRSHWQPLAKTLSQQLPGETFHIQPLDLHQMQEAVNQGTVQFVITNPAQFVQLNSHAPLRWLASLRSTR-DGKAVSNVIGSVILTRRDSGITTAHDLIGKTVGAIDAQAFGGYLLGYKALSDAGLRPERDFHLRFTGFPGDALVYMLREKAVQAAIVPVCLLENMDQEGLINKKDFIALLSRPTPLPCLTSTPLYPDWSFAALPAVSDALADRVTRALFNAPAAASFHWGAPASTSQVEALLRDVRQHPQQRRLWLDVKSWLIQHQLMVGGVILAFLLLTLNYIWVMLLVRRR----------------GKQLERNNVVLHQHERALETARQMSVLGEMTSGFAHELNQPLSAIRHYAQG…
481052614	----------MLAAVGLICHGAWARTWNIGILAMRGDASTRSHWQPLEKTLNQQLSGETFHIQPLDLHQMQEAVSRGAVQFVITNPAQFVQLNSHAPLRWLASLRSTR-DGKAVGNVIGSVILTRRDSGITTAHELIGKTVGAIDAQAFGGYLLGYKALSDAGLRPERDFHLRFTGFPGDALVYMLREKAVQAAIVPVCLLENMDQEGLIDKKDFIALLSRPTPLPCLTSTPLYPDWSFAALPAVSDALADRVTRALFNAPAAAPFHWGAPASTSQVEALLRDVRQHPQQRRLWLDVKSWLIQHQLAVGSVTLAFLLLTLNYIWVMLLVRRR----------------GKQLEHSSVVLHQHERALETARQMSVLGEMTSGFAHEINQPLSAIRHYAQG…
512521766	---------------------------------MRGEASTRSHWQPLAKTLSQQLPGETFHIQPLDLHQMQEAVNQGTVQFVITNPAQFVQQNSNAPLRWLASLRSTR-DGKAVSNVIGSVILTRRDSGITTAHDLIGKTVGAIDAQAFGGYLLGYKALSDAGLRPERDFHLRFTGFPGDALVYMLREKAVQAAIVPVCLLENMDQEGLINKKDFIALLSRPTPLPCLTSTPLYPDWSFAALPAVSDALADRVTRALFNAPAAASFHWGAPASTSQVEALLRDVRQHPQQRRLWLDVKSWLIQHQLMVGGVILAFLLLTLNYIWVMLLVRRR----------------GKQLERNSVVLHQHERALETARQMSVLGEMTSGFAHELNQPLSAIRHYAQG…
554418052	----------MLAAVGLLCHGAWAGTWNIGILAMRGEASTRSHWQPLAKTLSQQLPGETFHIQPLDLHQMQEAVNQGTVQFVITNPAQFVQLNSHAPLRWLASLRSTR-DGKAVSNVIGSVILTRRDSGITTAHDLIGKTVGAIDVQAFGGYLLGYKALSDAGLRPERDFHLRFTGFPGDALVYMLREKAVQAAIVPVCLLENMDQEGLINKKDFIALLSRPTPLPCLTSTPLYPDWSFAALPAVSDALADRVTRALFNAPAAASFHWGAPASTSQVEALLRDVRQHPQQRRLWLDVKSWLIQHQLMVGGVILAFLLLTLNYIWVMLLVRRR----------------GKQLERNSVVLHQHERALETARQMSVLGEMTSGFAHELNQPLSAIRHYAQG…
197241379	----------MLAAVGLLCHGAWAGTWNIGILAMRGEASTRSHWQPLAKTLSQQLPGETFHIQPLDLHQMQEAVNQGTVQFVITNPAQFVQLNSHAPLRWLASLRSTR-DGKAVSNVIGSVILTRRDSGITMAHDLIGKTVGAIDAQAFGGYLLGYKALSDAGLRPERDFHLRFTGFPGDALVYMLREKAVQAAIVPVCLLENMDQEGLINKKDFIALLSRPTPLPCLTSTPLYPDWSFAALPAVSDALADRVTRALFNAPAAASFHWGAPASTSQVEALLRDVRQHPQQRRLWLDVKSWLIQHQLMVGGVILAFLLLTLNYIWVMLLVRRR----------------GKQLERNSVVLHQHERALETARQMSVLGEMTSGFAHELNQPLSAIRHYAQG…
554370468	----------MLAAVGLLCHGAWAGTWNIGILAMRGEASTRSHWQPLAKTLSQQLPGETFHIQPLDLHQMQEAVNQGTVQFVITNPAQFVQLNSHAPLRWLASLRSTR-DGKAVSNVIGSVILTRRDSGITTAHDLIGKTVGAIDAQAFGGYLLGYKALSDAGLRPERDFHLRFTGFPGDALIYMLREKAVQAAIVPVCLLENMDQEGLINKKDFIALLARPTPLPCLTSTPLYPDWSFAALPAVSDALADRVTRALFNAPAAASFHWGAPASTSQVEALLRDVRQHPQQRRLWLDVKSWLIQHQLMVGGVILAFLLLTLNYIWVMLLVRRR----------------GKQLERNSVVLHQHERALETARQMSVLGEMTSGFAHELNQPLSAIRHYAQG…
554280722	----------MLAAVGLLCHGAWAGTWNIGILAMRGEASTRSHWQPLAKTLSQQLPGETFHIQPLDLHQMQEAVNQGTVQFVITNPAQFVQLNSHAPLRWLASLRSTR-DGKAVSNVIGSVILTRRDSGITTAHDLIGKTVGAIDAQAFGGYLLGYKALSDAGLRPERDFHLRFTGFPGDALIYMLREKAVQAAIVPVCLLENMDQEGLINKKDFIALLARPTPLPCLTSTPLYPDWSFAALPAVSDALADRVTRALFNAPAAASFHWGAPASTSQVEALLRDVRQHPQQRRLWLDVKSWLIQHQLMVGGVILAFLLLTLNYIWVMLLVRRR----------------GKQLERNSVVLHQHERALETARQMSVLGEMTSGFAHELNQPLSAIRHYAQG…
378959418	----------MLAAVGLLCHGAWAGTWNIGILAMRGEASTRSHWQPLAKTLSQQLPGETFHIQPLDLHQMQEAVNQGTVQFVITNPAQFVQLNSHAPLRWLASLRSTR-DGKAVSNVIGSVILTRRDSGITTAHDLIGKTVGAIDAQAFGGYLLGYKALSDAGLRPERDFHLRFTGFPGDALIYMLREKAVQAAIVPVCLLENMDQEGLINKKDFIALLSRPTPLPCLTSTPLYPDWSFAALPAVSDALADRVTRALFNAPAAASFHWGAPASTSQVEALLRDVRQHPQQRRLWLDVKSWLIQHQLMVGGVILAFLLLTLNYIWVMLLVRRR----------------GKQLERNSVVLHQHERALETARQMSVLGEMTSGFAHELNQPLSAIRHYAQG…
486189996	----------MLAAVGLLCHGAWAGTWNIGVLAMRGEASTRSHWQPLAKTLSQQLPGETFHIQPLDLHQMQEAVNQGTVQFVITNPAQFVQLNSHAPLRWLASLRSTR-DGKAVSNVIGSVILTRRDSGITTAHDLIGKTVGAIDAQAFGGYLLGYKALSDAGLRPERDFHLRFTGFPGDALVYMLREKAVQAAIVPVCLLENMDQEGLINKKDFIALLSRPTPLPCLTSTPLYPDWSFAALPAVSDALADRVTRALFNAPAAAPFHWGAPASTSQVEALLRDVRQHPQQRRLWLDVKSWLIQHQLMVGGVILAFLLLTLNYIWVMLLVRRR----------------GKQLERNSVVLHQHERALETARQMSVLGEMTSGFAHELNQPLSAIRHYAQG…
554685127	MRGKTVRRLAVLAAVGLLCHGAWAGTWNIGILAMRGEASTRSHWQPLAETLNQQLPGETFHIQPLDLHQMQEAVNRGTVQFVITNPAQFVQLNSHAPLRWLASLRSTR-DGKSVSNVIGSVILTRRDSGITTAHSLIGKTVGAIDAQAFGGYLLGYKALSDAGLRPERDFHLRFTGFPGDALVYMLREKAVQAAIVPVCLLENMDQEGLIDKKDFIALLSRPTTLPCLASTPLYPDWSFAALPAVSDALADRVMRALFNAPAAASFHWGAPASTSQVEALLRDVRQHPQQRRLWLDVKSWLIQHQLMVGGVTLAFLLLTLNYIWVMLLVRRR----------------GKQLERNSVVLHQHERALETARQMSVLGEMTSGFAHELNQPLSAIRHYAQG…
554093310	----------MLAAVGLLCHGAWAGTWNIGILAMRGEASTRSHWQPLAKTLSQQLPGETFHIQPLDLHQMQEAVNQGTVQFVITNPAQFVQLNSHAPLRWLASLRSTR-DGKAVSNVIGSVILTRRDSGITTAHDLIGKTVGAIDAQAFGGYLLGYKALSDAGLRPERDFHLRFTGFPGDALIYMLREKAVQAAIVPVCLLENMDQEGLINKKDFIALLSRPTPLPCLTSTPLYPDWSFAALPAVSDALADRVTRALFNAPAAASFHWGAPASTSQVEALLRDVRQHPQQRRLWLDVKSWLIQHQLMVGGVILAFLLLTLNYIWVMLLVRRR----------------GKQLERNSVVLHQHERALETARQMSVLGEMTSGFAHELNQPLSAIRHYAQG…
379052359	----------MLAAVGLICHGAWARTWNIGILAMRGDASTRSHWQPLEKTLNQQLSGETFHIQPLDLHQMQEAVSRGAVQFVITNPAQFVQLNSHAPLRWLASLRSTR-DGKAVGNVIGSVILTRRDSGITTAHELIGKTVGAIDAQAFGGYLLGYKALSDAGLRPERDFHLRFTGFPGDALVYMLREKAVQAAIVPVCLLENMDQEGLIDKKDFIALLSRPTPLPCLTSTPLYPDWSFAALPAVSDALADRVTRALFNAPAAAPFHWGAPASTSQVEALLRDVRQHPQQRRLWLDVKSWLIQHQLAVGSVMLAFLLLTLNYIWVMLLVRRR----------------GKQLEQSSVVLHQHERALETARQMSVLGEMTSGFAHEINQPLSAIRHYAQG…
554439541	----------MLAAVGLLCHGAWAGTWNIGILAMRGEASTRSHWQPLAKTLSQQLPGETFHIQPLDLHQMQEAVNQGTVQFVITNPAQFVQLNSHAPLRWLASLRSTR-DGKAVSNVIGSVILTRRDSGITTAHDLIGKTVGAIDAQAFGGYLLGYKALSDAGLRPERDFHLRFTGFPGDALIYMLREKAVQAAIVPVCLLENMDQEGLINKKDFIALLSRPTPLPCLTSTPLYPDWSFAALPAVSDALADRVTRALFNAPAAASFHWGAPASTSQVEALLRDVRQHPQQRRLWLDVKSWLIQHQLMVGGVILAFLLLTLNYIWVMLLVRRR----------------GKQLERNSVVLHQHERALETARQMSVLGEMTSGFAHELNQPLSAIRHYAQG…
554956968	----------MLAAVGLLCHGAWAGTWNIGILAMRGEASTRSHWQPLAKTLSQQLPGETFHIQPLDLHQMQEAVNQGTVQFVITNPAQFVQLNSHAPLRWLASLRSTR-DGKAVSNVIGSVILTRRDSGITTAHDLIGKTVGAIDAQAFGGYLLGYKALSDAGLRPERDFHLRFTGFPGDALIYMLREKAVQAAIVPVCLLENMDQEGLINKKDFIALLSRPTPLPCLTSTPLYPDWSFAALPAVSDALADRVTRALFNAPAAASFHWGAPASTSQVEALLRDVRQHPQQRRLWLDVKSWLIQHQLMVGGVILAFLLLTLNYIWVMLLVRRR----------------GKQLERNSVVLHQHERALETARQMSVLGEMTSGFAHELNQPLSAIRHYAQG…
447137154	MRGKTVRRLAVLAAVGLLCHGAWAGTWNIGILAMRGEASTRSHWQPLAKTLSQQLPGETFHIQPLDLHQMQEAVNQGTVQFVITNPAQFVQLNSHAPLRWLASLRSTR-DGKAVSNVIGSVILTRRDSGITTAHDLIGKTVGAIDAQAFGGYLLGYKALSDAGLRPERDFHLRFTGFPGDALVYMLREKAVQAAIVPVCLLENMDQEGLINKKDFIALLSRPTPLPCLTSTPLYPDWSFAALPAVSDALADRVTRALFNAPAAASFHWGAPASTSQVEALLRDVRQHPQQRRLWLDVKSWLIQHQLMVGGVILAFLLLTLNYIWVMLLVRRR----------------GKQLERNNVVLHQHERALETARQMSVLGEMTSGFAHELNQPLSAIRHYAQG…
554959849	----------MLAAVGLLCHGAWAGTWNIGILAMRGEASTRSHWQPLAKTLSQQLPGETFHIQPLDLHQMQEAVNQGTVQFVITNPAQFVQLNSHAPLRWLASLRSTR-DGKAVSNVIGSVILTRRDSGITTAHDLIGKTVGAIDAQGFGGYLLGYKALSDAGLRPERDFHLRFTGFPGDALVYMLREKAVQAAIVPVCLLENMDQEGLINKKDFIALLSRPTPLPCLTSTPLYPDWSFAALPAVSDALADRVTRALFNAPAAASFHWGAPASTSQVEALLRDVRQHPQQRRLWLDVKSWLIQHQLMVGGVILAFLLLTLNYIWVMLLVRRR----------------GKQLERNSVVLHQHERALETARQMSVLGEMTSGFAHELNQPLSAIRHYAQG…
554015820	----------MLAAVGLLCHGAWAGTWNIGILAMRGEASTRSHWQPLAKTLNQQLPGEIFHIQPLDLHQMQEAVNRGTVQFVITNPAQFVQLNSHAPLRWLASLRSTR-DGKAVGNVIGSVILTRRDSGITTAHSLIGKTVGAIDAQAFGGYLLGYKALSDAGLRPERDFHLRFTGFPGDALVYMLREKAVQAAIVPVCLLENMDQEGLINKKDFIALLSRPTTLPCLTSTPLYPDWSFAALPAVHDALADRVTRALFNAPAAASFHWGAPASTSQVEALLRDVRQHPQQRRLWLDVKSWLIQHQLMVGGVTLAFLLLTLNYIWVMLLVRRR----------------GKQLERNSIVLHQHERALETARQMSVLGEMTSGFAHELNQPLSAIRHYAQG…
554175955	----------MLAAVGLLCHGAWAGTWNIGILAMRGEASTRSHWQPLAKTLSQQLPGETFHIQPLDLHQMQEAVNQGTVQFVITNPAQFVQLNSHAPLRWLASLRSTR-DGKAVSNVIGSVILTRRDSGITTAHDLIGKTVGAIDAQAFGGYLLGYKALSDAGLRPERDFHLRFTGFPGDALVYMLREKAVQAAIVPVCLLENMDQEGLINKKDFIALLSRPTPLPCLTSTPLYPDWSFAALPAVSDALADRVTRALFNAPAAAPFHWGAPASTSQVEALLRDVRQHPQQRRLWLDVKSWLIQHQLMVGGVILAFLLLTLNYIWVMLLVRRR----------------GKQLERNSVVLHQHERALETARQMSVLGEMTSGFAHELNQPLSAIRHYAQG…
554284755	----------MLAAVGLLCHGAWAGTWNIGILAMRGEASTRSHWQPLAKTLSQQLPGETFHIQPLDLHQMQEAVNQGTVQFVITNPAQFVQLNSHAPLRWLASLRSTR-DGKAVSNVIGSVILTRRDSGITTAHDLIGKTVGAIDAQAFGGYLLGYKALSDAGLRPERDFHLRFTGFPGDALVYMLREKAVQAAIVPVCLLENMDQEGLINKKDFIALLARPTPLPCLTSTPLYPDWSFAALPAVSDALADRVTRALFNAPTAASFHWGAPASTSQVEALLRDVRQHPQQRRLWLDVKSWLIQHQLMVGGVILAFLLLMLNYIWVMLLVRRR----------------GKQLERNSVVLHQHERALETARQMSVLGEMTSGFAHELNQPLSAIRHYAQG…
194735596	----------MLAAVGLLCHRAWAGTWNIGILAMRGEASTRSHWQPLAKTLSQQLPGETFHIQPLDLHQMQEAVNQGTVQFVITNPAQFVQLNSHAPLRWLASLRSTR-DGKAVSNVIGSVILTRRDSGITTAHDLIGKTVGAIDAQAFGGYLLGYKALSDAGLRPERDFHLRFTGFPGDALVYMLREKAVQAAIVPVCLLENMDQEGLINKKDFIALLSRPTPLPCLTSTPLYPDWSFAALPAVSDALADRVTRALFNAPAAASFHWGAPASTSQVEALLRDVRQHPQQRRLWLDVKSWLIQHQLIVGGVILAFLLLTLNYIWVMLLVRRR----------------GKQLERNSVVLHQHERALETARQMSVLGEMTSGFAHELNQPLSAIRHYAQG…
409250305	---------------------------------MRGEASTRSHWQPLAKTLSQQLPGETFHIQPLDLHQMQEAVNQGTVQFVITNPAQFVQLNSHAPLRWLASLRSTR-DGKAVSNVIGSVILTRRDSGITTAHDLIGKTVGAIDAQAFGGYLLGYKALSDAGLRPERDFHLRFTGFPGDALIYMLREKAVQAAIVPVCLLENMDQEGLINKKDFIALLSRPTPLPCLTSTPLYPDWSFAALPAVSDALADRVTRALFNAPAAASFHWGAPASTSQVEALLRDVRQHPQQRRLWLDVKSWLIQHQLMVGGVILAFLLLTLNYIWVMLLVRRR----------------GKQLERNSVVLHQHERALETARQMSVLGEMTSGFAHELNQPLSAIRHYAQG…
553924730	----------MLAAVGLLCHGAWAGTWNIGVLAMRGEASTRSHWQPLAKTLSQQLPGETFHIQPLDLHQMQEAVNQGTVQFVITNPAQFVQLNSHAPLRWLASLRSTR-DGKAVSNVIGSVILTRRDSGITTAHDLIGKTVGAIDAQAFGGYLLGYKALSDAGLRPERDFHLRFTGFPGDALVYMLREKAVQAAIVPVCLLENMDQEGLINKKDFIALLSRPTPLPCLTSTPLYPDWSFAALPAVSDALADRVTRALFNAPAAAPFHWGAPASTSQVEALLRDVRQHPQQRRLWLDVKSWLIQHQLMVGGVILAFLLLTLNYIWVMLLVRRR----------------GKQLDRNSVVLHQHERALETARQMSVLGEMTSGFAHELNQPLSAIRHYAQG…
555242460	----------MLAAVGLLCHGAWAGTWNIGILAMRGEASTRSHWQPLAKTLSQQLPGETFHIQPLDLHQMQEAVNQGTVQFVITNPAQFVQLNSHAPLRWLASLRSTR-DGKAVSNVIGSVILTRRDSGITTAHDLIGKTVGAIDAQAFGGYLLGYKALSDAGLRPERDFHLRFTGFPGDALVYMLREKAVQAAIVPVCLLENMDQEGLINKKDFIALLSRPTPLPCLTSTPLYPDWSFAALPAVSDALADRVTRALFNAPAAAPFHWGAPASTSQVEALLRDVRQHPQQRRLWLDVKSWLIQHQLMVGGVILAFLLLTLNYIWVMLLVRRR----------------GKQLERNNVVLHQHERALETARQMSVLGEMTSGFAHELNQPLSAIRHYAQG…
565627607	MRGKTVRRLAVLAAVGLLCHGAWAGTWNIGILAMRGEASTRSHWQPLAKTLSQQLPGETFHIQPLDLHQMQEAVNQGTVQFVITNPAQFVQLNSHAPLRWLASLRSTR-DGKAVSNVIGSVILTRRDSGITTAHDLIGKTVGAIDAQAFGGYLLGYKALSDAGLRPERDFHLRFTGFPGDALVYMLREKAVQAAIVPVCLLENMDQEGLINKKDFIALLARPTPLPCLTSTPLYPDWSFAALPAVSDALADRVTRALFNAPTAASFHWGAPASTSQVEALLRDVRQHPQQRRLWLDVKSWLIQHQLMVGGVILAFLLLMLNYIWVMLLVRRR----------------GKQLERNSVVLHQHERALETARQMSVLGEMTSGFAHELNQPLSAIRHYAQG…
449784937	MRGKTVRRLAVLAAVGLLCHGAWAGTWNIGVLAMRGEASTRSHWQPLAKTLSQQLPGETFHIQPLDLHQMQEAVNQGTVQFVITNPAQFVQQNSNAPLRWLASLRSTR-DGKAVSNVIGSVILTRRDSGITTAHDLIGKTVGAIDAQAFGGYLLGYKALSDAGLRPERDFHLRFTGFPGDALVYMLREKAVQAAIVPVCLLENMDQEGLINKKDFIALLSRPTPLPCLTSTPLYPDWSFAALPAVSDALADRVTRALFNAPAAASFHWGAPASTSQVEALLRDVRQHPQQRRLWLDVKSWLIQHQLMVGGVILAFLLLTLNYIWVMLLVRRR----------------GKQLERNSVVLHQHERALETARQMSVLGEMTSGFAHELNQPLSAIRHYAQG…
447137147	MRGKTVRRLAVLAAVGLLCHGAWAGTWNIGILAMRGEASTRSHWQPLAKTLSQQLPGETFHIQPLDLHQMQEAVNQGTVQFVITNPAQFVQLNSHAPLRWLASLRSTR-DGKAVSNVIGSVILTRRDSGITTAHDLIGKTVGAIDAQAFGGYLLGYKALSDAGLRPERDFHLRFTGFPGDALIYMLREKAVQAAIVPVCLLENMDQEGLINKKDFIALLSRPTPLPCLTSTPLYPDWSFAALPAVSDALADRVTRALFNAPAAASFHWGAPASTSQVEALLRDVRQHPQQRRLWLDVKSWLIQHQLMVGGVILAFLLLTLNYIWVMLLVRRR----------------GKQLERNSVVLHQHERALETARQMSVLGEMTSGFAHELNQPLSAIRHYAQG…
555219420	MRGKTVRRLAVLAAVGLLCHGAWAGTWNIGVLAMRGEASTRSHWQPLAKTLSQQLPGETFHIQPLDLHQMQEAVNQGTVQFVITNPAQFVQLNSHAPLRWLASLRSTR-DGKAVSNVIGSVILTRRDSGITTAHDLIGKTVGAIDAQAFGGYLLGYKALSDAGLRPERDFHLRFTGFPGDALVYMLREKAVQAAIVPVCLLENMDQEGLINKKDFIALLSRPTPLPCLTSTPLYPDWSFAALPAVSDALADRVTRALFNAPAAAPFHWGAPASTSQVEALLRDVRQHPQQRRLWLDVKSWLIQHQLMVGGVILAFLLLTLNYIWVMLLVRRR----------------GKQLERNSVVLHQHERALETARQMSVLGEMTSGFAHELNQPLSAIRHYAQG…
447137166	MRGKTVRRLAVLAAVGLLCHGAWAGTWNIGILAMRGEASTRSHWQPLAKTLSQQLPGETFHIQPLDLHQMQEAVNQGTVQFVITNPAQFVQLSSHAPLRWLASLRSTR-DGKAVSNVIGSVILTRRDSGITTAHDLIGKTVGAIDAQAFGGYLLGYKALSDAGLRPERDFHLRFTGFPGDALVYMLREKAVQAAIVPVCLLENMDQEGLINKKDFIALLSRPTPLPCLTSTPLYPDWSFAALPAVSDALADRVTRALFNAPAAASFHWGAPASTSQVEALLRDVRQHPQQRRLWLDVKSWLIQHQLMVGGVILAFLLLTLNYIWVMLLVRRR----------------GKQLERNSVVLHQHERALETARQMSVLGEMTSGFAHELNQPLSAIRHYAQG…
516035537	MRGKTVRRLAVLAAVGLLCHGAWAGTWNIGILAMRGEASTRSHWQPLAKTLSQQLPGETFHIQPLDLHQMQEAVNQGTVQFVITNPAQFVQLNSHAPLRWLASLRSTR-DGKAVSNVIGSVILTRRDSGITTAHDLIGKTVGAIDAQAFGGYLLGYKALSDAGLRPERDFHLRFTGFPGDALVYMLREKAVQAAIVPVCLLENMDQEGLINKKDFIALLSRPTPLPCLTSTPLYPDWSFAALPAVSDALADRVTRALFNAPAAASFHWGAPASTSQVEALLRDVRQHPQQRRLWLDVKSWLIQHQLMVGGVILAFLLLTLNYIWVMLLVRRR----------------GKQLERNNVVLHQHERALETARQMSVLGEMTSGFAHELNQPLSAIRHYAQG…
447137168	MRGKTVRRLAVLAAVGLLCHGAWAGTWNIGVLAMRGEASTRSHWQPLAKTLSQQLPGETFHIQPLDLHQMQEAVNQGTVQFVITNPAQFVQLNSHAPLRWLASLRSTR-DGKAVSNVIGSVILTRRDSGITTAHDLIGKTVGAIDAQAFGGYLLGYKALSDAGLRPERDFHLRFTGFPGDALVYMLREKAVQAAIVPVCLLENMDQEGLINKKDFIALLSRPTPLPCLTSTPLYPDWSFAALPAVSDALADRVTRALFNAPAAAPFHWGAPASTSQVEALLRDVRQHPQQRRLWLDVKSWLIQHQLMVGGVILAFLLLTLNYIWVMLLVRRR----------------GKQLERNSVVLHQHERALETARQMSVLGEMTSGFAHELNQPLSAIRHYAQG…
554043707	---------------------------------------------------------------------------------------QFVQLNSHAPLRWLASLRSTR-DGKAVSNVIGSVILTRRDSGITTAHDLIGKTVGAIDAQAFGGYLLGYKALSDAGLRPERDFHLRFTGFPGDALVYMLREKAVQAAIVPVCLLENMDQEGLINKKDFIALLSRPTPLPCLTSTPLYPDWSFAALPAVSDALADRVTRALFNAPAAASFHWGAPASTSQVEALLRDVRQHPQQRRLWLDVKSWLIQHQLMVGGVILAFLLLTLNYIWVMLLVRRR----------------GKQLERNSVVLHQHERALETARQMSVLGEMTSGFAHELNQPLSAIRHYAQG…
564534904	MRGKTVRRLAVLAAVGLLCHGAWAGTWNIGILAMRGEASTRSHWQPLAKTLSQQLPGETFHIQPLDLHQMQEAVNQGTVQFVITNPAQFVQLNSHAPLRWLASLRSTR-DGKAVSNVIGSVILTRRDSGITTAHDLIGKTVGAIDAQAFGGYLLGYKALSDAGLRPERDFHLRFTGFPGDALVYMLREKAVQAAIVPVCLLENMDQEGLINKKDFIALLSRPTPLPCLTSTPLYPDWSFAALPAVSDALADRVTRALFNAPAAASFHWGAPASTSQVEALLRDVRQHPQQRRLWLDVKSWLIQHQLMVGGVILAFLLLTLNYIWVMLLVRRR----------------GKQLERNNVVLHQHERALETARQMSVLGEMTSGFAHELNQPLSAIRHYAQG…
555230991	----------MLAAVGLLCHGAWAGTWNIGILAMRGEASTRSHWQPLAKTLSQQLPGETFHIQPLDLHQMQEAVNQGTVQFVITNPAQFVQLNSHAPLRWLASLRSTR-DGKAVSNVIGSVILTRRDSGITTAHDLIGKTVGAIDAQAFGGYLLGYKALSDAGLRPERDFHLRFTGFPGDALVYMLREKAVQAAIVPVCLLENMDQEGLINKKDFIALLSRPTPLPCLTSTPLYPDWSFAALPAVSDALADRVTRALFNAPAAASFHWGAPASTSQVEALLRDVRQHPQQRRLWLDVKSWLIQHQLMVGGVILAFLLLTLNYIWVMLLVRRR----------------GKQLERNSVVLHQHERALETARQMSVLGEMTSGFAHELNQPLSAIRHYAQG…
554963483	----------MLAAVGLLCHGAWAGTWNIGILAMRGEASTRSHWQPLAKTLSQQLPGETFHIQPLDLHQMQEAVNQGTVQFVITNPAQFVQLNSHAPLRWLASLRSTR-DGKAVSNVIGSVILTRRDSGITTAHDLIGKTVGAIDAQAFGGYLLGYKALSDAGLRPERDFHLRFTGFPGDALVYMLREKAVQAAIVPVCLLENMDQEGLINKKDFIALLSRPTPLPCLTSTPLYPDWSFAALPAVSDALADRVTRALFNAPAAAPFHWGAPASTSQVEALLRDVRQHPQQRRLWLDVKSWLIQHQLMVGGVILAFLLLTLNYIWVMLLVRRR----------------GKQLERNSVVLHQHERALETARQMSVLGEMTSGFAHELNQPLSAIRHYAQG…
447137151	MRGKTVRRLAVLAAVGLLCHGAWAGTWNIGILAMRGEASTRSHWQPLAKTLSQQLPGETFHIQPLDLHQMQEAVNQGTVQFVITNPAQFVQLNSHAPLRWLASLRSTR-DGKAVSNVIGSVILTRRDSGITTAHDLIGKTVGAIDAQAFGGYLLGYKALSDAGLRPERDFHLRFTGFPGDALVYMLREKAVQAAIVPVCLLENMDQEGLINKKDFIALLSRPTPLPCLTSTPLYPDWSFAALPAVSDALADRVTRALFNAPAAASFHWGAPASTSQVEALLRDVRQHPQQRRLWLDVKSWLIQHQLMVGGVILAFLLLTLNYIWVMLLVRRR----------------GKQLERNNVVLHQHERALETARQMSVLGEMTSGFAHELNQPLSAIRHYAQG…
554282344	----------MLAAVGLLCHGAWAGTWNIGILAMRGEASTRSHWQPLAKTLSQQLPGETFHIQPLDLHQMQEAVNQGTVQFVITNPAQFVQLNSHAPLRWLASLRSTR-DGKAVSNVIGSVILTRRDSGITTAHDLIGKTVGAIDAQAFGGYLLGYKALSDAGLRPERDFHLRFTGFPGDALVYMLREKAVQAAIVPVCLLENMDQEGLINKKDFIALLSRPTPLPCLTSTPLYPDWSFAALPAVSDALADRVTRALFNAPAAAPFHWGAPASTSQVEALLRDVRQHPQQRRLWLDVKSWLIQHQLMVGGVILAFLLLTLNYIWVMLLVRRR----------------GKQLERNSVVLHQHERALETARQMSVLGEMTSGFAHELNQPLSAIRHYAQG…
619737904	MGRNVVRCLTVLASLWMLSGTVAAQTWNIGVLAMRGEISTRQHWQPLETLLNQQIPGEQFHIQPLDLHQMQEAVNRGTVQFVVTNPAQFVQLNNRSALRWLASLRSTR-GGKAASNVIGSAILVRRDSGITSAHDLIGKTVGAIDAQAFGGYLLGYKALSDAGLRPERDLRLTFTGFPADALLYLLREKAVQAVIVPVCLLENMDEEGLIHKTDFRAVLNHPTSIPCLTSTPLYPDWSFAALPAVSDELADRVTRVLFNSPQNATFRWGAPASTREVEALLRDVRQHPQQRQLWLDVKSWFIQHQLAMGAVAVVLLLLTLNYIWVMLLVRRR----------------GRQLERNSILLRKQEQALETARQMSVLGEMTSGFAHELNQPLSAIRHYAQG…
507079394	MGRNVVRCLTVLASLWMLSGAVRAQTWNIGVLAMRGEVSTRNHWQPLETLLNQQIPGEQFHIQPLDLHQMQEAVNRGTVQFVVTNPAQFVQLNSRSALRWLASLRSTR-GGKATSNVIGSAILVRRDSGITSPHDLIGKTVGAIDAQAFGGYLLGYKALSDAGLRPERDLRLTFTGFPADALLYLLREKAVQAVIVPVCLLEKMDEEGLIRKTDFMTVLNHPTSIPCLTSTPLYPDWSFAALPAVSDELADRVTRVLFNAPQNATFRWGAPASTREVEALLRDVRQHPQQRQLWLDVKSWFIQHRLAMGGVAIVLLLLTLNYIWVMLLVRRR----------------GRQLERNNVLLHKQEQALETARQMSVLGEMTSGFAHELNQPLSAIRHYAQG…
490221885	MRAKTVQHLTLLVTALLLNSSGWAASWNIGVLAMRGEVLTRSHWQPLEVALNQQLTDQQFHIQPLDLQQMQEAVNNGAVQFVVTNPAQFVQLNSHSSLRW---LASLR-SSQGTGNVIGSVILTRRDSGIASPADLIGKTVGAIDPQAFGGYLLGYKALIDAGLRPERDLHLRFSGFPADALIYLLREQALQAAIVPVCLLEKMANEGLVDKGDFTAVIERPAAMPCLTSTPLYPDWSFAALPAVSDALADRVTRALLNAPANAAFHWGAPASTRQVEALLSEVQQHPQQRRLWLEVKSWLIQHRLIMGGIGLALLLLTLNYIWVMLLVRRR----------------GRQLERNAIRLREQEQALQTARQMSVLGEMTSGFAHELNQPLSAIRHYAQG…
605531334	MRGKTVRRLAVLAAVGLLCHGAWAGTWNIGILAMRGEASTRSHWQPLAKTLSQQLPGETFHIQPLDLHQMQEAVNQGTVQFVITNPAQFVQLNSHAPLRWLASLRSTR-DGKAVSNVIGSVILTRRDSGITTAHDLIGKTVGAIDAQAFGGYLLGYKALSDAGLRPERDFHLRFTGFPGDALVYMLREKAVQAAIVPVCLLENMDQEGLINKKDFIALLSRPTPLPCLTSTPLYPDWSFAALPAVSDALADRVTRALFNAPAAAPFHWGAPASTSQVEALLRDVRQHPQQRRLWLDVKSWLIQHQLMVGGVILAFLLLTLNYIWVMLLVRRR----------------GKQLERNSVVLHQHERALETARQMSVLGEMTSGFAHELNQPLSAIRHYAQG…
353615888	----------MLAVVGLLCHGAWAGTWNIGILAMRGEASTRSHWQPLAKTLSQQLPGETFHIQPLDLHQMQEAVNQGTVQFVITNPAQFVQLNSHAPLRWLASLRSTR-DGKAVSNVIGSVILTRRDSGITTAHDLIGKTVGAIDAQAFGGYLLGYKALSDAGLRPERDFHLRFTGFPGDALVYMLREKAVQAAIVPVCLLENMDQEGLINKKDFIALLSRPTPLPCLTSTPLYPDWSFAALPAVSDALADRVTRALFNAPAASPFHWGAPASTSQVEALLRDVRQHPQQRRLWLDVKSWLIQHQLMVGGVILAFLLLTLNYIWVMLLVRRRKGASTRKTTGMLVRRRGKQLERNSVVLHQHERALETARQMSVLGEMTSGFAHELNQPLSAIRHYAQG…
635723713	------MRLTLLASALMFSGASLAGAWNIGILAMRGEVSTRNHWQALETQLNQQIPGERFHILPLDLHQMQAAVNNAGVQFVVTNPAQFVQLNSHSPLRW---LASLR-SARGTGNVIGSAILARRDSGITSVHDLIGKTVGAIDSQAFGGYLLGYKALSDAGLRPERDLNLRFTGFPADALLYLLRENAVQAVIVPVCLLEKMDEEGLVDKTDFVAVLNRPGNIACLASTPLYPDWSFAALPAVSDALADRVTRALLAAPDTSAFHWGAPASTSQVEALLRDVQQHPQQRRLWLDVKSWLIQHQWLMGGTALILLLLTLNYIWVMLLVRRR----------------GKQLERNSVQLRQQEQALETARQMSVLGEMTSGFAHELNQPLSAIRHYAQG…
582974031	----------MLAAVGLLCHGAWAGTWNIGILAMRGEASTRSHWQPLAKTLSQQLPGETFHIQPLDLHQMQEAVNQGTVQFVITNPAQFVQLNSHAPLRWLASLRSTR-DGKAVSNVIGSVILTRRDSGITTAHDLIGKTVGAIDAQAFGGYLLGYKALSDAGLRPERDFHLRFTGFPGDALVYMLREKAVQAAIVPVCLLENMDQEGLINKKDFIALLSRPTPLPCLTSTPLYPDWSFAALPAVSDALADRVTRALFNAPAAASFHWGAPASTSQVEALLRDVRQHPQQRRLWLDVKSWLIQHQLMVGGVILAFLLLTLNYIWVMLLVRRR----------------GKQLERNSVVLHQHERALETARQMSVLGEMTSGFAHELNQPLSAIRHYAQG…
582046266	----------MLAAVGLLCHGAWAGTWNIGILAMRGEASTRSHWQPLAKTLSQQLPGETFHIQPLDLHQMQEAVNQGTVQFVITNPAQFVQLNSHAPLRWLASLRSTR-DGKAVSNVIGSVILTRRDSGITTAHDLIGKTVGAIDAQAFGGYLLGYKALSDAGLRPERDFHLRFTGFPGDALVYMLREKAVQAAIVPVCLLENMDQEGLINKKDFIALLSRPTPLPCLTSTPLYPDWSFAALPAVSDALADRVTRALFNAPAAASFHWGAPASTSQVEALLRDVRQHPQQRRLWLDVKSWLIQHQLMVGGVILAFLLLTLNYIWVMLLVRRR----------------GKQLERNSVVLHQHERALETARQMSVLGEMTSGFAHELNQPLSAIRHYAQG…
582964737	----------MLAAVGLLCHGAWAGTWNIGILAMRGEASTRSHWQPLAKTLSQQLPGETFHIQPLDLHQMQEAVNQGTVQFVITNPAQFVQLNSHAPLRWLASLRSTR-DGKAVSNVIGSVILTRRDSGITTAHDLIGKTVGAIDAQAFGGYLLGYKALSDAGLRPERDFHLRFTGFPGDALVYMLREKAVQAAIVPVCLLENMDQEGLINKKDFIALLSRPTPLPCLTSTPLYPDWSFAALPAVSDALADRVTRALFNAPAAASFHWGAPASTSQVEALLRDVRQHPQQRRLWLDVKSWLIQHQLMVGGVILAFLLLTLNYIWVMLLVRRR----------------GKQLERNSVVLHQHERALETARQMSVLGEMTSGFAHELNQPLSAIRHYAQG…
588299257	MGRNVVRCLTVLASLWMLSGAVRAQTWNIGVLAMRGEVSTRNHWQPLETLLNQQIPGEQFHIQPLDLHQMQEAVNRGTVQFVVTNPAQFVQLNSRSALRWLASLRSTR-GGKATSNVIGSAILVRRDSGITSPHDLIGKTVGAIDAQAFGGYLLGYKALSDAGLRPERDLRLTFTGFPADALLYLLREKAVQAVIVPVCLLEKMDEEGLIRKTDFMTVLNHPTSIPCLTSTPLYPDWSFAALPAVSDELADRVTRVLFNAPQNATFRWGAPASTREVEALLRDVRQHPQQRQLWLDVKSWFIQHRLAMGAAAIVLLLLTLNYIWVMLLVRRR----------------GRQLERNNVLLHKQEQALETARQMSVLGEMTSGFAHELNQPLSAIRHYAQG…
635736726	MGRNVVKCLVVLASLWMLSGVVRAQTWNIGVLAMRGEVSTRNHWQPLETLLNQQIPGEQFHIQPLDLHQMQEAVNRGTVQFVVTNPAQFVQLNSSAALRWLASLRSTR-GGKATSNVIGSAILVRRDSGITSAHDLIGKTVGAIDAQAFGGYLLGYKALSDAGLRPERDLHLMFTGFPADALLYLLREKAVQAVIVPVCLLEKMDEEGLIRKTDFMAVLNHPTSIPCLTSTPLYPDWSFAALPAVSDELADRVTRALFNAPQNATFRWGAPASTREVEALLRDVRQHPQQRQLWLDVKSWFIQHRLAMGGAALVLLLLTLNYIWVMLLVRRR----------------GRQLERNNVLLRKQEQELETARQMSVLGEMTSGFAHELNQPLSAIRHYAQG…
583077821	----------MLAAVGLLCHGAWAGTWNIGILAMRGEASTRSHWQPLAKTLSQQLPGETFHIQPLDLHQMQEAVNQGTVQFVITNPAQFVQLNSHAPLRWLASLRSTR-DGKAVSNVIGSVILTRRDSGITTAHDLIGKTVGAIDAQAFGGYLLGYKALSDAGLRPERDFHLRFTGFPGDALVYMLREKAVQAAIVPVCLLENMDQEGLINKKDFIALLSRPTPLPCLTSTPLYPDWSFAALPAVSDALADRVTRALFNAPAAASFHWGAPASTSQVEALLRDVRQHPQQRRLWLDVKSWLIQHQLMVGGVILAFLLLTLNYIWVMLLVRRR----------------GKQLERNSVVLHQHERALETARQMSVLGEMTSGFAHELNQPLSAIRHYAQG…
582112542	----------MLAAVGLLCHGAWAGTWNIGILAMRGEASTRSHWQPLAKTLSQQLPGETFHIQPLDLHQMQEAVNQGTVQFVITNPAQFVQLNSHAPLRWLASLRSTR-DGKAVSNVIGSVILTRRDSGITTAHDLIGKTVGAIDAQAFGGYLLGYKALSDAGLRPERDFHLRFTGFPGDALVYMLREKAVQAAIVPVCLLENMDQEGLINKKDFIALLSRPTPLPCLTSTPLYPDWSFAALPAVSDALADRVTRALFSAPAAAPFHWGAPASTSQVEALLRDVRQHPQQRRLWLDVKSWLIQHQLMVGGVILAFLLLTLNYIWVMLLVRRR----------------GKQLERNSVVLHQHERALETARQMSVLGEMTSGFAHELNQPLSAIRHYAQG…
197094044	-------------------------------MAMRGEASTRSHWQPLAKTLSQQLPGETFHIQPLDLHQMQEAVNQGTVQFVITNPAQFVQQNSNAPLRWLASLRSTR-DGKAVSNVIGSVILTRRDSGITTAHDLIGKTVGAIDAQAFGGYLLGYKALSDAGLRPERDFHLRFTGFPGDALVYMLREKAVQAAIVPVCLLENMDQEGLINKKDFIALLSRPTPLPCLTSTPLYPDWSFAALPAVSDALADRVTRALFNAPAAASFHWGAPASTSQVEALLRDVRQHPQQRRLWLDVKSWLIQHQLMVGGVILAFLLLTLNYIWVMLLVRRR----------------GKQLERNSVVLHQHERALETARQMSVLGEMTSGFAHELNQPLSAIRHYAQG…
582964218	----------MLAAVGLLCHGAWAGTWNIGILAMRGEASTRSHWQPLAKTLSQQLPGETFHIQPLDLHQMQEAVNQGTVQFVITNPAQFVQLNSHAPLRWLASLRSTR-DGKAVSNVIGSVILTRRDSGITTAHDLIGKTVGAIDAQAFGGYLLGYKALSDAGLRPERDFHLRFTGFPGDALVYMLREKAVQAAIVPVCLLENMDQEGLINKKDFIALLSRPTPLPCLTSTPLYPDWSFAALPAVSDALADRVTRALFNAPAAASFHWGAPASTSQVEALLRDVRQHPQQRRLWLDVKSWLIQHQLMVGGVILAFLLLTLNYIWVMLLVRRR----------------GKQLERNSVVLHQHERALETARQMSVLGEMTSGFAHELNQPLSAIRHYAQG…
640095774	----------MLAAVGLLCHGAWAGTWNIGILAMRGEASTRSHWQPLAKTLSQQLPGETFHIQPLDLHQMQEAVNQGTVQFVITNPAQFVQLNSHAPLRWLASLRSTR-DGKAVSNVIGSVILTRRDSGITTAHDLIGKTVGAIDAQAFGGYLLGYKALSDAGLRPERDFHLRFTGFPGDALVYMLREKAVQAAIVPVCLLENMDQEGLINKKDFIALLSRPTPLPCLTSTPLYPDWSFAALPAVSDALADRVTRALFNAPAAASFHWGAPASTSQVEALLRDVRQHPQQRRLWLDVKSWLIQHQLMVGGVILAFLLLTLNYIWVMLLVRRR----------------GKQLERNNVVLHQHERALETARQMSVLGEMTSGFAHELNQPLSAIRHYAQG…
640681829	----------MLVTAFLLNSSGWAASWNIGVLAMRGEVLTRSHWQPLEVMLNQQLTAQQFHIQPLDLQQMQEAVNNGSVQFVVTNPAQFVQLNSHSSLRW---LASLR-SSLGTSNVIGSVILTRRDSGISSPADLIGKTVGAIDPQAFGGYLLGYKVLSDAGLRPERDLHLRFSGFPADALIYLLRERAVQAAIVPVCLLEKMADEGLVNKADFTAVIEGPAAIPCLTSTPLYPDWSFAALPAVSDALADRVTRALLNAPDNAVFHWGAPASTRQVEALLSEVQQHPQQRRLWLEVKNWLIQHRLIMGGIGLALLLLTLNYIWVMLLVRRR----------------GRQLERNAIRLREQELALQTARQMSVLGEMTSGFAHELNQPLSAIRHYAQG…
582975493	----------MLAAVGLLCHGAWAGTWNIGVLAMRGEASTRSHWQPLAKTLSQQLPGETFHIQPLDLHQMQEAVNQGTVQFVITNPAQFVQLNSHAPLRWLASLRSTR-DGKAVSNVIGSVILTRRDSGITTAHDLIGKTVGAIDAQAFGGYLLGYKALSDAGLRPERDFHLRFTGFPGDALVYMLREKAVQAAIVPVCLLENMDQEGLINKKDFIALLSRPTPLPCLTSTPLYPDWSFAALPAVSDALADRVTRALFNAPAAAPFHWGAPASTSQVEALLRDVRQHPQQRRLWLDVKSWLIQHQLMVGGVILAFLLLTLNYIWVMLLVRRR----------------GKQLERNSVVLHQHERALETARQMSVLGEMTSGFAHELNQPLSAIRHYAQG…
353664143	----------MLAAVGLLCHGAWAGTWNIGILAMRGEASTRSHWQPLAKTLSQQLPGETFHIQPLDLHQMQEAVNQGTVQFVITNPAQFVQLNSHAPLRWLASLRSTR-DGKAVSNVIGSVILTRRDSGITTAHDLIGKTVGAIDAQAFGGYLLGYKALSDAGLRPERDFHLRFTGFPGDALVYMLREKAVQAAIVPVCLLENMDQEGLINKKDFIALLARPTPLPCLTSTPLYPDWSFAALPAVSDALADRVTRALFNAPTAASFHWGAPASTSQVEALLRDVRQHPQQRRLWLDVKSWLIQHQLMVGGVILAFLLLTLNYIWVMLLVRRR----------------GKQLERNSVVLHQHERALETARQMSVLGEMTSGFAHELNQPLSAIRHYAQG…
582038846	----------MLAAVGLLCHGAWAGTWNIGILAMRGEASTRSHWQPLAKTLSQQLPGETFHIQPLDLHQMQEAVNQGTVQFVITNPAQFVQLSSHAPLRWLASLRSTR-DGKAVSNVIGSVILTRRDSGITTAHDLIGKTVGAIDAQAFGGYLLGYKALSDAGLRPERDFHLRFTGFPGDALVYMLREKAVQAAIVPVCLLENMDQEGLINKKDFIALLSRPTPLPCLTSTPLYPDWSFAALPAVSDALADRVTRALFNAPAAASFHWGAPASTSQVEALLRDVRQHPQQRRLWLDVKSWLIQHQLMVGGVILAFLLLTLNYIWVMLLVRRR----------------GKQLERNSVVLHQHERALETARQMSVLGEMTSGFAHELNQPLSAIRHYAQG…
583083577	----------MLAAVGLLCHGAWAGTWNIGILAMRGEASTRSHWQPLAKTLSQQLPGETFHIQPLDLHQMQEAVNQGTVQFVITNPAQFVQLNSHAPLRWLASLRSTR-DGKAVSNVIGSVILTRRDSGITTAHDLIGKTVGAIDAQAFGGYLLGYKALSDAGLRPERDFHLRFTGFPGDALVYMLREKAVQAAIVPVCLLENMDQEGLINKKDFIALLSRPTPLPCLTSTPLYPDWSFAALPAVSDALADRVTRALFNAPAAAPFHWGAPASTSQVEALLRDVRQHPQQRRLWLDVKSWLIQHQLMVGGVILAFLLLTLNYIWVMLLVRRR----------------GKQLERNSVVLHQHERALETARQMSVLGEMTSGFAHELNQPLSAIRHYAQG…
571188404	--------------------------------------------------------------------------------------------------------------------MIGSAIIVRRDSGITSPHDLIGKTVGAIDAQAFGGYLLGYKALSDAGLRPERDLRLTFTGFPADALLYLLREKAVQAVIVPVCLLEKMDEEGLIRKTDFMTVLNHPTSIPCLTSTPLYPDWSFAALPAVSDELADRVTRVLFNAPQNATFRWGAPASTREVEALLRDVRQHPQQRQLWLDVKSWFIQHRLAMGAAAIVLLLLTLNYIWVMLLVRRR----------------GRQLERNNVLLHKQEQALETARQMSVLGEMTSGFAHELNQPLSAIRHYAQG…
537736597	---------------------------------MRGEASTRSHWQPLAKTLSQQLPGETFHIQPLDLHQMQEAVNQGTVQFVITNPAQFVQLNSHAPLRWLASLRSTR-DGKAVSNVIGSVILTRRDSGITTAHDLIGKTVGAIDAQAFGGYLLGYKALSDAGLRPERDFHLRFTGFPGDALVYMLREKAVQAAIVPVCLLENMDQEGLINKKDFIALLSRPTPLPCLTSTPLYPDWSFAALPAVSDALADRVTRALFNAPAAASFHWGAPASTSQVEALLRDVRQHPQQRRLWLDVKSWLIQHQLMVGGVILAFLLLTLNYIWVMLLVRRR----------------GKQLERNNVVLHQHERALETARQMSVLGEMTSGFAHELNQPLSAIRHYAQG…
485876016	---------------------------------MRGEVSTRNHWQPLETLLNQQIPGEQFHIQPLDLRQMQEAVNRGTVHFVVTNPAQFVQLNSRSALRWLASLRSTR-GGKATSNVIGSAILVRRDSGLTSAHDLIGKTVGAIDAQAFGGYLLGYKALSDAGLRPERDLRLTFTGFPADALLYLLREKAVQAVIVPVCLLEKMDEEGLIRKTDFMTVLNHPTSIPCLTSTPLYPDWSFAALPVVSDELADRVTRVLFNAPQNATFRWGAPASTREVEALLRDVRQHPQQRQLWLDVKSWFIQHRLAMGGVVIVLLLLTLNYIWVMLLVRRR----------------GRQLERNNVLLHKQEQALETARQMSVLGEMTSGFAHELNQPLSAIRHYAQG…
504651416	MRAKKVQRLALLVTALLLNSSGWAASWNIGVLAMRGEVLTCSHWQPLEVMLNQQLTDQQFHIQPLDLQQMQEAVNNGSVQFVVTNPAQFVQLNSHSSLRW---LASLR-SSLGTSNVIGSVILTRRDSGIASPADLIGKTVGAIDPQAFGGYLLGYKALSDAGLRPERDLHLRFSGFPADALIYLLRERAVQAAIVPVCLLEKMADEGLVNKADFTAVIERPAAIPCLTSTPLYPDWSFAALPAVSDALADRVTRALLNAPDNAVFHWGAPASTRQVEALLSEVQQHPQQRRLWLEVKSWLIQHRLIMGGIGLALLLLTLNYIWVMLLVRRR----------------GRQLERNAIRLREQELALQTARQMSVLGEMTSGFAHELNQPLSAIRHYAQG…
595747509	MRGKTVRRLAVLAAVGLLCHGAWAGTWNIGVLAMRGEASTRSHWQPLAKTLSQQLPGETFHIQPLDLHQMQEAVNQGTVQFVITNPAQFVQLNSHAPLRWLASLRSTR-DGKAVSNVIGSVILTRRDSGITTAHDLIGKTVGAIDAQAFGGYLLGYKALSDAGLRPERDFHLRFTGFPGDALIYMLREKAVQAAIVPVCLLENMDQEGLINKKDFIALLSRPTPLPCLTSTPLYPDWSFAALPAVSDALADRVTRALFNAPAAASFHWGAPASTSQVEALLRDVRQHPQQRRLWLDVKSWLIQHQLMVGGVMLAFLLLTLNYIWVMLLVRRR----------------GKQLERNSVVLHQHERALETARQMSVLGEMTSGFAHELNQPLSAIRHYAQG…
575571178	MGRNVVRCLTVLASLWMLSGAVRAQTWNIGVLAMRGEVSTRNHWQPLETLLNQQIPGEQFHIQPLDLHQMQEAVNRGTVQFVVTNPAQFVQLNSRSALRWLASLRSTR-GGKATSNVIGSAIIVRRDSGITSPHDLIGKTVGAIDAQAFGGYLLGYKALSDAGLRPERDLRLTFTGFPADALLYLLREKAVQAVIVPVCLLEKMDEEGLIRKTDFMTVLNHPTSIPCLTSTPLYPDWSFAALPAVSDELADRVTRVLFNAPQNATFRWGAPASTREVEALLRDVRQHPQQRQLWLDVKSWFIQHRLAMGAAAIVLLLLTLNYIWVMLLVRRR----------------GRQLERNNVLLHKQEQALETARQMSVLGEMTSGFAHELNQPLSAIRHYAQG…
493735540	----------------MLSGAVRAQTWNIGVLAMRGEVSTRHHWQPLETLLNQQIPGEQFHIQPLDLHQMQEAVNRGTVQFVVTNPAQFVQLNSRSALRWLASLRSTR-GGKAASNVIGSAILVRRDSGITSAHDLIGKTVGAIDAQAFGGYLLGYKALSDAGLRPERDLRLTFTGFPADALLYLLREKAVQAVIVPVCLLENMDEEGLIHKADFRIVLDRPTSIPCLTSTPLYPDWSFAALPAVSDELADRVTRVLFNAPQNATFRWGAPASTREVEALLRAVRQHPQQRQLWLDVKSWFIQHRLAMGAIAVALLVLTLNYIWVMLLVRRR----------------GRQLERNSILLRKQEQALETARQMSVLGEMTSGFAHELNQPLSAIRHYAQG…
353644381	----------MLAAVGLLCHGAWAGTWNIGILAMRGEASTRSHWQPLAKTLSQQLPGETFHIQPLDLHQMQEAVNQGTVQFVITNPAQFVQLNSHAPLRWLASLRSTR-DGKAVSNVIGSVILTRRDNGITTAHDLIGKTVGAIDAQAFGGYLLGYKALSDAGLRPERDFHLRFTGFPGDALVYMLREKAVQAAIVPVCLLENMDQEGLINKKDFIALLSRPTPLPCLTSTPLYPDWSFAALPAVSDALADRVTRALFNAPAAAPFHWGAPASTSQVEALLRDVRQHPQQRRLWLDVKSWLIQHQLMVGGVILAFLLLTLNYIWVMLLVRRR----------------GKQLERNSVVLHQHERALETARQMSVLGEMTSGFAHELNQPLSAIRHYAQG…
582973833	----------MLAAVGLLCHGAWAGTWNIGILAMRGEASTRSHWQPLAETLNQQLPGETFHIQPLDLHQMQEAVNRGTVQFVITNPAQFVQLNSHAPLRWLASLRSTR-DGKSVSNVIGSVILTRRDSGITTAHSLIGKTVGAIDAQAFGGYLLGYKALSDAGLRPERDFHLRFTGFPGDALVYMLREKAVQAAIVPVCLLENMDQEGLIDKKDFIALLSRPTTLPCLASTPLYPDWSFAALPAVSDALADRVMRALFNAPAAASFHWGAPASTSQVEALLRDVRQHPQQRRLWLDVKSWLIQHQLMVGGVTLAFLLLTLNYIWVMLLVRRR----------------GKQLERNSVVLHQHERALETARQMSVLGEMTSGFAHELNQPLSAIRHYAQG…
651713957	---------------------------------MRGEVSTRNHWQPLETLLNQQIPGEQFHIQPLDLRQMQEAVNRGTVHFVVTNPAQFVQLNSRSALRWLASLRSTR-GGKVTSNVIGSAILVRRDSGLTSAHDLIGKTVGAIDAQAFGGYLLGYKALSDAGLRPERNLRLTFTGFPADALLYLLREKAVQAVIVPVCLLEKMDEEGLIRKTDFMTVLNHPTSIPCLTSTPLYPDWSFAALPAVSDELADRVTRVLFNAPQNATFRWGAPASTREVEALLRDVRQHPQQRQLWLDVKSWFIQHRLAMGGVVIVLLLLTLNYIWVMLLVRRR----------------GRQLERNNVLLHKQEQALETARQMSVLGEMTSGFAHELNQPLSAIRHYAQG…
507085633	MGRNVAKCLTVLVSLWMLSGVVRAQTWNIGVLAMRGDVSTRNHWQPLETLLNQQIPGEQFHIQPLDLRQMQEAVNRGTVQFVVTNPAQFVQLNSRAALRWLASLRSTR-GGKATSNVIGSAILVRRDSGITSAHDLIGKTVGAIDAQAFGGYLLGYKALSDAGLRPDRDLRLTFTGFPADALLYLLREKAVQAVIVPVCLLEKMDEEGLIRKTDFTAVLNHPTSIPCLTSTPLYPDWSFAALPAVSDELADRVTRALFNAPQNATFRWGAPASTREVEALLRDVRQHPQQRQLWLDVKSWFIQHRLAMGAAALVLLLLTLNYIWVMLLVRRR----------------GRQLEQNNVLLRKQEQELETARQMSVLGEMTSGFAHELNQPLSAIRHYAQG…
510918864	MGRNVVRCLTVLASLWMLSGAVRAQTWNIGVLAMRGEVSTRNHWQPLETLLNQQIPGEQFHIQPLDLRQMQEAVNRGTVHFVVTNPAQFVQLNSRSALRWLASLRSTR-GGKATSNVIGSAILVRRDSGLTSAHDLIGKTVGAIDAQAFGGYLLGYKALSDAGLRPERDLRLTFTGFPADALFYLLREKAVQAVIVPVCLLEKMDEEGLIRKTDFMTVLNHPTSIPCLTSTPLYPDWSFAALPVVSDELADRVTRVLFNAPQNATFRWGAPASTREVEALLRDVRQHPQQRQLWLDVKSWFIQHRLAMGGVVIVLLLLTLNYIWVMLLVRRR----------------GRQLERNNVLLHKQEQALETARQMSVLGEMTSGFAHELNQPLSAIRHYAQG…
602882622	----------MLAAVGLLCHGAWAGTWNIGILAMRGEASTRSHWQPLAKTLSQQLPGETFHIQPLDLHQMQEAVNQGTVQFVITNPAQFVQLNSHAPLRWLASLRSTR-DGKAVSNVIGSVILTRRDSGITTAHDLIGKTVGAIDAQAFGGYLLGYKALSDAGLRPERDFHLRFTGFPGDALVYMLREKAVQAAIVPVCLLENMDQEGLINKKDFIALLSRPTPLPCLTSTPLYPDWSFAALPAVSDALADRVTRALFNAPAAASFHWGAPASTSQVEALLRDVRQHPQQRRLWLDVKSWLIQHQLMVGGVILAFLLLTLNYIWVMLLVRRR----------------GKQLERNNVVLHQHERALETSRQMSVLGEMTSGFAHELNQPLSAIRHYAQG…
526248058	----------MLAAVGLLCHDAWAGTWNIGILTMRGEASTRSHWQPLEKTLNQQLSGETFHIQPLDLHQMQDAVNRGTVQFVITNPAQFVQLNSHAPLRWLASLRSTR-GGKAAGNVIGSVILTRRDSGITTVHDLIGKTVGAIDAQAFGGYLLGYKALSDAGLRPERDFHLRFTGFPGDALVYLLREKAVQAAIVPVCLLENMDQEGVIDKKDFVALLSRPTSLPCLTSTPLYPDWSFAALPTVSDTLADRVTRALFSAPAVAPFHWGAPASTSQVEALLHEVHQHPQQRRLWLDVKSWLIQHQLMVGGVALTFLLLTLNYIWVMLLVRRR----------------GKQLERHSVMLHQQERALETARQMSVLGEMTSGFAHELNQPLSAIRHYAQG…
576681223	MRAKKVQRLALLVTALLLNSSGWAASWNIGVLAMRGEVLTRSHWQPLEVMLNQQLTDQQFHIQPLDLQQMQEAVNNGSVQFVVTNPAQFVQLNSHSSLRW---LASLR-SSLGTSNVIGSVILTRRDSGISSPADLIGKTVGAIDPQAFGGYLLGYKALSDAGLRPERDLHLRFSGFPADALIYLLRERAVQAAIVPVCLLEKMADEGLVNKADFTAVIERPAAIPCLTSTPLYPDWSFAALPAVSDALADRVTRVLLNAPDNAVFHWGAPASTRQVEALLSEVQQHPQQRRLWLEMKSWLIQHRLIMGGIGLALLLLTLNYIWVMLLVRRR----------------GRQLERNAIRLREQELALQTARQMSVLGEMTSGFAHELNQPLSAIRHYAQG…
503995413	MRAKKVQRLALLVTALLLNSSGWAASWNIGVLAMRGEVLTRSHWQPLEVMLNQQLTDQQFHIQPLDLQQMQEAVNNGSVQFVVTNPAQFVQLNSHSSLRW---LASLR-SSLGTSNVIGSVILTRRDSGISSPADLIGKTVGAIDPQAFGGYLLGYKALSDAGLRPERDLHLRFSGFPADALIYLLRERAVQAAIVPVCLLEKMADEGLVNKADFTAVIERPAAIPCLTSTPLYPDWSFAALPAVSDALADRVTRVLLNAPDNAVFHWGAPASTRQVEALLSEVQQHPQQRRLWLEMKSWLIQHRLIMGGIGLALLLLTLNYIWVMLLVRRR----------------GRQLERNAIRLREQELALQTARQMSVLGEMTSGFAHELNQPLSAIRHYAQG…
652190530	-------------------------------MAMRGEVSTRNHWQPLETLLNQQIPGEQFHIQPLDLRQMQEAVNRGTVHFVVTNPAQFVQLNSRSALRWLASLRSTR-GGKVTSNVIGSAILVRRDSGLTSAHDLIGKTVGAIDAQAFGGYLLGYKALSDAGLRPERNLRLTFTGFPADALLYLLREKAVQAVIVPVCLLEKMDEEGLIRKTDFMTVLNHPTSIPCLTSTPLYPDWSFAALPAVSDELADRVTRVLFNAPQNATFRWGAPASTREVEALLRDVRQHPQQRQLWLDVKSWFIQHRLAMGGVVIVLLLLTLNYIWVMLLVRRR----------------GRQLERNNVLLHKQEQALETARQMSVLGEMTSGFAHELNQPLSAIRHYAQG…
583265737	----------MLAAVGLLCHGVWAGTWNIGILAMRGEASTRSHWQPLAKTLSQQLPGETFHIQPLDLHQMQEAVNQGTVQFVITNPAQFVQLNSHAPLRWLASLRSTL-DGKAVSNVIGSVILTRRDSGITTAHDLIGKTVGAIDAQAFGGYLLGYKALSDAGLRPERDFHLRFTGFPGDALVYMLREKAVQAAIVPVCLLENMDQEGLINKKDFIALLSRPTPLPCLTSTPLYPDWSFAALPAVSDALADRVTRALFNAPAAASFHWGAPASTSQVEALLRDVRQHPQQRRLWLDVKSWLIQHQLMVGGVILAFLLLTLNYIWVMLLVRRR----------------GKQLERNSVVLHQHERALETAQQMSVLGEMTSGFAHELNQPLSAIRHYAQG…
582118803	----------MLAAVGLLCHDAWAGTWNIGILAMRGEASTRSHWQPLEKTLNQQLSGETFHIQPLDLHQMQDAVNRGTVQFVITNPAQFVQLNSHAPLRWLASLRSTR-GGKAAGNVIGSVILTRRDSGITTVHDLIGKTVGAIDAQAFGGYLLGYKALSDAGLRPERDFHLRFTGFPGDALVYLLREKAVQAAIVPVCLLENMDQEGVIDKKDFVALLSRPTSLPCLTSTPLYPDWSFAALPTVSDTLADRVTRALFSAPAVAPFHWGAPASTSQVEALLHEVHQHPQQRRLWLDVKSWLIQHQLMVGGVALTFLLLTLNYIWVMLLVRRR----------------GKQLERHSVMLHQQERALETARQMSVLGEMTSGFAHELNQPLSAIRHYAQG…
652163667	MGRNVVRCLTVLASLWMLSGAVRAQTWNIGVLAMRGEVSTRNHWQPLETLLNQQIPGEQFHIQPLDLRQMQEAVNRGTVHFVVTNPAQFVQLNSRSALRWLASLRSTR-GGKATSNVIGSAILVRRDSGLTSAHDLIGKTVGAIDAQAFGGYLLGYKALSDAGLRPERDLRLTFTGFPADALLYLLREKAVQAVIVPVCLLEKMDEEGLIRKTDFMTVLNHPTSIPCLTSTPLYPDWSFAALPVVSDELADRVTRVLFNAPQNATFRWGAPASTREVEALLRDVRQHPQQRQLWLDVKSWFIQHRLAMGGVVIVLLLLTLNYIWVMLLVRRR----------------GRQLERNNVLLHKQEQALEAARQMSVLGEMTSGFAHELNQPLSAIRHYAQG…
496060109	MGRNVVRCLTVLASLWMLSGAVRAQTWNIGVLAMRGEVSTRNHWLPLETLLNQQIPGEQFHIQPLDLHQMQEAVNRGTVHFVVTNPAQFVQLNSRSALRWLASLRSTR-GGKATSNVIGSAILVRRDSGLTSAHDLIGKTVGAIDAQAFGGYLLGYKALSDAGLRPERDLRLTFTGFPADALLYLLREKAVQAVIVPVCLLEKMDEEGLIRKTDFMTVLNHPTSIPCLTSTPLYPDWSFAALPAVSDELADRVTRVLFNAPQNATFRWGAPASTREVEALLRDVRQHPQQRQLWLDVKSWFIQHRLAMGGVAIVLLLLTLNYIWVMLLVRRR----------------GRQLERNNVLLHKQEQALETARQMSVLGEMTSGFAHELNQPLSAIRHYAQG…
575564980	MGRNVVRCLTVLASLWMLSGAVRAQTWNIGVLAMRGEVSTRNHWQPLETLLNQQIPGEQFHIQPLDLRQMQEAVNRGTVHFVVTNPAQFVQLNSRSALRWLASLRSTR-GGKATSNVIGSAILVRRDSGITSAHDLIGKTVGAIDAQAFGGYLLGYKALSDAGLRPERDLRLTFTGFPADALLYLLREKAVQAVIVPVCLLEKMDEEGLIRKTDFMTVLNHPTSIPCLTSTPLYPDWSFAALPEVSDELADRVTRVLFNAPQNAAFRWGAPASTREVEALLRDVRQHPQQRQLWLDVKSWFIQHRLAMGGVVIVLLLLTLNYIWVMLLVRRR----------------GRQLERNNVLLHKQEQALETARQMSVLGEMTSGFAHELNQPLSAIRHYAQG…
486268349	MGRNVVRCLTVLASLWMLSGAVRAQTWNIGVLAMRGEVSTRNHWQPLETLLNQQIPGEQFHIQPLDLRQMQEAVNRGTVHFVVTNPAQFVQLNSRSALRWLASLRSTR-GGKATSNVIGSAILVRRDSGLTSAHNLIGKTVGAIDAQAFGGYLLGYKALSDAGLRPERDLRLTFTGFPADALLYLLREKAVQAVIVPVCLLEKMDEEGLIRKTDFMTVLNHPTSIPCLTSTPLYPDWSFAALPAVSDELADRVTRVLFNAPQNATFRWGAPASTREVEALLRDVRQHPQQRQLWLDVKSWFIQHRLAMGGVVIVLLLLTLNYIWVMLLVRRR----------------GRQLERNNVLLHKQEQALETARQMSVLGEMTSGFAHELNQPLSAIRHYAQG…
353572746	----------MLAAVGLLCHGAWAGTWNIGILAMRGEASTRSHWQPLAKTLSQQLPGETFHIQPLDLHQMQEAVNQGTVQFVITNPAQFVQLNSHAPLRWLASLRSTR-DGKAVSNVIGSVILTRRDSGITTAHDLIGKTVGAIDAQAFGGYLLGYKALSDAGLRPERDFHLRFTGFPGDALIYMLREKAVQAAIVPVCLLENMDQEGLINKKDFIALLARPTPLPCLTSTPLYPDWSFAALPAVSDALADRVTRALFNAPAAAPFHWGAPASTSQVEALLRDVRQHPQQRRLWLDVKSWLIQHQLMVGGVILAFLLLTLNYIWVMLLVRRR----------------GKQLERNNVVLHQHERALETARQMSVLGEMTSGFAHELNQPLSAIRHYAQG…
603651616	----------MLAAVGLLCHGAWAGTWNIGILAMRGEASTRSHWQPLAKTLSQQLPGETFHIQPLDLHQMQEAVNQGTVQFVITNPAQFVQLNSHAPLRWLASLRSTR-DGKAVSNVIGSVILTRRDSGITTAHDLIGKTVGAIDAQAFGGYLLGYKALSDAGLRPERDFHLRFTGFPGDALVYMLREKAVQAAIVPVCLLENMDQEGLINKKDFIALLSRPTPLPCLTSTPLYPDWSFAALPAVSDALADRVTRALFNAPAAASFHWGAPASTSQVEALLRDVRQHPQQRRLWLDVKSWLIQHQLMVGGVILAFLLLTLNYIWVMLLVRRR----------------GKQLERNNVVLHQHERALETARQMSVLGEMTSGFAHELNQPLSAIRHYAQG…
489933236	----------MLASLWMLSGAVRAQTWNIGVLAMRGEVSTRNHWQPLETLLNQQIPGEQFHIQPLDLHQMQEAVNRGTVQFVVTNPAQFVQLNSRSALRWLASLRSTR-GGKATSNVIGSAILVRRDSGITSPHDLIGKTVGAIDAQAFGGYLLGYKALSDAGLRPERDLRLTFTGFPADALLYLLREKAVQAVIVPVCLLEKMDEEGLIRKTDFMTVLNHPTSIPCLTSTPLYPDWSFAALPAVSDELADRVTRVLFNAPQNATFRWGAPASTREVEALLRDVRQHPQQRQLWLDVKSWFIQHRLAMGAAAIVLLLLTLNYIWVMLLVRRR----------------GRQLERNNVLLHKQEQALETARQMSVLGEMTSGFAHELNQPLSAIRHYAQG…
603417532	----------MLAAVGLLCHGAWAGTWNIGILAMRGEASTRSHWQPLAKTLSQQLPGETFHIQPLDLHQMQEAVNQGTVQFVITNPAQFVQLNSHAPLRWLASLRSTR-DGKAVSNVIGSVILTRRDSGITTAHDLIGKTVGAIDAQAFGGYLLGYKALSDAGLRPERDFHLRFTGFPGDALVYMLREKAVQAAIVPVCLLENMDQEGLINKKDFIALLSRPTPLPCLTSTPLYPDWSFAALPAVSDALADRVTRALFNAPAAASFHWGAPASTSQVEALLRDVRQHPQQRRLWLDVKSWLIQHQLMVGGVILAFLLLTLNYIWVMLLVRRR----------------GKQLERNNVVLHQHERALETARQMSVLGEMTSGFAHELNQPLSAIRHYAQG…
583175221	----------MLAAVGLLCHGAWAGTWNIGILAMRGEASTRSHWQPLAKTLSQQLPGETFHIQPLDLHQMQEAVNQGTVQFVITNPAQFVQLNSHAPLRWLASLRSTR-DGKAVSNVIGSVILTRRDSGITTAHDLIGKTVGAIDAQAFGGYLLGYKALSDAGLRPERDFHLRFTGFPGDALVYMLREKAVQAAIVPVCLLENMDQEGLINKKDFIALLSRPTPLPCLTSTPLYPDWSFAALPAVSDALADRVTRALFNAPAAASFHWGAPASTSQVEALLRDVRQHPQQRRLWLDVKSWLIQHQLMVGGVILAFLLLTLNYIWVMLLVRRR----------------GKQLERNNVVLHQHERALETARQMSVLGEMTSGFAHELNQPLSAIRHYAQG…
391322029	-------------------------------MAMRGEVSTRTHWQPLETLLNQQIPGEQFHIQPLDLQQMQEAVNRGTVQFVVTNPAQFVQLNSHAALRWLASLRSTR-GGKATSNVIGSAVLVRRDSGIGNAHDLIGKTVGAIDAQAFGGYLLGYKALSDAGLRPERDLRLTFTGFPADALLYLLREKAVQAVIVPVCLLEKMDEEGLIRKADFRAVITYPTSIPCVTSTPLYPDWSFAALPAVSDELADRVTRVLFNAPQNAVFRWGAPASTREVEALLRDVRQHPQQRQLWLDVKSWFIQHRLAMGAAGIVLLLLTLNYIWVMLLVRRR----------------GRLLERNNVLLRKQEQALETARQMSVLGEMTSGFAHELNQPLSAIRHYAQG…
507082168	MGRNVAKCLTVLVSLWMLSGVVRAQTWNIGVLAMRGEVSTRNHWQPLETLLNQQIPGEQFHIQPLDLRQMQEAVNRGTVQFVVTNPAQFVQLNSRAALRWLASLRSTR-GGKATSNVIGSAILVRRDSGITSAHDLIGKTVGAIDAQAFGGYLLGYKALSDAGLRPDRDLRLTFTGFPADALLYLLREKAVQAVIVPVCLLEKMDEEGLIRKTDFTAVLNHPTSIPCLTSTPLYPDWSFAALPAVSDELADRVTRALFNASQNATFRWGAPASTREVEALLRDVRQHPQQRQLWLDVKSWFIQHRLAMGAAALVLLLLTLNYIWVMLLVRRR----------------GRQLEQNNVLLRKQEQELETARQMSVLGEMTSGFAHELNQPLSAIRHYAQG…
489929347	MGRNVVRCLTVLVSLWVLSGAVRAQTWNIGVLAMRGEVSTRNHWQPLETLLNQQIPGEQFHIQPLDLHQMQEAVNRGTVHFVVTNPAQFVQLNSRSALRWLASLRSTR-GGKATSNVIGSAILVRRDSGITSAHDLIGKTVGAIDAQAFGGYLLGYKALSDAGLRPERDLRLTFTGFPADALLYLLREKAVHAVIVPVCLLEKMDEEGLIRKTDFMTVLNHPTSIPCLTSTPLYPDWSFAALPAVSDELADRVTRVLFNAPQNATFRWGAPASTREVEALLRDVRQHPQQRQLWLDVKSWFIQHRLAMGGVVIILLLLTLNYIWVMLLVRRR----------------GRQLERNNVLLHKQEQALETARQMSVLGEMTSGFAHELNQPLSAIRHYAQG…
517906479	MGRNVAKCLTVLVSLWMLSGVVRAQTWNIGVLAMRGEVSTRNHWQPLETLLNQQIPGEQFHIQPLDLRQMQEAVNRGTVQFVVTNPAQFVQLNSRAALRWLASLRSTR-GGKATSNVIGSAILVRRDSGITSAHDLIGKTVGAIDAQAFGGYLLGYKALSDAGLRPERDLRLTFTGFPADALLYLLREKAVQAVIVPVCLLEKMDEEGLIRKTDFTAVLNHPTSIPCLTSTPLYPDWSFAALPAVSDELADRVTRALFNAPQNATFRWGAPASTREVEALLRDVRQHPQQRQLWLDVKSWFIQHRLAMGAAALVLLLLTLNYIWVMLLVRRR----------------GRQLERNNVLLRKQEQELETARQMSVLGEMTSGFAHELNQPLSAIRHYAQG…
582971785	----------MLAAVGLLCHGAWAGTWNIGILAMRGEASTRSHWQPLAKTLSQQLPGETFHIQPLDLHQMQEAVNQGTVQFVITNPAQFVQLNSHAPLRWLASLRSTR-DGKAVSNVIGSVVLTRRDSGITTAHDLIGKTVGAIDAQAFGGYLLGYKALSDAGLRPERDFHLRFTGFPGDALVYMLREKAVQAAIVPVCLLENMDQEGLINKKDFIALLSRPTPLPCLTSTPLYPDWSFAALPAVSDALADRVTRALFNAPAAASFHWGAPASTSQVEALLRDVRQHPQQRRLWLDVKSWLIQHQLMVGGVILAFLLLTLNYIWVMLLVRRR----------------GKQLERNNVVLHQHERALETARQMSVLGEMTSGFAHELNQPLSAIRHYAQG…
353643853	----------MLAAVGLLCHGAWAGTWNIGILAMRGEASTRSHWQPLAKTLSQQLPGETFHIQPLDLHQMQEAVNQGTVQFVITNPAQFVQLNSHAPLRWLASLRSTR-DGKAVSNVIGSVILTRRDSGITTAHDLIGKTVGAIDAQAFGGYLLGYKALSDAGLRPERDFHLRFTGFPGDALVYMLREKAVQAAIVPVCLLENMDQEGLINKKDFIALLARPTPLPCLTSTPLYPDWSFAALPAVSDALADRVTRALFNAPAAASFHWGAPASTSQVEALLRDVRQHPQQRRLWLDVKSWLIQHQLMVGGVILAFLLLTLNYIWVMLLVRRR----------------GKQLERNSVVLHQHERALETARQMSVLGEMTSGFAHELNQPLSAIRHYAQG…
582978167	----------MLAAVGLICHGAWAGTWNIGILAMRGEASTRSHWQPLAKTLNQQLPGETFHIQPLDLHQMQEAVNRGTVQFVITNPAQFVQLNSHAPLRWLASLRSTR-DGKTIGNVIGSVILTRRDSGITTAHDLIGKTVGAIDAQAFGGYLLGYKALSDVGLRPEHDFHLRFTGFPGDALVYMLREKAVQVAIVPVCLLENMDQEGLINKKDFIALLSRPTTLPCLTSTPLYPDWSFAALPAVSDALADRVTRALFNSPAAASFHWGAPASTSQVEALLRDVRQHPQQRRLWLDVKSWLIQHQLMVGGMTLAFLLLTLNYIWVMLLVRRR----------------GKQLERNSVVLHQHERALETARQMSVLGEMTSGFAHELNQPLSAIRHYAQG…
489940184	----------MLASLWMLSGAVRAQTWNIGVLAMRGEVSTRNHWQPLETLLNQQIPGEQFHIQPLDLHQMQEAVNRGTVQFVVTNPAQFVQLNSRSALRWLASLRSTR-GGKATSNVIGSAILVRRDSGITSPHDLIGKTVGAIDAQAFGGYLLGYKALSDAGLRPERDLRLTFTGFPADALLYLLREKAVQAVIVPVCLLEKMDEEGLIRKTDFMTVLNHPTSIPCLTSTPLYPDWSFAALPAVSDELADRVTRVLFNAPQNATFRWGAPASTREVEALLRDVRQHPQQRQLWLDVKSWFIQHRLAMGGVAIVLLLLTLNYIWVMLLVRRR----------------GRQLERNNVLLHKQEQALETARQMSVLGEMTSGFAHELNQPLSAIRHYAQG…
582043164	----------MLAAVGLICHSVWAGSWNIGILAMRGEASTRRHWQPLEMTLNQQIPGETFHIQPLDLHQIQEAVNRRTVQFVITNPAQFVRLNSHAPLRWLASLRSTR-DGKAVGNVIGSVILTRRDSGITTAHDLIGKTVGAIDAQAFGGYLLGYKALSDAGLRPERDFHFRFTGFPGDALVYMLREKAVQAAIVPVCLLENMDQEGLIDEKDFIALLSRPTTLPCLTSTQLYPDWSFAALPAVSDALADRVTRALFNAPAAAPFHWGAPASTSQVEALLRDVRQHPQQRRLWLDVKSWLIQHQLMVGGLTLAFLLLTLNYIWVMLLVRRR----------------GKQLERNSVVLHQHERALEAARQMSVLGEMTSGFAHELNQPLSAIRHYAQG…
582964604	---------MLAAVGLLCHGAWAGTWNIGILAMRGEASTRSHWQPLAKTLNQQLPGEIFHIQPLDLHQMQEAVNRGTVQFVITNPAQFVQLNSHAPLRWLASLRSTR-DGKAVGNVIGSVILTRRDSGITTAHSLIGKTVGAIDAQAFGGYLLGYKALSDAGLRPERDFHLRFTGFPGDALVYMLREKAVQAAIVPVCLLENMDQEGLINKKDFIALLSRPTTLPCLTSTPLYPDWSFAALPAVHDALADRVTRALFNAPAAASFHWGAPASTSQVEALLRDVRQHPQQRRLWLDVKSWLIQHQLMVGGVTLAFLLLTLNYIWVMLLVRRR----------------GKQLERNSIVLHQHERALETARQMSVLGEMTSGFAHELNQPLSAIRHYAQGC…
4456870	---------------------------------MRGEASTRSHWQPLAKTLSQQLPGETFHIQPLDLHQMQEAVNQGTVQFVITNPAQFVQLNSHAPLRWLASLRSTR-DGKAVSNVIGSVILTRRDSGITTAHDLIGKTVGAIDAQAFGGYLLGYKALSDAGLRPERDFHLRFTGFPGDALVYMLREKAVQAAIVPVCLLENMDQEGLINKKDFIALLSRPTPLPCLTSTPLYPDWSFAALPAVSDALADRVTRALFNAPAAASFHWGAPASTSQVEALLRDVRQHPQQRRLWLDVKSWLIQHQLMVGGVILAFLLLTLNYIWVMLLVRRR----------------GKQLERNSVVLHQHERALETARQMSVLGEMTSGFAHELNQPLSAIRHYAQG…
505804903	---------------------------------MRGEASTRSHWQPLEKTLNQQLSGETFHIQPLDLHQMQDAVNRGTVQFVITNPAQFVQLNSHAPLRWLASLRSTR-GGKAAGNVIGSVILTRRDSGITTVHDLIGKTVGAIDAQAFGGYLLGYKALSDAGLRPERDFHLRFTGFPGDALVYLLREKAVQAAIVPVCLLENMDQEGVIDKKDFVALLSRPTSLPCLTSTPLYPDWSFAALPTVSDTLADRVTRALFSAPAVAPFHWGAPASTSQVEALLHEVHQHPQQRRLWLDVKSWLIQHQLMVGGVALTFLLLTLNYIWVMLLVRRR----------------GKQLERHSVMLHQQERALETARQMSVLGEMTSGFAHELNQPLSAIRHYAQG…
consensus	----------MLAAVGLLCHGAWAGTWNIGILAMRGEASTRSHWQPLAKTLSQQLPGETFHIQPLDLHQMQEAVNQGTVQFVITNPAQFVQLNSHAPLRWLASLRSTR DGKAVSNVIGSVILTRRDSGITTAHDLIGKTVGAIDAQAFGGYLLGYKALSDAGLRPERDFHLRFTGFPGDALVYMLREKAVQAAIVPVCLLENMDQEGLINKKDFIALLSRPTPLPCLTSTPLYPDWSFAALPAVSDALADRVTRALFNAPAAASFHWGAPASTSQVEALLRDVRQHPQQRRLWLDVKSWLIQHQLMVGGVILAFLLLTLNYIWVMLLVRRR GKQLERNSVVLHQHERALETARQMSVLGEMTSGFAHELNQPLSAIRHYAQGCLIRLRAADEQHPLL…
*496085588	MNLKKLLSTFLWVLILVISVPCLAYEGLTVKIGYAQGLELYHQSSILKETLEYLQKKIPNYRFELLPISSVDTQEDIKKEKIDFLIAPSNFFVELSGGIPFTHLATRIFDGTKDPAKTVGSTFVVRAERNDIQSIKDLRGKNCAASLPDSLGGWLAALGEIKEHGFDPDNFFKTKNFTQFQVPDVLNSVLSGSSDVGILSTCILEEAEVLGMIEKGSLRVINKKTDDLSPIHCARSTQLYSDMSFVSLQGVPEPLVREVTVALLSMPVFDHSRWSVENDQYSIRKLLRELRLGPYSYLRDNSLTGLAKRYKTEIIAFVGILLFLIFNEFNLRRLVNKRTRQLSDALKAKEEADREAAEERKKFATLEKNGIIAQLGTIIAHEAKQPIATLTNYLQIFKM…
546471943	MNLKKLLSTFLWVLILVISVPCLAYEGLTVKIGYAQGLELYHQSSILKETLEYLQKKIPNYRFELLPISSVDTQEDIKKEKIDFLIAPSNFFVELSGGIPFTHLASRIFDGTKDPAKTVGSTFVVRAERNDIQSIKDLRGKNCAASLPDSLGGWLAALGEIKEHGFDPDNFFKTKNFTQFQVPDVLNSVLSGSSDVGILSTCILEEAEALGMIEKGSLRVINKKTDDLSPIHCARSTQLYSDMSFVSLQGVPEPLVREVTVALLSMPVFDHSRWSVENDQYSIRKLLRELRLGPYSYLRDNSLTGLAKRYKNEIIAFVGILLFLIFNEFNLRRLVNKRTRQLSDALKAKEEADREAAEERKKFATLEKNGIIAQLGTIIAHEAKQPIATLTNYLQIFKM…
consensus	MNLKKLLSTFLWVLILVISVPCLAYEGLTVKIGYAQGLELYHQSSILKETLEYLQKKIPNYRFELLPISSVDTQEDIKKEKIDFLIAPSNFFVELSGGIPFTHLATRIFDGTKDPAKTVGSTFVVRAERNDIQSIKDLRGKNCAASLPDSLGGWLAALGEIKEHGFDPDNFFKTKNFTQFQVPDVLNSVLSGSSDVGILSTCILEEAEVLGMIEKGSLRVINKKTDDLSPIHCARSTQLYSDMSFVSLQGVPEPLVREVTVALLSMPVFDHSRWSVENDQYSIRKLLRELRLGPYSYLRDNSLTGLAKRYKTEIIAFVGILLFLIFNEFNLRRLVNKRTRQLSDALKAKEEADREAAEERKKFATLEKNGIIAQLGTIIAHEAKQPIATLTNYLQIFKM…
*496140278	-MPFCFEFCNAAFQRKRKYFIASLVFCCALFPWRVFASEAPITIGFPLVSHPWSASRFLEQSLNYLNWKIPTYSFQAKWISVDDIEKAFDEGKLDLAVFPSGYLIDEKTRQHRLLMTMVSREAPDPDAGTACAVIVKRSSPIKSLSELSNVPIASANKHSVQGFLACLRELEKLGTDTDKLTKDHVYFLGDLNEKNVIREVTEGRASAGFIRAGLIEDIKKANAANVLEDIRVLSGPYAGPAFLKSSESYPGPTLVANTKLPAETVHEIMAALFSMPPDSWGQRWTAPANMSSIEKLSEQLRIGSYEYLRHWTLKRTWDIFWPVFFVIFILIIALLTHGWMTEKTVQKRTHQLRRSLVNQRLAERKAQKRAERIEFLEKRSLVGQLSSIVAHELNTPLA…
496086579	MMPFCFEFCNAAFQRKRKYFIASLVFCCALFPWRVFASEAPITIGFPLVSHPWSASRFLEQSLNYLNWKIPTYSFQAKWISVDDIEKAFDEGKLDLAVFPSGYLIDEKTRQHRLLMTMVSREAPDPDAGTACAVIVKRSSPIKSLSELSNVPIASANKHSVQGFLACLRELEKLGTDTDKLTKDHVYFLGDLNEKNVIREVTEGRASAGFIRAGLIEDIKKANAANVLEDIRVLSGPYAGPAFLKSSESYPGPTLVANTKLPAETVHEIMAALFSMPPDSWGQRWTAPANMSSIEKLSEQLRIGSYEYLRHWTLKRTWDIFWPVFFVIFILIIALLTHGWMTEKTVQKRTHQLRRSLVNQRLAERKAQKRAERIEFLEKRSLVGQLSSIVAHELNTPLA…
consensus	MPFCFEFCNAAFQRKRKYFIASLVFCCALFPWRVFASEAPITIGFPLVSHPWSASRFLEQSLNYLNWKIPTYSFQAKWISVDDIEKAFDEGKLDLAVFPSGYLIDEKTRQHRLLMTMVSREAPDPDAGTACAVIVKRSSPIKSLSELSNVPIASANKHSVQGFLACLRELEKLGTDTDKLTKDHVYFLGDLNEKNVIREVTEGRASAGFIRAGLIEDIKKANAANVLEDIRVLSGPYAGPAFLKSSESYPGPTLVANTKLPAETVHEIMAALFSMPPDSWGQRWTAPANMSSIEKLSEQLRIGSYEYLRHWTLKRTWDIFWPVFFVIFILIIALLTHGWMTEKTVQKRTHQLRRSLVNQRLAERKAQKRAERIEFLEKRSLVGQLSSIVAHELNTPLAA…
*493291419	MKRFLTLFLLLFSSFSLAETHQIGILAQRGEAYTRTHWQPWVDWLNSQFPNERFELVPLGINEASRRAELDFLLTNQAQFFYLSNQNVRWLATLNSPFSANGEQGAVGSSIWVRADSHYQQLSDLKNQTISAVDNDAFGGFLLGLYQFHQAGMRQNRDFSVQFSGFPVENALALLAEKQVEAAIVPVCLLEELEKEGKFKRSDFRLILQNPQAQGCLASTPLLPNWSLAAMENVPNELAVQLATRLLNSHNPDLPRWTLPFSSAQADHILRELYRHPQQKSLWATVLDWVRLNKFGLLAVVLFILLNLVALRYQVYRKSKALQQAHCKMQQYQQELTRADRLALLGEMTTGFAHELKQPLSAVRMYAEGLKSQNSDPYQQRILDKLIAQVDRAVKTMQS…
261309364	MKRFLTLFLLLFSSFSLAETHQIGILAQRGEAYTRTHWQPWVDWLNSQFPNERFELVPLGINEASRRAELDFLLTNQAQFFYLSNQNVRWLATLNSPFSANGEQGAVGSSIWVRADSHYQQLSDLKNQTISAVDNDAFGGFLLGLYQFHQAGMRQNRDFSVQFSGFPVENALALLAEKQVEAAIVPVCLLEELEKEGKFKRSDFRLILQNPQAQGCLASTPLLPNWSLAAMENVPNELAVQLATRLLNSHNPDLPRWTLPFSSAQADHILRELYRHPQQKSLWATVLDWVRLNKFGLLAVVLFILLNLVALRYQVYRKSKALQQAHRKMQQYQQELTRADRLALLGEMTTGFAHELKQPLSAVRMYAEGLKSQNSDPYQQRILDKLIAQVDRAVKTMQS…
643486766	MKRLLLLLFLLEQS-AYASTHQIGILAQRGEAYTRTHWQPWVDWLNGQFPNERFELVPLRLGEANERAELDFLLTNQAQFFYLSRQNVRWLATLNSPH--SADGGSVGSSIWVRADSPYQRLTDLKGKTLSAVDNDAFGGFLLGYYEFHRQGMRQNRDFDVRFSGFPVDNTLFLLAENQVEAAIAPVCLMEELAKEGKIKRSDFRLILQNPQARGCEASTELLPNWSLAAMPNVPNALAAKISTALLASQSPDLPRWTPPFSSFQADLILRELYRHPQQKSLWATVQDWILLNKFGLLAVAGFILLNLAGLRYQVYRKSKALQAAHREMQQYQQELARADRLTLLGEMTTGFAHELKQPLSAIRMYAEGLKNQTEDGYARQILAKIIVQVDRCVNTMQT…
505245102	MKR-LFLFFLFLSHTVLAETWHIGILAQRGETYTRTHWQPWVDWLNEQFPNERFELVPLGLGEANERAELDFLLTNQAQFFYLSRQNVRWLATLGSPFTENGEQGAVGSSIWVRADSHYRQLSDLKNQTISAVDNDAFGGFLLGLYQFHQAGMQQNRDFSVQFSGFPVENALALLAEKQVEAAIVPVCLLEELEKEGKFKRSDFRLILQNPQAQGCLASTPLLPNWSLAAMENVPNELAVQFATRLLNSHNPDLPRWTLPFSSAQADHILRELYRHPQQKSLWATVLDWVRLNKFGLLAVALFILLNLVALRYQVYRKSKALQQAHRKMQQYQQELTRADRLALLGEMTTGFAHELKQPLSAVRMYAEGLKSQNSNPYQQRILDKLIAQVDRAVKTMQS…
575443294	-----------MEQSAYASTHQIGILAQRGEAYTRTHWQPWVDWLNGQFPNERFELVPLRLGEANERAELDFLLTNQAQFFYLSRQNVRWLATLNSPH--SADGGSVGSSIWVRADSPYQRLTDLKGKTLSAVDNDAFGGFLLGYYEFHRQGMRQNRDFDVRFSGFPVDNTLFLLAENQVEAAIAPVCLMEELAKEGKIKRSDFRLILQNPQARGCEASTELLPNWSLAAMPNVPNALAAKISTALLASQSPDLPRWTPPFSSFQADLILRELYRHPQQKSLWATVQDWILLNKFGLLAVAGFILLNLAGLRYQVYRKSKALQAAHREMQQYQQELARADRLTLLGEMTTGFAHELKQPLSAIRMYAEGLKNQTEDGYARQILAKIIVQVDRCVNTMQT…
525964424	MKRFLTLFLLLFSSFSLAETHQIGILTQRGEAYTRTHWQPWVDWLNSQFPNERFELVPLGINEASRRAELDFLLTNQAQFFYLSNQNVRWLATLNSPFSANGEQGAVGSSIWVRADSHYQQLSDLKNQTISAVDNDAFGGFLLGLYQFHQAGMRQNRDFSVQFSGFPVENALALLAEKQVEAAIVPVCLLEELEKEGKFKRSDFRLILQNPQAQGCLASTPLLPNWSLAAMENVPNELAVQLATRLLNSHNPDLPRWTLPFSSAQADHILRELYRHPQQKSLWATVLDWVRLNKFGLLAVVLFILLNLVALRYQVYRKSKALQQAHRKMQQYQQELTRADRLALLGEMTTGFAHELKQPLSAVRMYAEGLKSQNSDPYQQRILDKLIAQVDRAVKTMQS…
544865667	MKRFFTLFLLLFSSFSLAETYQIGILAQRGEAYTRTHWQPWVDWLNSQFPNERFELVPLGINEASRRAELDFLLTNQAQFFYLSNQNVRWLATLNSPFSANGEQGAVGSSIWVRADSHYRQLSDLKNQTISAVDNDAFGGFLLGLYQFHQAGMRQNRDFSVQFSGFPVENALALLAEKQVEAAIVPVCLLEELEKEGKFKRSDFRLILQNPQAQGCLASTPLLPNWSLAAMENVPNELAVQLATRLLNSHNPDLPRWTLPFSSAQADHILRELYRHPQQKSLWATVLDWVRLNKFGLLAVALFILLNLVALRYQVYRKSKALQQAHRKMQQYQQELTRADRLALLGEMTTGFAHELKQPLSAVRMYAEGLKSQNSDPYQQRILDKLIAQVDRAVKTMQS…
consensus	MKRFLTLFLLLFSSFSLAETHQIGILAQRGEAYTRTHWQPWVDWLNSQFPNERFELVPLGINEASRRAELDFLLTNQAQFFYLSNQNVRWLATLNSPFSANGEQGAVGSSIWVRADSHYQQLSDLKNQTISAVDNDAFGGFLLGLYQFHQAGMRQNRDFSVQFSGFPVENALALLAEKQVEAAIVPVCLLEELEKEGKFKRSDFRLILQNPQAQGCLASTPLLPNWSLAAMENVPNELAVQLATRLLNSHNPDLPRWTLPFSSAQADHILRELYRHPQQKSLWATVLDWVRLNKFGLLAVVLFILLNLVALRYQVYRKSKALQQAHRKMQQYQQELTRADRLALLGEMTTGFAHELKQPLSAVRMYAEGLKSQNSDPYQQRILDKLIAQVDRAVKTMQS…
*526243042	---------------------------------------------MNKTPRLLQFWILCLVVFASLAQGAVSEQEYLQEMQEQKAVQPEAKQKVEVGVLAIRGHLSAEQRWQPTIDWLNQQISDVYFELHP-LNLDEMGEAVKFQTMDFILTNPGQAVRLGRQYALSWMATLTGGAPQNSNYSIGSALVVRANSPYQTLKDVSGFPVAAVSEKAFGGYLTLRYQIVEMGLDPNDFFADVRYLGFPIDANLYQLRDGNVEAAVVPACLLEQMQNEGLLQHGDFRVLNQQPNEHSSCAVSTQLYPNWSFAKTERGSSLLAKKIAQ-VLLAMPPEHPAIIAAGASGWTSPVSLLSIDKLYQALDLHPLQQPWWSEALRWLRSHQEWAWALFMFVIVLNAYHF…
525958102	---------------------------------------------MNKTPRLLQFWILCLVVFASLAQGAVSEQEYLQGMQQQKTVQPEAKQKVEVGVLAIRGHLYAEQRWQPTIDWLNQQVSDVYFELHP-LNLDEMGEAVKFQTMDFILTNPGQAVRLGRQYALSWMATLTGRAPKNSNYSIGSALVVRANSPYQTLKDVSGFPVAAVSEKAFGGYLTLRYQIVEMGLDPNDFFADVRYLGFPIDANLYQLRDGNVEAAVVPACLLEQMQNEGLLQHGDFRVLDQQPNEHSSCAVSTPLYPNWSFAKTERGSSLLAKKIAQ-VLLAMPPEHPAIIAAGASGWTSPVSLLSIDKLYQALDLHPLQQPWWSEALRWLRSHQEWAWALFMFVIVLNAYHF…
559777525	---------------------------------------------MNKTPRLLQFWILCLVVFASLAQGSVSEQEYLQEMQEQKAVQPEAKQKVEVGVLAIRGHLYAEQRWQPTIDWLNQQISDVYFELHP-LNLDEMGEAVKFQTMDFILTNPGQAVRLGRQYALSWMATLTGRAPQNSNYSIGSALVVRANSPYQTLKDVSGFPVAAVSEKAFGGYLTLRYQIVEMGLDPNDFFADVRYLGFPIDANLYQLRDGNVGAAVVPACLLEQMQNEGLLQHGDFRVLNQQPNEHSSCAVSTPLYPNWSFAKTERGSSLLAKKIAQ-VLLAMPPEHPAIIAAGASGWTSPVSLLSIDKLYQALDLHPLQQPWWSEALRWLRSHQEWAWALFMFVIVLNAYHF…
646402033	---------------------------------------------MNKTPRLLQFWILCLVVFASLAQGSVSEQEYLQEMQEQKAVQPEVKQKVEVGVLAIRGHLYADQRWQPTIDWLNEQISDVYFELHP-LNLDEMGEAVKFQTMDFILTNPGQAVRLGRQYALSWMATLTGRAPQNSNYSIGSALVVRANSPYQTLKDVSGFPVAAVSEKAFGGYLTLRYQIVEMGLDPNDFFADVRYLGFPIDANLYQLRDGNVEAAVVPACLLEQMQNEGLLQHGDFRVLNQQPNEHSSCAVSTPLYPNWSFAKTERGSSLLAKKIAQ-VLLAMPPEHPAIIAAGASGWTSPVSLLSIDKLYQALDLHPLQQPWWSEALRWLRSHQEWAWALFMFVIVLNAYHF…
647054274	---------------------------------------------MNKTPRLLQFWILCLVVFASLVQGSVSEQEYLQEMQEQKAVQPEAKQKVEVGVLAIRGHLYAEQRWQPTIDWLNQQISDVYFELHP-LNLDEMGEAVKFQTMDFILTNPGQAVRLGRQYALSWMATLTGRAPQNSNYSIGSALVVRANSPYQTLKDVSGFPVAAVSEKAFGGYLTLRYQIVEMGLDPNDFFADVRYLGFPIDANLYQLRDGNVEAAVVPACLLEQMQNEGLLQHGDFRVLNQQPNEHSSCAVSTPLYPNWSFAKTERGSSLLAKKIAQ-VLLAMPPEHPAIIAAGASGWTSPVSLLSIDKLYQALDLHPLQQPWWSEALRWLRSHQEWAWVLFIFVIVLNAYHF…
647007943	---------------------------------------------MNKTPRLLQFWILCLVVFASLAQGSVSEQEYLQEMQEQKAVQPEAKQKVEVGVLAIRGHLSAEQRWQPTIDWLNQQISDVYFELHP-LNLDEMGEAVKFQTMDFILTNPGQAVRLGRQYALSWMATLTGRAPQNSNYSIGSALVVRANSPYQTLKDVSGFPVAAVSEKAFGGYLTLRYQIVEMGLDPNDFFADVRYLGFPIDANLYQLRDGNVEAAVVPACLLEQMQNEGLLQHGDFRVLNQQPNEHSSCAVSTPLYPNWSFAKTERGSSLLAKKIAQ-VLLAMPPEHPAIIAAGASGWTSPVSLLSIDKLYQALDLHPLQQPWWSEALRWLRSHQEWAWALFMFVIVLNAYHF…
646457139	---------------------------------------------MNKTPRLLQFWILCLVVFASLAQGSVSEQEYLQKMQEQKAVQPEAKQKVEVGVLAIRGHLYAEQRWQPTIDWLNQQISDVYFELHP-LNLDEMGEAVKFQTMDFILTNPGQAVRLGRQYALSWMATLTGRAPQNSNYSIGSALVVRANSPYQTLKDVSGFPVAAVSEKAFGGYLTLRYQIVEMGLDPNDFFADVRYLGFPIDANLYQLRDGNVEAAVVPACLLEQMQNEGLLQHGDFRVLNQQPNEHSSCAVSTPLYPNWSFAKTERGSSLLAKKIAQ-VLLAMPPEHPAIIAAGASGWTSPVSLLSIDKLYQALDLHPLQQPWWSEALRWLRSHQEWAWALFMFVIVLNAYHF…
646574659	---------------------------------------------MNKTPRLLQFWILCLVVFASLAQGAVSEQEYLQGMQQQKTVQPEAKQKVEVGVLAIRGHLYAEQRWQPTIDWLNQQISDVYFELHP-LNLDEMGEAVKFQTMDFILTNPGQAVRLGRQYALSWMATLTGRAPQNSNYSIGSALVVRANSPYQTLKDVSGFPVAAVSEKAFGGYLTLRYQIVEMGLDPNDFFADVRYLGFPIDANLYQLRDGNVEAAVVPACLLEQMQNEGLLQHGDFRVLNQQPNEHSSCAVSTQLYPNWSFAKTERGSSLLAKKIAQ-VLLAMPPEHPAIIAAGASGWTSPVSLLSIDKLYQALDLHPLQQPWWSEALRWLRSHQEWAWALFMFVIVLNAYHF…
647042767	---------------------------------------------MNKTPRLLQFWILCLVVFASLAQGSVSEQEYLQEMQEQKAVQPEAKQKVEVGVLAIRGHLSAEQRWQPTIDWLNQQISDVYFELHP-LNLDEMGEAVKFQTMDFILTNPGQAVRLGRQYALSWMATLTGRAPQNSNYSIGSALVVRANSPYQTLKDVSGFPVAAVSEKAFGGYLTLRYQIVEMGLDPNDFFADVRYLGFPIDANLYQLRDGNVEAAVVPACLLEQMQNEGLLQHGDFRVLNQQPNEHSSCAVSTPLYPNWSFAKTERGSSLLAKKIAQ-VLLAMPPEHPAIIAAGASGWTSPVSLLSIDKLYQALDLHPLQQPWWSEALRWLRSHQEWAWALFMFVIVLNAYHF…
493794572	MRNAPRGLYCGFPHTQIKLDLKQMWFREGSCYSCFIIFEGTIRLIMNKTPRLLQFWIVCLVVLASLAQGAVSE----QEMQQQKAVQPEAKQKVEVGVLAIRGHLYAEQRWQPTIDWLNQQISDVYFELHP-LNLDEMGEAVKFQTMDFILTNPGQAVRLGRQYALSWMATLTGRAPQNSNYSIGSALVVRANSPYQTLKDVSGFPVAAVSEKAFGGYLTLRYQIVEMGLDPNDFFADVRYLGFPIDANLYQLRDGNVEAAVVPACLLEQMQNEGLLQHGDFRVLNQQPNEHSSCAVSTPLYPNWSFAKTERGSSLLAKKIAQ-VLLAMPPEHPAIIAAGASGWTSPVSLLSIDKLYQALDLHPLQQPWWSEALRWLRSHQEWAWALFMFVIVLNAYHF…
646365594	---------------------------------------------MNKTPRLLQFWILCLVVFASLAQGAVSEQEYLQGMQQQKTVQPEAKQKVEVGVLAIRGHLYAEQRWQPTIDWLNQQISDVHFELHP-LNLDEMGEAVKFQTMDFILTNPGQAVRLGRQYALSWMATLTGRAPQNSNYSIGSALVVRANSPYQTLKDVSGFPVAAVSEKAFGGYLTLRYQIVEMGLDPNDFFADVRYLGFPIDANLYQLRDGNVEAAVVPACLLEQMQNEGLLQHGDFRVLNQQPNEHSSCAVSTPLYPNWSFAKTERGSSLLAKKIAQ-VLLAMPPEHPAIIAAGASGWTSPVSLLSIDKLYQALDLHPLQQPWWSEALRWLRSHQEWAWALFMFVIVLNAYHF…
647061143	---------------------------------------------MNKTPRLLQFWILCLVVFASLAQGAVSEQEYLQGMQQQKTVQPEAKQKVEVGVLAIRGHLYAEQRWQPTIDWLNQQISDVHFELHP-LNLDEMGEAVKFQTMDFILTNPGQAVRLGRQYALSWMATLTGRAPQNSNYSIGSALVVRANSPYQTLKDVSGFPVAAVSEKAFGGYLTLRYQIVEMGLDPNDFFADVRYLGFPIDANLYQLRDGNVEAAVVPACLLEQMQNEGLLQHGDFRVLNQQPNEHSSCAVSTPLYPNWSFAKTERGSSLLAKKIAQ-VLLAMPPEHPAIIAAGASGWTSPVSLLSIDKLYQALDLHPLQQPWWSEALRWLRSHQEWAWALFMFVIVLNAYHF…
516017797	---------------------------------------------MNKTPRLLQFWILCLVVFASLVQGSVSEQEYLQEMQEQKAVQPEAKQKVEVGVLAIRGHLYAEQRWQPTIDWLNQQISDVYFELHP-LNLDEMGEAVKFQTMDFILTNPGQAVRLGRQYALSWMATLTGRAPQNSNYSIGSALVVRANSPYQTLKDVSGFPVAAVSEKAFGGYLTLRYQIVEMGLDPNDFFADVRYLGFPIDANLYQLRDGNVEAAVVPACLLEQMQNEGLLQHGDFRVLNQQPNEHSSCAVSTPLYPNWSFAKTERGSSLLAKKIAQ-VLLAMPPEHPAIIAAGASGWTSPVSLLSIDKLYQALDLHPLQQPWWSEALRWLRSHQEWAWVLFIFVIVLNAYHF…
647023088	---------------------------------------------MNKTPRLLQFWILCLVVFASLAQGAVSEQEYLQGMQQQKTVQPEAKQKVEVGVLAIRGHLYAEQRWQPTIDWLNQQISDVHFELHP-LNLDEMGEAVKFQTMDFILTNPGQAVRLGRQYALSWMATLTGRAPQNSNYSIGSALVVRANSPYQTLKDVSGFPVAAVSEKAFGGYLTLRYQIVEMGLDPNDFFADVRYLGFPIDANLYQLRDGNVEAAVVPACLLEQMQNEGLLQHGDFRVLNQQPNEHSSCAVSTPLYPNWSFAKTERGSSLLAKKIAQ-VLLAMPPEHPAIIAAGASGWTSPVSLLSIDKLYQALDLHPLQQPWWSEALRWLRSHQEWAWALFIFVIVLNAYHF…
645070998	---------------------------------------------MNKTPRLLQFWILCLVVFASLAQGAVSEQEYLQGMQEQKAVQPEAKQKVEVGVLAIRGHLYAEQRWQPIIDWLNQQISDVYFELHP-LNLDEMGEAVKFQTMDFILTNPGQAVRLGRQYALSWMATLTGRAPQNSNYSIGSALVVRANSPYQTLKDVSGFPVAAVSEKAFGGYLTLRYQIVEMGLDPNDFFADVRYLGFPIDANLYQLRDGNVEAAVVPACLLEQMQNEGLLQHDDFRVLNQQPNEHSSCAVSTPLYPNWSFAKTERGSSLLAKKIAQ-VLLAMPPEHPAIIAAGASGWTSPVSLLSIDKLYQALDLHPLQQPWWSEALRWLRSHQEWAWALFMFVIVLNAYHF…
646355722	---------------------------------------------MNKTPRLLQFWILCLVVFASLAQGAVSEQEYLQGMQEQKAVQPEAKQKVEVGVLAIRGHLYAEQRWQPTIDWLNQQISDVYFELHP-LNLDEMGEAVKFQTMDFILTNPGQAVRLGRQYALSWMATLTGRAPQNSNYSIGSALVVRANSPYQTLKDVSGFPVAAVSEKAFGGYLTLRYQIVEMGLDPNDFFADVRYLGFPIDANLYQLRDGNVEAAVVPACLLEQMQNEGLLQHDDFRVLNQQPNAHSSCAVSTPLYPNWSFAKTERGSSLLAKKIAQ-VLLAMPPEHPAIIAAVASGWTSPVSLLSIDKLYQALDLHPLQQPWWSEALRWLHSHQEWAWALFMFVIVLNAYHF…
491600379	---------------------------------------------MNKTPRLLQFWILCLVVFASLAQGSVSEQEYLQEMQEQKAVQPEAKQKVEVGVLAIRGHLYAEQRWQPTIDWLNQQISDVYFELHP-LNLDEMGEAVKFQTMDFILTNPGQAVRLGRQYALSWMATLTGRAPQNSNYSIGSALVVRANSPYQTLKDVSGFPVAAVSEKAFGGYLTLRYQIVEMGLDPNDFFADVRYLGFPIDANLYQLRDGNVEAAVVPACLLEQMQNEGLLQHGDFRVLNQQPNEHSSCAVSTPLYPNWSFAKTERGSSLLAKKIAQ-VLLAMPPEHPAIIAAGASGWTSPVSLLSIDKLYQALDLHPLQQPWWSEALRWLRSHQEWAWALFIFVIVLNAYHF…
646746146	---------------------------------------------MNKTPRLLQFWILCLVVFASLAQGAVSEQEYLQGMQQQKTVQPEAKQKVEVGVLAIRGHLYAEQRWQPTIDWLNQQISDVHFELHP-LNLDEMGEAVKFQTMDFILTNPGQAVRLGRQYALSWMATLTGRAPKNSNYSIGSALVVRANSPYQTLKDVSGFPVAAVSEKAFGGYLTLRYQIVEMGLDPNDFFADVRYLGFPIDANLYQLRDGNVEAAVVPACLLEQMQNEGLLQHGDFRVLNQQPNEHSSCAVSTPLYPNWSFAKTERGSSLLAKKIAQ-VLLAMPPEHPAIIAAGASGWTSPVSLLSIDKLYQALDLHPLQQPWWSEALRWLRSHQEWAWALFMFVIVLNAYHF…
646360764	---------------------------------------------MNKKPRLLQFWILCLAVFASLAQGAVSEQEYLQGMQQQKTVQPEAKQKVEVGVLAIRGHLYAEQRWQPTIDWLNQQISDVHFELHP-LNLDEMGEAVKFQTMDFILTNPGQAVRLGRQYALSWMATLTGRAPQNSNYSIGSALVVRANSPYQTLKDVSGFPVAAVSEKAFGGYLTLRYQIVEMGLDPNDFFADVRYLGFPIDANLYQLRDGNVEAAVVPACLLEQMQNEGLLQHGDFRVLNQQPNEHSSCAVSTPLYPNWSFAKTERGSSLLAKKIAQ-VLLAMPPEHPAIIAAGASGWTSPVSLLSIDKLYQALDLHPLQQPWWSEALRWLRSHQEWAWALFMFVIVLNAYHF…
646693722	---------------------------------------------MNKTPRLLQFWILCLVVFASLAQGSVSEQEYLQGMQQQKAVQPEAKQKVEVGVLAIRGHLSAEQRWQPTIDWLNQQISDVYFELHP-LNLDEMGEAVKFQTMDFILTNPGQAVRLGRQYALSWMATLTGRAPQNSNYSIGSALVVRANSPYQTLKDVSGFPVAAVSEKAFGGYLTLRYQIVEMGLDPNDFFADVRYLGFPIDANLYQLRDGNVEAAVVPACLLEQMQNEGLLQHGDFRVLNQQPNEHSSCAVSTPLYPNWSFAKTERGSSLLAKKIAQ-VLLAMPPEHPAIIAAGASGWTSPVSLLSIDKLYQALDLHPLQQPWWSEALRWLRSHQEWAWALFMFVIVLNAYHF…
646730575	---------------------------------------------MNKTPRLLQFWILCLVVFASLAQGAVSEQEYLQGMQQQKTVQPEAKQKVEVGVLAIRGHLYAEQRWQPTIDWLNQKISDVHFELHP-LNLDEMGEAVKFQTMDFILTNPGQAVRLGRQYALSWMATLTGRAPQNSNYSIGSALVVRANSPYQTLKDVSGFPVAAVSEKAFGGYLTLRYQIVEMGLDPNDFFADVRYLGFPIDANLYQLRDGNVEAAVVPACLLEQMQNEGLLQHGDFRVLNQQPNEHSSCAVSTPLYPNWSFAKTERGSSLLAKKIAQ-VLLAMPPEHPAIIAAGASGWTSPVSLLSIDKLYQALDLHPLQQPWWSEALRWLRSHQEWAWALFMFVIVLNAYHF…
646359569	---------------------------------------------MNKTPRLLQFWILCLVVFASLAQGAVSEQEYLQGMQQQKTVQPEAKQKVEVGVLAIRGHLYAEQRWQPTIDWLNQQISDVHFELHP-LNLDEMGEAVKFQTMDFILTNPGQAVRLGRQYALSWMATLTGRAPQNSNYSIGSALVVRANSPYQTLKDVSGFPVAAVSEKAFGGYLTLRYQIVEMGLDPNDFFADVRYLGFPIDANLYQLRDGNVEAAVVPACLLEQMQNEGLLQHGDFRVLNQQPNEHSSCAVSTPLYPNWSFAKTERGSSLLAKKIAQ-VLFAMPPEHPAIIAAGASGWTSPVSLLSIDKLYQALDLHPLQQPWWSEALRWLRSHQEWAWALFMFVIVLNAYHF…
646990441	---------------------------------------------MNKTPRLLQFWILCLVVFASLAQGAVSEQEYLQGMQEQKAVQPEAKQKVEVGVLAIRGHLYAEQRWQPTIDWLNQQISDVYFELHP-LNLDEMGEAVKFQTMDFILTNPGQAVRLGRQYALSWMATLTGRAPQNSNYSIGSALVVRANSPYQTLKDVSGFPVAAVSEKAFGGYLTLRYQIVEMGLDPNDFFADVRYLGFPIDANLYQLRDGNVEAAVVPACLLEQMQNEGLLQHGDFRVLNQQPNEHSSCAVSTPLYPNWSFAKTERGSSLLAKKIAQ-VLLAMPPEHPAIIAAGASGWTSPVSLLSIDKLYQALDLHPLQQPWWSEALRWLRSHQEWAWALFMFVIVLNAYHF…
491581355	MLPIPRIKKQFM---------------------------------LKKSLNFIRLWI----VFISLMLGCLTISFAHAAPTQTLDSSAFSKPQVDVGVLAIRGHLYAEQRWQPTIYWLNQQIPEVRFVLHP-LDLDGMTKAVENQSMDFILTNPGQAVRLGRQYALSWIATLTSQAPENSNYGIGSALVVRSDSPYSTLNDVSGLPIAAVSEKAFGGYLTLRYQVIDKGLDPNDFFSDVRFLGFPIDANLYQLRDHNVEAAVVPACLVEQMEGEGLLEEGQLRVLSPLKLPQTECAVSTPLYPNWSFAKTERGSSQLAKKISR-ALLAMPADNPAAIAAKASGWTSPVSLLSIDKLYQAMDLHPLQQPWWKEALRWLRFHQEWAWALFLFVIVLNIYHF…
576297925	---------------------------------------------MNKTPRLLQFWILCLVVFASLAQGAVSEQEYLQGMQEQKAVQPEAKQKVEVGVLAIRGHLYAEQRWQPTIDWLNQQISDVYFELHP-LNLDEMGEAVKFQTMDFILTNPGQAVRLGRQYALSWMATLTGRAPQNSNYSIGSALVVRANSPYQTLKDVSGFPIAAVSEKAFGGYLTLRYQIVEMGLDPNDFFADVRYLGFPIDANLYQLRDGNVEAAVVPACLLEQMQNEGLLQHGDFRVLNQQPNEHSSCAVSTPLYPNWSFAKTERGSSLLAKKIAQ-VLLAMPPEHPAIIAAGASGWTSPVSLLSIDKLYQALDLHPLQQPWWSEALRWLRSHQEWAWALFIFVIVLNAYHF…
647525913	---------------------------------------------MNKTPRLLQFWILCLVVFASLAQGAVSEQEYLQGMQEQKAVQPEAKQKVEVGVLAIRGHLYAEQRWQPTIDWLNQQISDVYFELHP-LNLDEMGEAVKFQTMDFILTNPGQAVRLGRQYALSWMATLTGRAPQNSNYSIGSALVVRANSPYQTLKDVSGFPIAAVSEKAFGGYLTLRYQIVEMGLDPNDFFADVRYLGFPIDANLYQLRDGNVEAAVVPACLLEQMQNEGLLQHGDFRVLNQQPNEHSSCAVSTPLYPNWSFAKTERGSSLLAKKIAQ-VLLAMPPEHPAIIAAGASGWTSPVSLLSIDKLYQALDLHPLQQPWWSEALRWLRSHQEWAWALFIFVIVLNAYHF…
646367580	---------------------------------------------MNKTPRLLQFWILCLVVFASLAQGAVSEQEYLQGMQQQKAVQPEAKQKVEVGVLAIRGHLYAEQRWQPTIDWLNQQISDVYFELHP-LNLDEMGEAVKFQTMDFILTNPGQAVRLGRQYALSWMATLTGRAPQNSNYSIGSALVVRANSPYQTLKDVSGFPVAAVSEKAFGGYLTLRYQIVEMGLDPNDFFADVRYLGFPIDANLYQLRDGNVEAVVVPACLLEQMQNEGLLQHGDFRVLNQQPNEHSSCAVSTPLYPNWSFAKTERGSSLLAKKIAQ-VLLAMPPEHPAIIAAGASGWTSPVSLLSIDKLYQALDLHPLQQPWWSEALRWLRSHQEWAWALFMFVIVLNAYHF…
560408019	---------------------------------------------MNKTPRLLQFWILCLVVFASLAQGAVSEQEYLQGMQQQKTVQPEAKLKVEVGVLAIRGHLYAEQRWQPTIDWLNQQISDVYFELHP-LNLDEMGEAVKFQTMDFILTNPGQAVRLGRQYALSWMATLTGRAPQNSNYSIGSALVVRANSPYQTLKDVSGFPVAAVSEKAFGGYLTLRYQIVEMGLDPNDFFADVRYLGFPIDANLYQLRDGNVEAAVVPACLLEQMQNEGLLQHDDFRVLNQQPNEHSSCAVSTPLYPNWSFAKTERGSSLLAKKIAQ-VLLAMPPEHPAIIAAGASGWTSPVSLLSIDKLYQALDLHPLQQPWWSEALRWLRSHQEWAWALFMFVIVLNAYHF…
646459521	---------------------------------------------MNKTPRLLQFWILCLVVFASLAQGAVSEQEYLQEMQEQKAVQPEAKQKVEVGVLAIRGHLYAEQRWQPTIDWLNQQISDVYFELHP-LNLDEMGEAVKFQTMDFILTNPGQAVRLGRQYALSWMATLTGCAPQNSNYSIGSALVVRANSPYQTLKDVSGFPVAAVSEKAFGGYLTLRYQIVEMGLDPNDFFADVRYLGFPIDANLYQLRDGNVEAAVVPACLLEQMQNEGLLQHGDFRVLNQQPNEHSSCAVSTPLYPNWSFAKTERGSSLLAKKIAQ-VLLAMPPEHPAIIAAGASGWTSPVSLLSIDKLYQALDLHPLQQPWWSEALRWLRSHQEWAWALFIFVIVLNAYHF…
546182570	---------------------------------------------MNKTPRLLQFWILCLVVFTSLAQGAVSEQEYLQGMQEQKAVQPEAKQKVEVGVLAIRGHLYAEQRWQPTIDWLNQQISDVYFELHP-LNLDEMGEAVKFQTMDFILTNPGQAVRLGRQYALSWMATLTGGAPQNSNYSIGSALVVRANSPYQTLKDVSGFPVAAVSEKAFGGYLTLRYQIVEMGLDPNDFFADVRYLGFPIDANLYQLRDGNVEAAVVPACLLEQMQNEGLLQHGDFRVLNQQPNEHSSCAVSTPLYPNWSFAKTERGSSLLAKKIVQ-VLLAMPPEHPAIIAAGASGWTSPVSLLSIDKLYQALDLHPLQQPWWSEALRWLRSHQEWAWALFMFVIVLNAYHF…
646414029	---------------------------------------------MNKTPRLLQFWILCLVVFASLAQGAVSEQEYLQGMQEQKAVQPEAKQKVEVGVLAIRGHFYAEQRWQPTIDWLNQQISDVHFELHP-LDLDEMGEAVKFQTMDFILTNPGQAVRLGRQYALSWMATLTGRAPQNSNYSIGSALVVRANSPYQTLKDVSGFPVAAVSEKAFGGYLTLRYQIVEMGLDPNDFFADVRYLGFPIDANLYQLRDGNVEAAVVPACLLEQMQNEGLLQHGDFRVLNQQPNEHSSCAVSTPLYPNWSFAKTERGSSLLAKKIAQ-VLLAMPPEHPAIIAAGASGWTSPVSLLSIDKLYQALDLHPLQQPWWSEALRWLRSHQEWAWALFMFVIVLNAYHF…
635168519	---------------------------------------------MNKTPRLLQFWVLCLVAFASLAHGAVSEQ---ADLQEQKAEQPQAKQKVEVGVLAIRGHLYAEQRWQPTIDWLNQQISDVHFVLHPPLNLDEMGEAVKFQTMDFILTNPGQAVRLGRQYALSWMATLTSRAPQNSNYGIGSALVVRANSSYQTVQDVSGRPVAAVSEKAFGGYLTMRYQIVKMGLNPNDFFSDVRYLGFPIDANLYQLRDGNVEAAVVPACLLEQMLSEGLLQPSNYRVLNQQPNERSLCAVSTPLYPNWSFAKTERGSSQIAKQIAQVLLAMPPEHPAVIAAGASGWTSPPVSLLSIDKLYQALDLHPLQQPWWSEALRWLRSHQEWAWALFMFVIVLNAYHF…
505109906	---------------------------------------------MNKTPRLLQFWILCLVVFASLAQGAVSE----QEMQEQKAVQPEVKQKVEVGVLAIRGHLYAEQRWQPTIDWLNQQISDVHFELHP-LNLDEMGEAVKFQTMDFILTNPGQAVRLGRQYALSWMATLTGRAPQNSNYSIGSALVVRANSPYQTLKDVSGFPVAAVSEKAFGGYLTLRYQIVEMGLDPNDFFADVRYLGFPIDANLYQLRDGNVEAAVVPACLLEQMQNEGLLQHGDFRVLNQQPNEHSSCAVSTPLYPNWSFAKTERGSSLLAKKIAQ-VLLAMPPEHPAIIAAGASGWTSPVSLLSIDKLYQALDLHPLQQPWWSEALRWLRSHQEWAWALFIFVIVLNAYHF…
502604451	---------------------------------------------MNKTPRLLQFWIVCLVVLASLAQGAVSE----QEMQQQKAVQPEAKQKVEVGVLAIRGHLYAEQRWQPTIDWLNQQISDVYFELHP-LNLDEMGEAVKFQTMDFILTNPGQAVRLGRQYALSWMATLTGRAPQNSNYSIGSALVVRANSPYQTLKDVSGFPVAAVSEKAFGGYLTLRYQIVEMGLDPNDFFADVRYLGFPIDANLYQLRDGNVEAAVVPACLLEQMQNEGLLQHGDFRVLNQQPNEHSSCAVSTPLYPNWSFAKTERGSSLLAKKIAQ-VLLAMPPEHPAIIAAGASGWTSPVSLLSIDKLYQALDLHPLQQPWWSEALRWLRSHQEWAWALFMFVIVLNAYHF…
647039882	---------------------------------------------MNKTPRLLQFWILCLVVFASLAQGAVSE----QEMQEQKAVQPEAKQKVEVGVLAIRGHLYAEQRWQPTIDWLNQQISDVYFELHP-LNLDEMGEAVKFQTMDFILTNPGQAVRLGRQYALSWMATLTGRAPQNSNYSIGSALVVRANSPYQTLKDVSGFPVAAVSEKAFGGYLTLRYQIVEMGLDPNDFFADVRYLGFPIDANLYQLRDGNVEAAVVPACLLEQMQNEGLLQHDDFRVLNQQPNEHSSCAVSTPLYPNWSFAKTERGSSLLAKKIAQ-VLLAMPPEHPAIIAAGASGWTSPVSLLSIDKLYQALDLHPLQQPWWSEALRWLRSHQEWAWALFMFVIVLNAYHF…
545077466	---------------------------------------------------MLQFWILCLVVFASLAQGAVSEQEYLQGMQEQKTVQPEAKQKVEVGVLAIRGHLYAEQRWQPTIDWLNQQISDVHFELHP-LNLDEMGEAVKFQTMDFILTNPGQAVRLGRQYALSWMATLTGRAPQNSNYSIGSALVVRANSPYQTLKDVSGFPVAAVSEKAFGGYLTLRYQIVEMGLDPNDFFADVRYLGFPIDANLYQLRDGNVEAAVVPACLLEQMQNEGLLQHGDFRVLNQQPNEHSSCAVSTPLYPNWSFAKTERGSSLLAKKIAQ-VLLAMPPEHPAIIAAGASGWTSPVSLLSIDKLYQALDLHPLQQPWWSEALRWLRSHQEWAWALFMFVIVLNAYHF…
491637104	---------------------------------------------MNKTPRLLQFWILCLVVFASLAQGAVSEQEYLQGMQEQKTVQPEAKQKVEVGVLAIRGHLYAEQRWQPTIDWLNQQISDVHFELHP-LNLDEMGEAVKFQTMDFILTNPGQAVRLGRQYALSWMATLTGRAPQNSNYSIGSALVVRANSPYQTLKDVSGFPVAAVSEKAFGGYLTLRYQIVEMGLDPNDFFADVRYLGFPIDANLYQLRDGNVEAAVVPACLLEQMQNEGLLQHGDFRVLNQQPNEHSSCAVSTPLYPNWSFAKTERGSSLLAKKIAQ-VLLAMPPEHPAIIAAGASGWTSPVSLLSIDKLYQALDLHPLQQPWWSEALRWLRSHQEWAWALFMFVIVLNAYHF…
545078924	---------------------------------------------MNKTPRLLQFWILCLVVFASLAQGAVSE----QEMQEQKAAQPEAKQKVEVGVLAIRGHFYAEQRWQPTIDWLNQQISDVNFELHP-LDLDEMGEAVKFQTMDFILTNPGQAVRLGRQYALSWMATLTGRAPQNSNYSIGSALVVRANSPYQTLKDVSGFPVAAVSEKAFGGYLTLRYQIVEMGLDPNDFFADVRYLGFPIDANLYQLRDGNVEAAVVPACLLEQMQNEGLLQHDDFRVLNQQPNEHSSCAVSTPLYPNWSFAKTERGSSLLAKKIAQ-VLLAMPPEHPAIIAAGASGWTSPVSLLSIDKLYQALDLHPLQQPWWSEALRWLRSHQEWAWALFMFVIVLNAYHF…
646530629	---------------------------------------------MNKTPRLLQFWILCLVVFASLAQGAVSEQEYLQGMQEQKAVQPEAKQKVEVGVLAIRGHLYAEQRWQPTIDWLNQQISDVHFELHP-LNLDEMGEAVKFQTMDFILTNPGQAVRLGRQYALSWMATLTGRAPQNSNYSIGSALVVRANSPYQTLKDVSGFPVAAVSEKAFGGYLTLRYQIVEMGLDPNDFFADVRYLGFPIDANLYQLRDGNVEAAVVPACLLEQMQNEGLLQHDDFRVLNQQPNEHSSCAVSTPLYPNWSFAKTERGSSLLAKKIAQ-VLLAMPPEHPAIIAAGASGWTSPVSLLSIDKLYQALDLHPLQQPWWSEALRWLRSHQEWAWALFMFVIVLNAYHF…
646799594	---------------------------------------------MNKTPRLLQFWILCLVVFASLAQGAVSEQEYLQGMQQQKTVQPEAKQKVEVGVLAIRGHLYAEQRWQPTIDWLNQQISDVHFELHP-LNLDEMGEAVKFQTMDFILTNPGQAVRLGRQYALSWMATLTGRAPQNSNYSIGSALVVRANSPYQTLKDVSGFPVAAVSEKAFGGYLTLRYQIVEMGLDPNDFFADVRYLGFPIDANLYQLRDGNVEAAVVPACLLEQMQNEGLLQHGDFRVLNQQPNEHSSCAVSTPLYPNWSFAKTERGSSLLAKKIAQ-VLLAMPPEHPAIIAAGASGWTSPVSLLSIDKLYQALDLHPLQQPWWSEALRWLRSHQEWAWALFIFVIVLNVYHF…
646874601	---------------------------------------------MNKTPRLLQFWILCLVVFASLAQGAVSEQEYLQGMQEQKAMQPEAKQKVEVGVLAIRGHLYAEQRWQPTIDWLNQQISDVYFELHP-LNLDEMGEAVKFQTMDFILTNPGQAVRLGRQYALSWMATLTGGAPQNSNYSIGSALVVRANSPYQTLKDVSGFPVAAVSEKAFGGYLTLRYQIVKMGLDPNDFFADVRYLGFPIDANLYQLRDGNVEAAVVPACLLEQMQNEGLLQHGDFRVLNQQPNEHSSCAVSTPLYPNWSFAKTERGSSLLAKKIAQ-VLLAMPPEHPAIIAAGASGWTSPVSLLSIDKLYQALDLHPLQQPWWSEALRWLRSHQEWAWALFMFVIVLNAYHF…
646356122	---------------------------------------------MNKTPRLLQFWILCLVVFASLAQGSVSEQEYLQEMQEQKAVQPEAKQKVEVGVLAIRGHLYAEQRWQPTIDWLNQQISDVYFELHP-LNLDEMGEAVKFQTMDFILTNPGQAVRLGRQYALSWMATLTGRAPQNSNYSIGSALVVRANSPYQTLKDVSGFPVAAVSEKAFGGYLTLRYQIVEMGLDPNDFFADVRYLGFPIDANLYQLRDGNVEAAVVPACLLEQMQNEGLLQHDDFRVLNQQPNEHSSCAVSTPLYPNWSFAKTERGSSLLAKKIAQ-VLLAMPPEHPAIIAAGASGWTSPVSLLSIDKLYQALDLHPLQQPWWSEALRWLRSHQEWAWALFMFVIVLNAYHF…
647426771	---------------------------------------------MNKTPRLLQFWILCLVVFASLAQGSVSEQEYLQEMQEQKAVQPEAKQKVEVGVLAIRGHLSAEQRWQPTIDWLNQQISDVYFELHP-LNLDEMGEAVKFQTMDFILTNPGQAVRLGRQYALSWMATLTGGAPQNSNYSIGSALVVRANSPYQTLKGVSGLPVAAVSEKAFGGYLTLRYQIVEMGLDPNDFFADVRYLGFPIDANLYQLRDGNVEAAVVPACLLEQMQNEGLLQHGDFRVLNQQPNEHSSCAVSTPLYPNWSFAKTERGSSLLAKKIAQ-VLLAMPPEHPAIIAAGASGWTSPVSLLSIDKLYQALDLHPLQQPWWSEALRWLRSHQEWAWALFMFVIVLNAYHF…
499463588	M--------------------------------------------QIKLAPLARLWIALIFLFSVTTYA----QTQANTLEPAQSANAARKPQIDVGVLATRGHLYAHQRWQPTIYWLNQQIPQVHFVLHP-LDLDGMTQAVEQQSMDFILTNPGQAVRLGRQYALSWVATLTSEAPENSNYGIGSALVVRANSPYQTLDDVAGLPMAAVAEKAFGGYLTLRYQVIEQGLNPNDFFADVRYLGFPIDASLYQLRDQTIEAAVVPACLKEQMENEGLIEQGQLRVLNPLNEPQTQCEVSTPLYPNWSFAKTERGSSQLAKQISR-ALLAMPADNPAAIAAKASGWTSPVSLLSIDKLYQAMDLHPLQQPWWKDALRWLRAHQEWAWALFLFVIVLNIYHF…
646894552	---------------------------------------------MNKTPRLLQFWILCLVVFASLAQGAVSE----QEMQEQKAAQPEAKQKVEVGVLAIRGHFYAEQRWQPTIDWLNQQISDVHFELHP-LDLDEMGEAVKFQTMDFILTNPGQAVRLGRQYALSWMATLTGRAPQNSNYSIGSALVVRANSPYQTLKDVSGFPVAAVSEKAFGGYLTLRYQIVEMGLDPNDFFADVRYLGFPIDANLYQLRDGNVEAAVVPACLLEQMQNEGLLQHGDFRVLNQQPNEHSSCAVSTPLYPNWSFAKTERGSSLLAKKIAQ-VLLAMPPEHPAIIAAGASGWTSPVSLLSIDKLYQALDLHPLQQPWWSEALRWLRSHQEWAWALFMFVIVLNAYHF…
491628842	---------------------------------------------MNKTPRLLQFWILCLVVFASLAQGAVSE----QEMQEQKAVQPEAKQKVEVGVLAIRGHLYAEQRWQPTIDWLNQQISDVYFELHP-LNLDEMGEAVKFQTMDFILTNPGQAVRLGRQYALSWMATLTGRAPQNSNYSIGSALVVRANSPYQTLKDVSGFPVAAVSEKAFGGYLTLRYQIVEMGLDPNDFFADVRYLGFPIDANLYQLRDGNVEAAVVPACLLEQMQNEGLLQHDDFRVLNQQPNEHSSCAVSTPLYPNWSFAKTERGSSLLAKKIAQ-VLLAMPPEHPAIIAAGASGWTSPVSLLSIDKLYRALDLHPLQQPWWSEALRWLRSHQEWAWALFMFVIVLNAYHF…
503998454	---------------------------------------------MKKTSLLCQVWILFLAVFSSLVQATSSVQIEQQGVKQPEIKKNEVKQTVDVGVLAIRGHLYAEQRWQPTIDWLNKQISEVHFVLHP-LNLDEMGEAVKFQMMDFIVTNPGQAVRLGRQYALSWMATLTSRAPQNSNYGIGSVLVVRANSPYQTLKAVSGLPVAAVSEKAFGGYLTLRYQIVEMGFDPNDFFADVRFLGFPIDANLYQLRDGNVEAAVVPACLLEKMQDEGLLQQGGFRVLNQQPHEHSSCAVSTPLYPNWSFAKTERGSSLLAKKVAQ-VLLAIPPEHPAIIAAGASGWTSPVSLLSIDKLYQALDLHPLQQPWWQDALRWLRNHQEWAWALFIFVIVLNAYHF…
639553005	---------------------------------------------MNKTPRLLQFWILCLAVFASLAQGSVSEQAYLQEMQEQKAVQPEAKQKVEVGVLAIRGHLYAEQRWQPTIDWLNQQISDVYFELHP-LNLDEMGEAVKFQTMDFILTNPGQAVRLGRQYALSWMATLTGRAPQNSNYSIGSALVVRAHSPYQTLKDVSGFPVAAVSEKAFGGYLTLRYQIVEMGLDPNDFFADVRYLGFPIDANLYQLRDGNVEAAVVPACLLEQMQNEGLLQHGDFRVLNQQPNEHSSCAVSTPLYPNWSFAKTERGSSLLAKKIAQ-VLLAMPPEHPAIIAAGASGWTSPVSLLSIDKLYQALDLHPLQQPWWSEALRWLRSHQEWAWALFMFVIVLNAYHF…
646481028	---------------------------------------------MNKTPRLLQFWILCLVVFASLAQGAVSEQEYLQGMQQQKTVQPEAKQKVEVGVLAIRGHLYAEQRWQPTIDWLNQQISDVHFELHP-LNLDEMGEAVKFQTMDFILTNPGQAVRLGRQYALSWMATLTGRAPQNSNYSIGSALVVRANSSYQTLKDVSGFPVAAVSEKAFGGYLTLRYQIVEMGLDPNDFFADVRYLGFPIDANLYQLRDGNVEAAVVPACLLEQMQNEGLLQHGDFRVLNQQPNEHSSCAVSTPLYPNWSFAKTERGSSLLAKKIAQ-VLLAMPPEHPAIIAAGASGWTSPVSLLSIDKLYQALDLHPLQQPWWSEALRWLRSHQEWAWALFMFVIVLNAYHF…
573516006	---------------------------------------------MNKTPRLLQFWILCLVVFASLAQGAVSEQEYLQGMQQQKTVQPEAKQKVEVGVLAIRGHLYAEQRWQPTIDWLNQQISDVHFELHP-LNLDEMGEAVKFQTMDFILTNPGQAVRLGRQYALSWMATLTGRAPQNSNYSIGSALVVRANSPYQTLKDVSGFPVAAVSEKAFGGYLTLRYQIVEMGLDPNDFFADVRYLGFPIDANLYQLRDGNVEAAVVPACLLEQMQNEGLLQHGDFRVLNQQPNEHSSCAVSTPLYPNWSFAKTERGSSLLAKKIAQ-VLLAMPPEHPAIIVAGASGWTSPVSLLSIDKLYQALDLHPLQQPWWSEALRWLRSHQEWAWALFMFVIVLNAYHF…
520916369	---------------------------------------------MKKTSLLCQVWILFLAVFSSLVQATSSVQIEQQGVKQPEIKKNEVKQTVDVGVLAIRGHLYAEQRWQPTIDWLNKQISEVHFVLHP-LNLDEMGEAVKFQTMDFIVTNPGQAVRLGRQYALSWMATLTSRAPQNSNYGIGSALVVRANSPYQTLKAVSGLPVAAVSEKAFGGYLTLRYQIVELGFDPNDFFADVRYLGFPIDANLYQLRDGNVEAAVVPACLLEKMQDEGLLQQGGFRVLNQLQYEQASCAVSTPLYPNWSFAKTERGSSLVAKKVAQ-VLLAMPPEHPAIIAAGASGWTSPVSLLSIDKLYQALDLHPLQQPWWQDALRWLRNHQEWAWALFIFVIVLNAYHF…
646997642	---------------------------------------------MNKTPRLLQFWILCLVVFASLAQGAVSEQEYLQGMQQQKTVQPEAKQKVEVGVLAIRGHLYAEQRWQPTIDWLNQQISDVHFELHP-LNLDEMGEAVKFQTMDFILTNPGQAVRLGRQYALSWMATLTGRAPQNSNYSIGSALVVRANSSYQTLKDVSGFPVAAVSEKAFGGYLTLRYQIVEMGLDPNDFFADVRYLGFPIDANLYQLRDGNVEAAVVPACLLEQMQNEGLLQHGDFRVLNQQPNEHSSCAVSTPLYPNWSFAKTERGSSLLAKKIAQ-VLLAMPPEHPAIIAAGASGWTSPVSLLSIDKLYQALDLHPLQQPWWSEALRWLRSHQEWAWALFMFVIVLNAYHF…
646551423	---------------------------------------------MNKTPRLLQFWILCLVVFASLAQGSVSEQEYLQEMQEQKAVQPEAKQKVEVGVLAIRGHLSAEQRWQPTIDWLNQQISDVYFELHP-LNLDEMGEAVKFQTMDFILTNPGQAVRLGRQYALSWMATLTGRAPQNSNYSIGSALVVRANSPYQTLKDVSGFPVAAVSEKAFGGYLTLRYQIVEMGLDPNDFFADVRYLGFPIDANLYQLRDGNVEAAVVPACLLEQMQNEGLLQHDDFRVLNQQPNEHSSCAVSTPLYPNWSFAKTERGSSLLAKKIAQ-VLLAMPPEHPAIIAAGASGWTSPVSLLSIDKLYQALDLHPLQQPWWSEALRWLRSHQEWAWALFMFVIVLNAYHF…
499418543	-------------------------------------------------------------------------------MQQQKTVQPEAKQKVEVGVLAIRGHLYAEQRWQPTIDWLNQQISDVHFELHP-LNLDEMGEAVKFQTMDFILTNPGQAVRLGRQYALSWMATLTGRAPQNSNYSIGSALVVRANSPYQTLKDVSGFPVAAVSEKAFGGYLTLRYQIVEMGLDPNDFFADVRYLGFPIDANLYQLRDGNVEAAVVPACLLEQMQNEGLLQHGDFRVLNQQPNEHSSCAVSTPLYPNWSFAKTERGSSLLAKKIAQ-VLLAMPPEHPAIIAAGASGWTSPVSLLRIDKLYQALDLHPLQQPWWSEALRWLRSHQEWAWALFMFVIVLNAYHF…
491519069	----------------------------------------------MKKALWLQLWILCLVAFASLTQGAVSEQADLQGMQEQKAEQPQAKQKVEVGVLAIRGHLYAEQRWQPTIDWLNQQISDVHFVLHP-LNLDEMGEAVKFQTMDFILTNPGQAVRLGRQYALSWMATLTSRAPQNSNYGIGSALVVRANSSYQTVQDVSGRPVAAVSEKAFGGYLTMRYQIVKMGLNPNDFFSDVRYLGFPIDANLYQLRDGNVEAAVVPACLLEQMLSEGLLQPGNYRVLNQQPNERSLCAVSTPLYPNWSFAKTERGSAQIAKQIAQ-VLLAMPPEHPAVIAAGASGWTSPVSLLSIDKLYQALDLHPLQQPWWSEALRWLRSHQEWAWALFMFVIVLNAYHF…
646376423	---------------------------------------------MNKTPRLLQFWILCLVVFASLAQGSVSEQEYLQEMQEQKAVQPEAKQKVEVGVLAIRGHLYAEQRWQPTIDWLNQQISDVYFELHP-LNLDEMGEAVKFQTMDFILTNPGQAVRLGRQYALSWMATLTGRAPQNSNYSIGSALVVRANSPYQTLKDVSGFPVAAVSEKAFGGYLTLRYQIVEMGLDPNDFFADVRYLGFPIDANLYQLRDGNVEAAVVPACLLEQMQNEGLLQHGDFRVLNQQPNEHSSCAVSTPLYPNWSFAKTERGSSLLAKKIAQ-VLLAMPPEHPAIIAAGASGWTSPVSLLSIDKLYQALDLHPLQQPWWSEALRWLRSHQEWAWALFMFVIVLNAYHF…
648217404	---------------------------------------------MMKKALWLQLWILCLVAFASLAHGAVSEQ---ADLQEQKAEQPQVKKKVEVGVLAIRGHLYAEQRWQPTIDWLNQQISDVHFVLHP-LNLDEMGEAVKFQKMNFILTNPGQAVRLGRQYALSWMATLTSRAPQNSNYGIGSALVVRANSSYQTVQDVSGRPVAAVSEKAFGGYLTMRYQIVKMGLNPNDFFSDVRYLGFPIDANLYQLRDGNVEAAVVPACLLEQMLSEGLLQPGNYRVLNQQPNEHSLCAVSTPLYPNWSFAKTERGSAQIAKQIAQ-VLLAMPPEHPAVIAAGASGWTSPVSLLSIDKLYQALDLHPLQQPWWSEALRWLRSHQEWAWALFMFVIVLNAYHF…
646476857	---------------------------------------------MNKTPRLLQFWILCLVVFASLAQGSVSEQEYLQEMQEQKAVQPEAKQKVEVGVLAIRGHLSAEQRWQPTIDWLNQQISDVYFELHP-LNLDEMGEAVKFQTMDFILTNPGQAVRLGRQYALSWMATLTGRAPQNSNYSIGSALVVRANSPYQTLKDVSGFPVAAVSEKAFGGYLTLRYQIVEMGLDPNDFFADVRYLGFPIDANLYQLRDGNVEAAVVPACLLEQMQNEGLLQHGDFRVLNQQPNEHSSCAVSTPLYPNWSFAKTERGSSLLAKKIAQ-VLLAMPPEHPAIIAAGASGWTSPVSLLSIDKLYQALDLHPLQQPWWSEALRWLRSHQEWAWALFIFVIVLNAYHF…
491624127	---------------------------------------------MNKTPRLLQFWILCLVVFASLAQGAVSEQEYLQGMQQQKTVQPEAKQKVEVGVLAIRGHLYAEQRWQPTIDWLNQQISDVHFELHP-LNLDEMGEAVKFQTMDFILTNPGQAVRLGRQYALSWMATLTGRAPQNSNYSIGSALVVRANSPYQTLKDVSGFPVAAVSEKAFGGYLTLRYQIVEMGLDPNDFFADVRYLGFPIDANLYQLRDGNVEAAVVPACLLEQMQNEGLLQHGDFRVLNQQPNEHSSCAVSTPLYPNWSFAKTERGSSLLAKKIAQ-VLLAMPPEHPAIIAAGASGWTSPVSLLRIDKLYQALDLHPLQQPWWSEALRWLRSHQEWAWALFMFVIVLNAYHF…
646912873	---------------------------------------------MNKTPRLLQFWILCLVFFASLAQGAVSEQEYLQGMQEQKAVQPEAKQKVEVGVLAIRGHLYAEQRWQPTIDWLNQQISDVHFELYP-LNLDEMGEAVKFQTMDFILTNPGQAVRLGRQYALSWMATLTGRAPQSSNYSIGSALVVRANSSYQTLKDVSGFPVAAVSEKAFGGYLTLRYQIVEMGLDPNDFFADVRYLGFPIDANLYQLRDGNVEAAVVPACLLEQMQNEGLLQHGDFRVLNQQPNEHSSCAVSTPLYPNWSFAKTERGSSLLAKKIAQ-VLLAMPPEHPAIITAGASGWTSPVSLLSIDKLYQALDLHPLQQPWWSEALRWLRSHQEWAWALFMFVIVLNAYHF…
491528174	----------------------------------------------MKKALWLQLWILCLVAFASLAQGAVSEQADLQGMQEQKAEQPQAKQKVEVGVLAIRGHLYAEQRWQPTIDWLNQQISDVHFVLHP-LNLDEMGEAVKFQTMDFILTNPGQAVRLGRQYALSWMATLTSRAPQNSNYGIGSALVVRANSSYQTVQDVSGRPVAAVSEKAFGGYLTMRYQIVKMGLNPNDFFSDVRYLGFPIDANLYQLRDGNVEAAVVPACLLEQMLSEGLLQPGNYRVLNQQPNEHSSCAVSTPLYPNWSFAKTERGSPLLAKKIAQ-VLLAMPPEQPAIIAAGASGWTSPVSLLSIDKLYQALDLHPLQQPWWSEALRWLRSHQEWAWALFMFVIVLNAYHF…
647009523	---------------------------------------------MNKTPRLLQFWILCLVVFASLAQGAVSEQEYLQGMQEQKAVQPEAKQKVEVGVLAIRGHLYAEQRWQPTIDWLNQQISDVYFELHP-LNLDEMGEAVKFQTMDFILTNPGQAVRLGRQYALSWMATLTGRAPQNSNYSIGSALVVRANSSYQTLKDVSGFPVAAVSEKAFGGYLTLRYQIVEMGLDPNDFFADVRYLGFPIDANLYQLRDGNVEAAVVPACLLEQMQNEGLLQHGDFLVLNQQPNEHSSCAVSTPLYPNWSFAKTERGSSLLAKKIAQ-VLLAMPPEHPAIIAAGASGWTSPVSLLSIDKLYQALDLHPLQQPWWSEALRWLRSHQEWAWALFMFVIVLNAYHF…
646506978	---------------------------------------------MNKTPRLLQFWILCLVVFASLAQGSVSEQEYLQEMQEQKAVQPEAKQKVEVGVLAIRGHLYAEQRWQPTIDWLNQQISDVHFELHP-LNLDEMGEAVKFQTMDFILTNPGQAVRLGRQYALSWMATLTGRAPQNSNYSIGSALVVRANSPYQTLKDVSGFPVAAVSEKAFGGYLTLRYQIVEMGLDPNDFFADVRYLGFPIDANLYQLRDGNVEAAVVPACLLEQMQNEGLLQHDDFRVLNQQPNEHSSCAVSTPLYPNWSFAKTERGSSLLAKKIAQ-VLLAMPPEHPAIIAAGASGWTSPVSLLSIDKLYQALDLHPLQQPWWSEALRWLRSHQEWAWALFIFVIVLNAYHF…
516432594	---------------------------------------------MNKTPRLLQFWVLCLVAFASLAQGAVSEQEYLQEMQEQKAVQPEAKQKVEVGVLAIRGHLYAEQRWQPTIDWLNQQISDVHFVLHP-LNLDEMGEAVKFQTMDFILTNPGQAVRLGRQYALSWMATLTSRAPQNSNYGIGSALVVRASSSYQTLQDVSGLPVAAVSEKAFGGYLTLRYQIVEMGLNPNDFFADVRYLGFPIDANLYQLRDGNVEAAVVPACLLEQMQNEGLLQQGDFRVLNQQPNEHSSCAVSTPLYPNWSFAKTERGSAQIAKQIAQ-VLLAMPPEHPAVIAAGASGWTSPVSLLSIDKLYQALDLHPLQQPWWQEALRWLRSHQEWAWALFIFVIVLNAYHF…
567329562	-----------------------------------------------------------MVFFASLAQGAVSEQEYLQGMQQQKTVQPEAKQKVEVGVLAIRGHLYAEQRWQPTIDWLNQQISDVHFELHP-LNLDEMGEAVKFQTMDFILTNPGQAVRLGRQYALSWMATLTGRAPQNSNYSIGSALVVRANSSYQTLKDVSGFPVAAVSEKAFGGYLTLRYQIVEMGLDPNDFFADVRYLGFPIDANLYQLRDGNVEAAVVPACLLEQMQNEGLLQHDDFRVLNQQPNEHSSCAVSTPLYPNWSFAKTERGSSLLAKKIAQ-VLLAMPPEHPAIIAAGASGWTSPVSLLSIDKLYQALDLHPLQQPWWSEALRWLRSHQEWAWALFMFVIVLNAYHF…
646561623	---------------------------------------------MNKTPRLLQFWILCLVVFASLAQGAVSEQEYLQEMQQQKTMQPEAKQKVEVGVLAIRGHLYAEQRWQPTIDWLNQQISDVYFELHP-LNLDEMGEAVKFQTMDFILTNPGQAVRLGRQYALSWMATLTGRAPQNSNYSIGSALVVRANSSYQTLKDVSGFPVAAVSEKAFGGYLTLRYQIVEMGLDPNDFFADVRYLGFPIDANLYQLRDGNVEAAVVPACLLEQMQNEGLLQHGDFRVLNQQPNEHSSCAVSTPLYPNWSFAKTERGSSLLAKKIAQ-VLLAMPPEHPAIIAAGASGWTSPVSLLSIDKLYQALDLHPLQQPWWSEALRWLRSHQEWAWALFMFVIVLNAYHF…
589871887	---------------------------------------------MNKTPRLLQFWILCLVVFASLAQGSVSEQEYLQEMQEQKAVQPEAKQKVEVGVLAIRGHLSAEQRWQPTLDWLNQQISDVYFELHP-LNLDEMGEAVKFQTMDFILTNPGQAVRLGRQYALSWMATLTGRAPQNSNYSIGSALVVRANSPYQTLKDVSGFPVAAVSEKAFGGYLTLRYQIVEMGLDPNDFFADVRYLGFPIDANLYQLRDGNVEAAVVPACLLEQMQNEGLLQHGDFRVLNQQPNEHSSCAVSTPLYPNWSFAKTERGSSLLAKKIAQ-VLLAMPPEHPAIIAAGASGWTSPVSLLSIDKLYQALDLHPLQQPWSSEALRWLRSHQEWAWALFIFVIVLNAYHF…
491539473	-------------------------------------------------MKKALWLQLWIVCLVAFASLAQGAVSEQADLQEQKAVQPEAKQKVEVGVLAIRGHLYAEQRWQPTIDWLNQQISDVHFVLHP-LNLDEMGQAVKFQTMDFILTNPGQAVRLGRQYALSWMATLTSRVPQNSNYGIGSALVVRANSSHQTLQDVSGLPVAAVSEKAFGGYLTMRYQILEMGLNPNDFFADVRYLGFPIDANLYQLRDGNVEAAVVPACLLEQMQNEGLLQQGDFRVLNQQLNEHSSCAVSTPLYPNWSFAKTERGSAQLAKQIAQ-VLLAMPPDHPAIIAAGASGWTSPVSLLSIDKLYQALDLHPLQQPWWSEALRWLRSHQEWAWALFIFVIVLNAYHF…
647338520	---------------------------------------------MNKTPRLLQFWVLCLVAFASLAHGAVSEQ---ADLQEQKAEQPQAKQKVEVGVLAIRGHLYAEQRWQPTIDWLNQQISDVHFVLHP-LNLDEMGEAVKFQTMDFILTNPGQAVRLGRQYALSWMATLTSRAPQNSNYGIGSALVVRANSSYQTVQDVSGRPVAAVSEKAFGGYLTMRYQIVKMGLNPNDFFSDVRYLGFPIDANLYQLRDGNVEAAVVPACLLEQMLSEGLLQPSNYRVLNQQPNERSLCAVSTPLYPNWSFAKTERGSAQIAKQIAQ-VLLAMPPEHPAVIAAGASGWTSPVSLLSIDKLYQALDLHPLQQPWWSEALRWLRSHQEWAWALFMFVIVLNAYHF…
647460541	---------------------------------------------MNKKPRLLQFWILCLAVFASLAQGAVSEQEYLQGMQQQKTVQPEAKQKVEVGVLAIRGHLYAEQRWQPTIDWLNQQISDVHFELHP-LNLDEMGEAVKFQTMDFILTNPGQAVRLGRQYALSWMATLTGRAPQNSNYSIGSALVVRANSPYQTLKDVSGFPVAAVSEKAFGGYLTLRYQIVEMGLDPNDFFADVRYLGFPIDANLYQLRDGNVEAAVVPACLLEQMQNEGLLQHDDFRVLNQQPNEHSSCAVSTPLYPNWSFAKTERGSSLLAKKIAQ-VLLAMPPEHPAIIAAGASGWTSPVSLLSIDKLYQALDLHPLQQPWWSEALRWLRSHQEWAWALFMFVIVLNAYHF…
589853157	---------------------------------------------MNKTPRLLQFWILCLVVFASLAQGAVSEQEYLQGMQEQKAVQPEAKQKVEVGVLAIRGHLYAEQRWQPTIDWLNQQISDVYFELHP-LNLDEMGEAVKFQTMDFILTNPGQAVRLGRQYALSWMATLTGRAPQNSNYSIGSALVVRANSPYQTLKDVSGFPVAAVSEKAFGGYLTLRYQIVEMGLDPNDFFADVRYLGFPIDANLYQLRDGNVEAAVVPACLLEQMQNEGLLQHDDFRVLNQQPNEHSSCAVSTPLYPNWSFAKTERGSSLLAKKIAQ-VLLAMPPEHPAIIAAGASGWTSPVSLLSIDKLYQALDLHPLQQPWWSEALRWLRSHQEWAWALFMFVIVLNAYHF…
647070253	---------------------------------------------MNKTPRLLQFWILCLVVFASLAQGAVSEQEYLQGMQEQKAVQPEAKQKVEVGVLAIRGHLYAEQRWQPTIDWLNQQISDVYFELHP-LNLDEMGEAVKFQTMDFILTNPGQAVRLGRQYALSWMATLTGRAPQNSNYSIGSALVVRANSPYQTLKDVSGFPVAAVSEKAFGGYLTLRYQIVEMGLDPNDFFADVRYLGFPIDANLYQLRDGNVEAAVVPACLLEQMQNEGLLQHDDFRVLNQQPNEHSSCAVSTPLYPNWSFAKTERGSSLLAKKIAQ-VLLAMPPEHPAIIAAGASGWTSPVSLLSIDKLYQALDLHPLQQPWWSEALRWLRSHQEWAWALFMFVIVLNAYHF…
545123439	---------------------------------------------MNKTPRLLQFWILCLVVFASLAQGAVSEQEYLQGMQQQKTVQPEAKQKVEVGVLAIRGHLYAEQRWQPTIDWLNQQISDVHFELHP-LDLDEMGEAVKFQTMDFILTNPGQAVRLGRQYALSWMATLTGRAPQNSNYSIGSALVVRANSPYQTLKDVSGFPVAAVSEKAFGGYLTLRYQIVEMGLDPNDFFADVRYLGFPIDANLYQLRDGNVEAAVVPACLLEQMQNEGLLQHGDFRVLNQQPNEHSSCAVSTQLYPNWSFAKTERGSSLLAKKIAQ-VLLAMPPEHPAIIAAGASGWTSPVSLLSIDKLYQALDLHPLQQPWWSEALRWLRSHQEWAWALFMFVIVLNAYHF…
646452321	---------------------------------------------MNKTPRLLQFWMLCLVVFASLAQGSVSEQEYLQEMQEQKTVQPEAKQKVEVGVLAIRGHLYAEQRWQPTIDWLNQQISDVYFELHP-LNLDEMGEAVKFQTMDFILTNPGQAVRLGRQYALSWMATLTGRAPQNSNYSIGSALVVRANSPYQTLKDVSGFPVAAVSEKAFGGYLTLRYQIVEMGLDPNDFFADVRYLGFPIDANLYQLRDGNVEAAVVPACLLEQMQNEGLLQHGDFRVLNQQPNEHSSCAVSTPLYPNWSFAKTERGSSLLAKKIAQ-VLLAMPPEHPAIIAAGASGWTSPVSLLSIDKLYQALDLHPLQQPWWSEALRWLRSHQEWAWALFMFVIVLNAYHF…
545083814	---------------------------------------------MNKTPRLLQFWILCLVFFASLAQGAVSEQEYLQGMQQQKTVQPEAKQKVEVGVLAIRGHLYAEQRWQPTIDWLNQQISDVHFELHP-LNLDEMGEAVKFQTMDFILTNPGQAVRLGRQYALSWMATLTGRAPQNSNYSIGSALVVRANSSYQTLKDVSGFPVAAVSEKAFGGYLTLRYQIVEMGLDPNDFFADVRYLGFPIDANLYQLRDGNVEAAVVPACLLEQMQNEGLLQHDDFRVLNQQPNEHSSCAVSTPLYPNWSFAKTERGSSLLAKKIAQ-VLLAMPPEHPAIIAAGASGWTSPVSLLSIDKLYQALDLHPLQQPWWSEALRWLRSHQEWAWALFMFVIVLNAYHF…
646817018	---------------------------------------------MNKTPRLLQFWILCLVVFASLAQGAVSEQEYLQGMQEQKAVQPEAKQKVEVGVLAIRGHLYAEQRWQPTIDWLNQQISDVYFELHP-LNLDEMGEAVKFQTMDFILTNPGQAVRLGRQYALSWMATLTGRAPQNSNYSIGSALVVRANSPYQTLKDVSGFPVAAVSEKAFGGYLTLRYQIVEMGLDPNDFFADVRYLGFPIDANLYQLRDGNVEAAVVPACLLEQMQNEGLLQHDDFRVLNQQPNEHSSCAVSTPLYPNWSFAKTERGSSLLAKKIAQ-VLLAMPPEHPAIIAAGASGWTSPVSLLSIDKLYQALDLHPLQQPWWSEALRWLRSHQEWAWALFIFVIVLNVYHF…
consensus	MNKTPRLLQFWILCLVVFASLAQGAVSEQEYLQGMQEQKAVQPEAKQKVEVGVLAIRGHLYAEQRWQPTIDWLNQQISDVYFELHP LNLDEMGEAVKFQTMDFILTNPGQAVRLGRQYALSWMATLTGRAPQNSNYSIGSALVVRANSPYQTLKDVSGFPVAAVSEKAFGGYLTLRYQIVEMGLDPNDFFADVRYLGFPIDANLYQLRDGNVEAAVVPACLLEQMQNEGLLQHGDFRVLNQQPNEHSSCAVSTPLYPNWSFAKTERGSSLLAKKIAQ VLLAMPPEHPAIIAAGASGWTSPVSLLSIDKLYQALDLHPLQQPWWSEALRWLRSHQEWAWALFMFVIVLNAYHFWLEYRFSKSKQALELTSLRLKEKSEQLEHSQRVAIVGEIGSSLAH…
*268161311	MKINLLFSSKLLLFLTILSLVNSSKIYAQSLIKKKETITVGIFADRGKLEAHERWQKTIDLLNTQIPHYHFVLQPLLLEQLQQEISQQRLPFIIVNPSECVRIGRKYPLARLATLISPIGDGSTFSTGSAVWVKATSNITTISSLSGHRIGTASQQAFGGFMAFAREIAQNYALSHYFHQLIELGYPHESVVRALISGNIDAAILPVCLVESMISKKELKEDELRIIGQQNSANDMCMTSTPLYPNWSFAMTSTADRPLAKQIIKVLLNIPPHSLAAKSAQSLGWSVPESEVELDKLFSELGVHPLQKQWWHGAWQWLVNNYYIALIILILFTILPSQYIFLTVRYRRNSYKLRCAQESLQLVHRRALVDRLGSSLAHELNQPLAAIRLYAEGEISRRK…
consensus	MKINLLFSSKLLLFLTILSLVNSSKIYAQSLIKKKETITVGIFADRGKLEAHERWQKTIDLLNTQIPHYHFVLQPLLLEQLQQEISQQRLPFIIVNPSECVRIGRKYPLARLATLISPIGDGSTFSTGSAVWVKATSNITTISSLSGHRIGTASQQAFGGFMAFAREIAQNYALSHYFHQLIELGYPHESVVRALISGNIDAAILPVCLVESMISKKELKEDELRIIGQQNSANDMCMTSTPLYPNWSFAMTSTADRPLAKQIIKVLLNIPPHSLAAKSAQSLGWSVPESEVELDKLFSELGVHPLQKQWWHGAWQWLVNNYYIALIILILFTILPSQYIFLTVRYRRNSYKLRCAQESLQLVHRRALVDRLGSSLAHELNQPLAAIRLYAEGEISRRK…
*554022160	-------------------MIILSFSSVLHAESYQQRHIIRVGILSFDDINKGVSRWQPTIDYLNHTFPQYQFILVMGDVRSIDQLVANGTIDFAITNGVKLLQYQTEYNAVRMLSLNPVTGDPQHAIGSAVIARSDIPEIKDWSELKDKRIVATTPQAFGGYQIITREWVNDGITPVKDLSHLRFTGIPQENLLSQLINNEADIAVLPTCVLEQAIQSGRFRSAQFKVIKQKKQSMFPCLSSTPLYPHWTFSRMQHVHEQLASEIARSLLSIKAGDLPAVTGEYKGWTVPVNDKSVIALMQDIGLSNNIDHIKILWQKYRGWLFIALGYGLLLIGYHLRVNYLVKIRTRKLEEMMELNKASAEWIRVQQEKFYSAQRFLLSGEMAAGLAHELNQPLMA…
583093281	MADMRCRFSNGHNLYSIVFMIILSFTSVLHAESYQQRHIIRVGILSFDDINKGISRWQPTIDYLNNTFPQYQFILVMGDVKSIDQLVANGTIDFAITNGVKLLQYQTEYNAVRMLSLNPVTGDPQYAIGSAVIARSDMPEIKNWGELKDKRIVATTPQAFGGYQIITREWVNDGITPVKDLSHLKFTGIPQENLLSQLINNEADIAVLPTCVLEQAIQSGRFRSTQFKVIKQKKQSMFPCLSSTPLYPHWTFSRMQHVHEQLASEIARSLLSIKAGDPPAVTGEYKGWTVPVNDKSVIALMQDIGLSNNSDHIKILWQKYRGWLLIALGYGLLLIGYHLRVNYLVKIRTRKLEEMMELNKASAEWIRVQQEKFYSAQRFLLSGEMAAGLAHELNQPLMA…
653024189	MDRLIRLIIGL--------LLILLTAPILKAETYQQRYIIRVGVLSFDDANKGVYRWQPTIDYLNQRFPQYQFILITGDIKSIDQLVASGTIDFAITNGVKLLQYQSEYDAVRMLSLNPIYGEPRYAIGSTVIARSDMPDMTRWEEIKNRRIVITTPQAFGGFQIIEREWLKEGIDPIKDFTRLSFVGLPQENLLSQLANNEADIAVLPTCVLELAIKSGRFDAGQFKVIKAYPQTALPCLSSTPLYPHWTLSRMQHVHEQLAREIAQALLSIKPDDMPALQGEYRGWTVPINDKSVVELMQDIGLSDSGGHLKVLWQKYRGWLFIVMGYGLLLVGYHLRVNYLVKTRTRKLQQMMELNQASSEWLRTQQEQFYSAQRILLSGEMAAGMAHELNQPLMA…
consensus	MIILSFSSVLHAESYQQRHIIRVGILSFDDINKGVSRWQPTIDYLNHTFPQYQFILVMGDVKSIDQLVANGTIDFAITNGVKLLQYQTEYNAVRMLSLNPVTGDPQHAIGSAVIARSDIPEIKDWSELKDKRIVATTPQAFGGYQIITREWVNDGITPVKDLSHLRFTGIPQENLLSQLINNEADIAVLPTCVLEQAIQSGRFRSAQFKVIKQKKQSMFPCLSSTPLYPHWTFSRMQHVHEQLASEIARSLLSIKAGDLPAVTGEYKGWTVPVNDKSVIALMQDIGLSNNIDHIKILWQKYRGWLFIALGYGLLLIGYHLRVNYLVKIRTRKLEEMMELNKASAEWIRVQQEKFYSAQRFLLSGEMAAGLAHELNQPLMAINNYVVGCRMRLQQQPLDI…
*651306359	-----------------------------------------MPLLSLLLLLALSALPLRVQAAPPPSSPAPARQESSPSQATPVQAMAEPIRIGVLATRGPALARAQWQPLLRWLALRVPGHRFVLHPLGLDELAEAVAREHLDFVITNPGQSVSLARQYPLAWLATLKSPAGGDNLAIGAALVVPAQTPYQHWRDLEGQAVAAVSENAFGGYLAFRFEAGEQGVRLERFFSTVQFTGFPLDRLIERLAAGEVAAAIVPVCQLERMEREGKVARGAFRVLDDQAPAGFGCQSSTRLYPNWSFAKTERASPALALAVTRALYDLPADSEAAIAADSAGWTVPTSELAIDRLLKALDRHPLQGPWWQAAWHWLRQHQQWGWGALALVLLLGGHHLLLQYLF…
500026342	MNCDRGGVCRPSRPRSRASARPGDRLPPLHREESPLHVPVPLPLLSLLLWLALSALPLRVQAAPTPSLPAPARQESAPSQATPVQALAEPIRIGVLATRGPALARAQWQPLLYWLAQRVPGHRFVLHPLGLDELAEAVAREHLDFVITNPGQSVSLARQYPLAWLATLKSPAGGDNLAIGAALVVPAQAPYRHWRDLEGQAVAAVSENAFGGYLAYRFEAGEQGIRLERFFSTVQFTGFPLDRLIERLAAGEVAAAIVPVCQLERMEREGKVARGAYRVLDDQAPAGFGCQSSTRLYPNWSFAKTERASPALALTVTRALFDLPADSEAAIAADSAGWTVPTSELAIDRLLKALDRHPLQGPWWQAAWHWLRQHQQWGWGALALVLLLGGHHLLLQRLF…
498318968	-----------------------------------------MPLLSLLLWLALSSLPLRVQAAQPPSSPAPARQESAPSQATPVQAMAEPIRIGVLATRGPALARAQWQPLLRWLAQRVPDHRFVLHPLGLDELAEAVAREHLDFVITNPGQSVSLARQYPLAWLATLKSPAGGDNLAIGAALVVPAQAPYRHWRDLEGQAVAAVSENAFGGYLAYRFEAGEQGVRLEHFFSTVQFTGFPLDRLIERLAAGEVAAAIVPVCQLERMEREGKVARGAYRVLDDQAPTGFGCQSSTRLYPNWSFAKTERASPALALAVTRALFDLPADSEAAIAADSAGWTVPTSELAIDRLLKALDRHPLQGPWWQAAWHWLRQHQQWGWGALALVLLLGGHHLLLQYLF…
516395188	-----------------------------------------MSLLSLLLWLALSALPLRVQA----AQPPSARLESAPSQATPVQALAEPIRIGVLATRGPALARAQWQPLLRWLAQHVPSHRFVLHPLGLDELAEAVAREHLDFVITNPGQSVSLARQYPLAWLATLKSPAGGDNLAIGAALVVPAQAPYRHWRDLEGQAVAAVSENAFGGYLAYRFEAGEQGVRLEHFFSTVQFTGFPLDRLIERLAAGEVAAAIVPVCQLERMEREGKVARGAYRVLDDQAPAGFGCQSSTRLYPNWSFAKTERASPALALAVTRALYDLPADSEAAIAADSAGWTVPTSELAIDRLLKAQDRHPLQGPWWQAAWHWLRQHQQWGWGALALVLLLGGHHLLLQRLF…
511291440	-----------------------------------------MPLLSLLLWLALSALPLRVQAAPTPSLPAPARQESAPSQATPVQALAEPIRIGVLATRGPALARAQWQPLLRWLAQRVPDHRFVLHPLGLDELAEAVAREHLDFVITNPGQSVSLARQYPLAWLATLKSPAGGDNLAIGAALVVPAQAPYRHWRDLEGQAVAAVSENAFGGYLAYRFEAGEQGVRLEHFFSTVQFTGFPLDRLIERLAAGEVAAAIVPVCQLERMEREGKVARGAYRVLDDQAPAGFGCQSSTRLYPNWSFAKTERASPALALAVTRALYDLPADSEAAIAADSAGWTVPTSELAIDRLLKALDRHPLQGPWWQAAWHWLRQHQQWGWGALALVLLLGGHHLLLQYLF…
610715693	-----------------------------------------MPLLSLLLWLALSALPLRVQAAPTHSSPAPARQESAPSQATPVQTLAEPIRIGVLATRGPALARAQWQPLLRWLAQRVPGHRFVLHPLGLDELAEAVAREHLDFVITNPGQSVSLARQYPLAWLATLKSPAGGDNLAIGAALVVPAQAPYRHWRDLEGQAVAAVSENAFGGYLAYRFEADEQGVRLEHFFSTVQFTGFPLDRLIDRLAAGEVAAAIVPVCQLERMEREGKVAREAFRVLDDQAPAGFGCQSSTRLYPNWSFAKTERASPALALTVTRALFDLPADSEAAIAADSAGWTVPTSELAIDRLLKALDRHPLQGPWWQAAWHWLRQHQQWGWGALALVLLLGGHHLLLQYLF…
516391626	-----------------------------------------MPLLSLLLWLALSSLPLRVQAAQPPSSPAPARQESAPSQATPVQAMAEPIRIGVLATRGPALARAQWQPLLRWLAQRVPDHRFVLHPLGLDELAEAVAREHFDFVITNPGQSVSLARQYPLAWLATLKSPAGGDNLTIGAALVVPAQAPYRHWRDLEGQAVAAVSENAFGGYLAYRFEAGEQGVRLEHFFSTVQFTGFPLDRLIERLAAGEVAAAIVPVCQLERMEREGKVARGAFRVLDDQAPTGFGCQSSTRLYPNWSFAKTERASPALALAVTRALYELPADSEAAITADSAGWTVPTSELAIDHLLKALDRHPLQGPWWQAAWHWLRQHQQWGWGALALVLLLGGHHLLLQYLF…
640504723	-----------------------------------------MPLLSLLLWLALSSLPLRVQAAQPPSSPAPARQESAPSQATPVQAMAEPIRIGVLATRGPALARAQWQPLLRWLAQRVPDHRFVLHPLGLDELAEAVAREHLDFVITNPGQSVSLARQYPLAWLATLKSPAGGDNLAIGAALVVPAHAPYRHWRDLEGQAVAAVSENAFGGYLAYRFEAGEQGVRLEHFFSTVQFTGFPLDRLIERLAAGEVAAAIVPVCQLERMEREGKVARGAYRVLDDQAPTGFGCQSSTRLYPNWSFAKTERASPALALAVTRALFDLPADSEAAIAADSAGWTVPTSELAIDRLLKALDRHPLQGPWWQAAWHWLRQHQQWGWGALALVLLLGGHHLLLQYLF…
643372865	-----------------------------------------MSLLSLLLWLALSALPLRVQAAPTPSSPAPARQESAPSQATPVQALAEPIRIGVLATRGPALARAQWQPLLRWLAQRVPGHRFVLHPLGLNELAEAVAREHLDFVITNPGQSVSLARQYPLAWLATLKSPAGGDNLAIGAALVVPAQAPYRHWRDLEGQAVAAVSENAFGGYLAYRFEAGEQGVRLEHFFSTVQFTGFPLDRLIERLAAGEVAAAIVPVCQLERMEREGKVARGAFRVLDDQAPAGFGCQSSTRLYPNWSFAKTERASPALALAVTRALYELPADSEAAIAADSAGWTVPTSELAIDRLLKALDRHPLQGPWWQAAWHWLRQHQQWGWGALALVLLLGGHHLLLQYLF…
640507887	-----------------------------------------MPLLSLLLWLALSAIPLRVQAAPTPSSPAPARQESAPSQATPVQTLAEPIRIGVLATRGPALARAQWQPLLRWLAQRVPGHRFVLHPLGLDELAEAVAREHLDFVITNPGQSVSLARQYPLAWLATLKSPAGGDNLAIGAALVVPAQAPYRHWRDLEGQAVAAVSENAFGGYLAYRFEAGEQGVRLEHFFSTVQFTGFPLDRLVERLAAGEVAAAIVPVCQLERMEREGKVARGAYRVLDDQAPAGFDCQSSTRLYPNWSFAKTERASPALALAVTRALFDLPADSEAAIAADSAGWTVPTSELAIDRLLKALDRHPLQGPWWQAAWHWLRQHQQWGWGALALVLLLGGHHLLLQYLF…
644523127	---------------------------------------------------------------MLWLSVAPALAGPVPPQTASALAQSEPVRIGVLATRGPALAKTQWQPLMGWLDERVPERRFALVPLELDGLAEAVAQNRLDFVITNPGQSVSLSRQYPLAWLATLKSPAGGDNLAIGAALVVRAHAPYRHWQDLEGRPVAAVSENAFGGYLAYRFEADEQGIRLERFFSAVRFTGFPLDRLIEHLAAGDVAAAIVPVCQLERMVREGKVADSDFRVLDNQAPAGFGCQSSTRLYPNWAFAKTERVSPELALAVTRALFDLPADSEAAMAADSAGWTVPTSQLGIDRLLKALDRHPLQGPWWQSAWHWLRQHQQWGWGALALVLLLGGHHLLLQYLF…
515978695	-----------------------------------------MPLLSLLLWLALSALPLRVQAAPTPSSPAPARQESAPSQATPVQALAEPIRIGVLATRGPALARAQWQPLLRWLAQRVPAHRFVLHPLGLDELAEAVAREHLDFVITNPGQSVSLARQYPLAWLATLKSPAGGDNLAIGAALVVPAQAPYRHWRDLEGQAVAAVSENAFGGYLAYRFEAGEQGVRLEHFFSTVQFTGFPLDRLFERLAAGEVAAAIVPVCQLERMEREGKVARGAYRVLDDQAPAGFGCQSSTRLYPNWSFAKTERASPALALAVTRALFDLPADSEAAIAADSAGWTVPTSELAIDRLLKALDRHPLQGSWSQAAWHWLRQHQQWGWGALALVLLLGGHHLLLQYLF…
516394321	-----------------------------------------MSLLSLLLWLALSALPLRVQAAPTPSSPAPARQESAPSQATPVQALAEPIRIGVLATRGPALARAKWQPLLRWLAQRVPGQRFVLHPLGLNELAEAVAREHLDFVITNPGQSVSLARQYPLAWLATLKSPAGGDNLAIGAALVVPAQAPYRHWRDLEGQAVVAVSENAFGGYLAYRFEAGEQGVRLEHFFSTVQFTGFPLDRLIERLAAGEVAAAIVPVCQLERMEREGKVARGAFRVLDDQAPAGFGCQSSTRLYPNWSFAKTERASPALALAVTRALYELPADSEAAIAADSAGWTVPTSELAIDRLLKALDRHPLQGPWWQAAWHWLRQHQQWGWGALALVLLLGGHHLLLQYLF…
consensus	MPLLSLLLWLALSALPLRVQAAPTPSSPAPARQESAPSQATPVQALAEPIRIGVLATRGPALARAQWQPLLRWLAQRVPGHRFVLHPLGLDELAEAVAREHLDFVITNPGQSVSLARQYPLAWLATLKSPAGGDNLAIGAALVVPAQAPYRHWRDLEGQAVAAVSENAFGGYLAYRFEAGEQGVRLEHFFSTVQFTGFPLDRLIERLAAGEVAAAIVPVCQLERMEREGKVARGAYRVLDDQAPAGFGCQSSTRLYPNWSFAKTERASPALALAVTRALFDLPADSEAAIAADSAGWTVPTSELAIDRLLKALDRHPLQGPWWQAAWHWLRQHQQWGWGALALVLLLGGHHLLLQYLFNRSQRRLLKARHQLEQKGRQLAQARRLAE LGELGANVAHE…
*490357111	MQIAARTGLLTALLFFTSFSFAAQWTIGVLALRGDAPTRHYWEPLTEQLNRALPGEHFTLLPLTLDQMREALHNNEIQFVLTNPAQFIQLDSNFPLRWLVSLRSAYEPDNATRNVIGSVLLVRKESPYQTPADLTGKKVGAVAPDAFGGYLLGYKALRDAGIDPPRDYHLQFSGFPADALLYLLRDKAISGAIVPACLIESMDKEGLIHQDDFRPLLGRDSTIPCWTSSELYPNWSFAAGSGVPDELADEVTRVLLNSHGEKTMRWGAPSSTRQVENLLREVNQHPQQRQFWQEIISWSRKNSWLLGSVALVFLLLGINHVWIAFRVRRRTRQLEAAHSQLQRQQQDLEKAQQLSVLGEMASGFAHELNQPLSAIRHYAQGSQIRLEREDPAHPLLPVM…
639125754	--MAARTCLLTALLFFTSFSFAAQWTIGVLALRGDAPTRHYWEPLTEQLNRALPGEHFTLLPLTLDQMREALHNNEIQFVLTNPAQFIQLDSNFPLRWLVSLRSAYEPDNATRNVIGSVLLVRKESPYQTPADLTGKKVGAVAPDAFGGYLLGYKALRDAGIDPPRDYHLQFSGFPADALLYLLRDKAISGAIVPACLIESMDKEGLIHQDDFRPLIRHDSTIPCWTSSELYPNWSFAAGSGVPDELADEVTRVLLNSHGEKTMRWGAPSSTRQVENLLREVNQHPQQRQFWQEIISWSRKNSWLLGSVALVFLLLGINHVWIAFRVRRRTRQLEAAHSQLQRQQQDLEKARQLSVLGEMASGFAHELNQPLSAIRHYARGSQIRLEREDPAHPLLPVM…
570278431	--MAARTGLLTALLFFTSFSFAAQWTIGVLALRGDAPTRHYWEPLTEQLNRALPGEHFTLLPLTLDQMREALHNNEIQFVLTNPAQFIQLDSNFPLRWLVSLRSAYEPDNATRNVIGSVLLVRKESPYQTPADLTGKKVGAVAPDAFGGYLLGYKALRDAGIDPPRDYHLQFSGFPADALLYLLRDKAISGAIVPACLIESMDKEGLIHQDDFRPLLGRDSTIPCWTSSELYPNWSFAAGSGVPDELADEVTRVLLNSHGEKTMRWGAPSSTRQVENLLREVNQHPQQRQFWQEIISWSRKNSWLLGSVALVFLLLGINHVWIAFRVRRRTRQLEAAHSQLQRQQQDLEKAQQLSVLGEMASGFAHELNQPLSAIRHYAQGSQIRLEREDPAHPLLPVM…
640729278	MQIAARTGLLTALLFLTSFSFAAQWTIGVLALRGDAPTRHYWEPLTEQLNRALPGEHFTLLPLTLDQMREALHNNEIQFVLTNPAQFIQLDSNFPLRWLVSLRSAYEPDNATRNVIGSVLLVRKESPYQTPADLTGKKVGAVAPDAFGGYLLGYKALRDAGIDPPRDYHLQFSGFPADALLYLLRDKAISGAIVPACLIESMDKEGLIHQDDFRPLIRHDSPIPCWTSSELYPNWSFAAGSDVPDELADEVTRVLLNSHGEKAMRWGAPSSTRQVENLLRDVNQHPQQRQFWQEIISWSRKNSWLLGSVALVFMLLGINHVWIAFRVRRRTRQLEAAHSQLQRQQQDLEKAQQLSVLGEMASGFAHELNQPLSAIRHYAQGSQIRLEREDPAHPLLPVM…
490361692	MQIAARTGLLTALLFFTSFSFAAQWTIGVLALRGDAPTRHYWEPLTEQLNRALPGEHFTLLPLTLDQMREALHNNEIQFVLTNPAQFIQLDSNFPLRWLVSLRSAYEPDNATRNVIGSVLLVRKESPYQTPADLTGKKVGAVAPDAFGGYLLGYKALRDAGIDPPRDYHLQFSGFPADALLYLLRDKAISGAIVPACLIESMDKEGLIHQDDFRPLLGRDSTIPCWTSSELYPNWSFAAGSGVPDELADEVTRVLLNSHGEKTMRWGAPSSTRQVENLLREVNQHPQQRQFWQEIISWSRKNSWLLGSVALVFLLLGINHVWIAFRVRRRTRQLEAAHSQLQRQQQDLEKARQLSVLGEMASGFAHELNQPLSAIRHYARGSQIRLEREDPAHPLLPVM…
consensus	MQIAARTGLLTALLFFTSFSFAAQWTIGVLALRGDAPTRHYWEPLTEQLNRALPGEHFTLLPLTLDQMREALHNNEIQFVLTNPAQFIQLDSNFPLRWLVSLRSAYEPDNATRNVIGSVLLVRKESPYQTPADLTGKKVGAVAPDAFGGYLLGYKALRDAGIDPPRDYHLQFSGFPADALLYLLRDKAISGAIVPACLIESMDKEGLIHQDDFRPLLGRDSTIPCWTSSELYPNWSFAAGSGVPDELADEVTRVLLNSHGEKTMRWGAPSSTRQVENLLREVNQHPQQRQFWQEIISWSRKNSWLLGSVALVFLLLGINHVWIAFRVRRRTRQLEAAHSQLQRQQQDLEKAQQLSVLGEMASGFAHELNQPLSAIRHYAQGSQIRLEREDPAHPLLPVM…
*332162127	MYFRVLAIILFSCISAAHARDWTIGVLALRGDAQAQTHWQPLADNLNQQLPEQHFQLLPLDLHAMKNAVTQNRIDFLLTNPAQYVQIDSHFPLRWLVSLRSSHEPDGTSRNVIGSVILVRADSDIRSPLGLTGKRVGAVSPEAFGGYLLGYKALRDAGLQPEHDFKLHFSGFPVDALIYLLRDRAISAAIVPTCLLEDMQAEGLVHARDFRPLLAKQATIPCLTSTELYPNWSFAALSHVPDQLADNVTRTLLNPADSKAPQWGAPSSTSQVETLLRSVNQHPQQPYFWQQIFDWAQQHRLLIAAIALILLLLGANHIWVAFLVRRRSRQLEQLHQQLRIKEGALEQAQRLSILGEMASGFAHELNQPLSAIQHYADGCAIRLQREQADHPLLPILGQI…
123441921	MYFRVLAIMLFGCISAAHARDWTIGVLALRGDAQAQTHWQPLVDNLNQQLPEQHFQLLPLDLHAMKNAVAQNRIDFLLTNPAQYVQIDSHFPLRWLVSLRSSHEPDGTSRNVIGSVILVRADSDVRSPLGLTGKRVGAVSPEAFGGYLLGYKALRDAGLQPEQDFKLHFSGFPVDALIYLLRDRAISAAIVPTCLLEDMQAEGLVHARDFRPLLAKQATIPCLTSTELYPNWSFAALSHVPDQLADNVTRILLNPADSKAPQWGAPSSTSQVETLLRSVNQHPQQPYFWQQILDWAQQHRLLIAAIVLILLLLGANHIWVAFLVRRRSRQLEQLHQQLRIKEGALEQAQRLSILGEMASGFAHELNQPLSAIQHYADGCAIRLQREQADHPLLPILGQI…
545726963	MSFRVLAIMLFGCISAAHARDWTIGVLALRGDAQAQTHWQPLADNLNQQLPEQHFQLLPLDLHAMKNAVTQNRIDFLLTNPAQYVQIDSHFPLRWLVSLRSSHEPDGTSRNVIGSVILVRADSDIRSPLGLTGKRVGAVSPEAFGGYLLGYKALRDAGLQPEHDFKLHFSGFPVDALIYLLRDRAISAAIVPTCLLEDMQAEGLVHARDFRPLLAKQATIPCLTSTELYPNWSFAALSHVPDQLADNVTRTLLNPADSKAPQWGAPSSTSQVETLLRSVNQHPQQPYFWQQIFDWAQQHRLLIAAIALILLLLGANHIWVAFLVRRRSRQLEQLHQQLRIKEGALEQAQRLSILGEMASGFAHELNQPLSAIQHYADGCAIRLQREQADHPLLPILGQI…
491299883	MYFRVLAIILFSCISAAHARDWTIGVLALRGDAQAQTHWQPLADNLNQQLPEQHFQLLPLDLHAMKNAVAQNRIDFLLTNPAQYVQIDSHFPLRWLVSLRSSHEPDGTSRNVIGSVILVRADSDIRSPLGLTGKRVGAVSPEAFGGYLLGYKALRDAGLQPEHDFKLHFSGFPVDALIYLLRDRAISAAIVPTCLLEDMQAEGLVHARDFRPLLAKQATIPCLTSTELYPNWSFAALSHVPDQLADNVTRILLNPADSKAPQWGAPSSTSQVETLLRSVNQHPQQPYFWQQIFDWAQQHRLLIAAIALILLLLGANHIWVAFLVRRRSRQLEQLHQQLRIKEGALEQAQRLSILGEMASGFAHELNQPLSAIQHYADGCAIRLQREQADHPLLPILGQI…
404513596	MYFRVLAIMLFGCISAAHARDWTIGVLALRGDAQAQTHWQPLVDNLNQQLPEQHFQLLPLDLHAMKNAVAQNRIDFLLTNPAQYVQIDSHFPLRWLVSLRSSHEPDGTSRNVIGSVILVRADSDVRSPLGLTGKRVGAVSPEAFGGYLLGYKALRDAGLQPEQDFKLHFSGFPVDALIYLLRDRAISAAIVPTCLLEDMQAEGLVHARDFRPLLAKQATIPCLTSTELYPNWSFAALSHVPDQLADNVTRILLNPADSKAPQWGAPSSTSQVETLLRSVNQHPQQPYFWQQILDWAQQHRLLIAAIVLILLLLGANHIWVAFLVRRRSRQLEQLHQQLRIKEGALEQAQRLSILGEMASGFAHELNQPLSAIQHYTDGCAIRLQREQADHPLLPILGQI…
491325323	MYFRVLVLLLYLCVSEVHARDWTIGVLALRGDAQAQTHWQPLADRLNQHLAGQHFQLLPLDLNAMKSAVEQNRIDFLLTNPAQYVQIDNHYPLRWLVSLRSSHELDSTSRNVIGSVILVRADSDIHNPQGLIGKRVGAVSPHAFGGYLLGYKALRDTGLQPEQDFQLHFSGFPVDALIYLLRDRAISAAIVPTCLLEDMQQEGLVRVADFKPLLAKKTAIPCLSSTELYPNWSFAALSQVPDELADNVTRILLSPDDGKTPQWGAPSSTSQVESLLRSVNQHPQQPQFWQQILAWAQQHRLLIAAIAVILLLLAANHIWVAFLVRRRSQQLEQLHQQLRVRESALEQAQRLSILGEMASGFAHELNQPLSAIQHYADGCAIRLQRELADHPLLPILNQI…
490524311	MNFRVLAIMLFWCVSTAQARDWTIGVLALRGDAQAQAHWQPLVDNLNQQLPGQHFQLLPLDLHAMKNAVAQNRIDFLLTNPAQYVQIDSHFPLRWLVSLRSSHEPGGTSRNVIGSVILVRADSDIRSPQGLMGKRVGAVSPEAFGGYLLGYKALRDTGLQPEQDFKLHFSGFPVDALIYLLRDRAISAAIVPTCLLEDMQAEGLVHARDFRPLLAKHSIIPCLTSTELYPNWSFAALSQVPDELADNVTRILLNPADSKAPQWGAPSSTSQVESLLRSINQHPQQPYFWQQMIDWAQQHWLLIAAIALILLLLGANHIWVAFLVRRRSRQLEQLHQQLRIKESALEQAQRLSILGEMASGFAHELNQPLSAIQHYADGCAIRLQREQADHPLLPILEQI…
517909606	MYFRVLAIMLFGCISAAHARDWTIGVLALRGDAQAQAHWQPLVDNLNQQLPEQHFQLLPLDLHAMKNAVAQNRIDFLLTNPAQYVQIDSHFPLRWLVSLRSSHEPDGTSRNVIGSVILVRADSDIHSPLGLTGKRVGAVSPEAFGGYLLGYKALRDAGLQPEQDFKLHFSGFPVDALIYLLRDRAISAAIVPTCLLEDMQAEGLVHARDFRPLLAKQASIPCLTSTELYPNWSFAALSHVPDQLADNVTRILLNPADSKAPQWGAPSSTSQVETLLRSVNQHPQQPYFWQQILDWAQQHRLLIAAIALILLLLGANHIWVAFLVRRRSRQLEQLHQQLRIKEGALEQAQRLSILGEMASGFAHELNQPLSAIQHYADGCAIRLQREQADHPLLPILGQI…
491415192	MYFRVLAIMLFCSISAADADEWTIGVLALRGDAQAQAHWQPLAERLNQQLPDHHFQLLPLDLNTMKTAVAQNRIDFLLTNPAQYVQIDSHYPLRWLVSLRSSHQPDSTSRNVIGSVILVRADSDIHSPQSLRGLRVGAVSPAAFGGYLLGYKALRDAGLQPEQDFQLHFSGFPVDALIYLLRDRAISAAIVPTCLLEDMQAEGLVQAADFRPLLAKQTPIPCLTSTELYPNWSFAALSHVPDKLVDSVTRTLLSPDSSKNPQWGAASSTSQVESLLRSVNQHPRQPQIWQQMVDWAQQHRLLIATIGLILLLLGANHIWVAFLVRRRSRQLEQLHQQLRSRESALEQAQRLSILGEMTSGFAHELNQPLSAIQHYAEGCSIRLQREQGDHPLLPILGQI…
571261930	MYFRVLVVMLFGCISAAHAHDWTIGVLALRGDAQAQAHWQPLVDNLNQQLPEQHFQLLPLDLHAMKNAVAQNRIDFLLTNPAQYVQIDSHFPLRWLVSLRSSHEPDGTSRNVIGSVILVRADSDIRSPLGLTGKRVGAVSPEAFGGYLLGYKALRDAGLQPEQDFKLHFSGFPVDALIYLLRDRAISAAIVPTCLLEDMQAEGLVHARDFRPLLAKQASIPCLTSTELYPNWSFAALSHVPDQLADNVTRILLNPADSKAPQWGAPSSTSQVETLLRSVNQHPQQPYFWQQILDWAQQHRLLIAAIALILLLLGANHIWVAFLVRRRSRQLEQLHQQLRIKEGALEQAQRLSILGEMASGFAHELNQPLSAIQHYADGCAIRLQREQADHPLLPILGQI…
490847827	MNFRVLAIMLWLCASTAHARDWTIGVLALRGDAQAQAHWQPLVDSLNQQLPQQHFQLLPLDLSAMKSAVAQHQIDFLLTNPAQYVQIDNHYPLRWLVSLRSSHEPDGTSRNVIGSVILVRKDSDIHSPQALIGKRVGAVSPEAFGGYLLGYKALRDVGLQPDQDFQLHFTGFPVDALVYLLRDRAISAAIIPTCLLEDMQAEGLVHASDFRPLLAKQSTIPCLTSTELYPNWSFAALAHIPDQLADNVTRVLLNPVNRQAPQWGAASSTSQVESLLRAVNQHPQQPHVWQQIIDWAQQHRLLIAAITLALLLLGANHIWVAYLVRRRSRQLEQLHQQLRIREGALEQAQRLSILGEMASGFAHELNQPLSAIQHYADGCAIRLQREQADHPLLPVMAQI…
517913204	MYFRVLAIMLFGCISAAHARDWTIGVLALRGDAQAQAHWQPLVDNLNQQLPEQHFQLLPLDLHAMKNAVAQNRIDFLLTNPAQYVQIDSHFPLRWLVSLRSSHEPDGTSRNVIGSVILVRADSDIRSPLGLTGKRVGAVSPEAFGGYLLGYKALRDAGLQPEQDFKLHFSGFPVDALIYLLRDRAISAAIVPTCLLEDMQAEGLVHARDFRPLLAKQASIPCLTSTELYPNWSFAALSHVPDQLADNVTRILLNPADSKAPQWGAPSSTSQVETLLRSVNQHPQQPYFWQQILDWAQQHRLLIAAIALILLLLGANHIWVAFLVRRRSRQLEQLHQQLRIKEGALEQAQRLSILGEMASGFAHELNQPLSAIQHYADGCAIRLQREQADHPLLPILGQI…
490851186	--------MLWLAVSAAHARDWTIGILALRGDAQVQTHWQPLVDSLNQHLPGQHFQLLPLDLSAMKNAVAQNRIDFLLTNPAQYVQIDNNYPLRWLVSLRSSHEPNGTSRNVIGSVILVRADSDIHSPQGLIGKRVGAVSPEAFGGYLLGYKALQDAGLQPEQDFQLHFSGFPVDALIYLLRDRAIAAAIVPTCLLEDMQAEGLVHAGDFRPLLAKQPPIPCLTSTELYPNWSFAALAHVPDELADKVTRMLLTPSNSTAPQWGAPASTSQVENLLRSVNQHPQQPHFWQQIIDWAQQNRLLIAAIAVVLLLLGANHIWVAFLVRRRSRQLEHLHQQLRIRESALEQAQRLSILGEMASGFAHELNQPLSAIQHYADGCAIRLQREQIDHPLLPILGQI…
consensus	MYFRVLAIMLFGCISAAHARDWTIGVLALRGDAQAQTHWQPLVDNLNQQLPEQHFQLLPLDLHAMKNAVAQNRIDFLLTNPAQYVQIDSHFPLRWLVSLRSSHEPDGTSRNVIGSVILVRADSDIRSPLGLTGKRVGAVSPEAFGGYLLGYKALRDAGLQPEQDFKLHFSGFPVDALIYLLRDRAISAAIVPTCLLEDMQAEGLVHARDFRPLLAKQATIPCLTSTELYPNWSFAALSHVPDQLADNVTRILLNPADSKAPQWGAPSSTSQVETLLRSVNQHPQQPYFWQQILDWAQQHRLLIAAIALILLLLGANHIWVAFLVRRRSRQLEQLHQQLRIKEGALEQAQRLSILGEMASGFAHELNQPLSAIQHYADGCAIRLQREQADHPLLPILGQI…
*492121144	MSEFDFNQEKEEKVKKCSSFLKMFILLLSFMPALVYAQQWKIGILAQRGVAHTHATWQPWIDWLN-QHLSPHQFTLVTLDLNDLIQDQAQGVDFILSNQAQFFYLNNNEVRWLVTLRSPRQIQSSTMGRIGSAILVRQDSPFHQLTDLRHKTVSAVGDNAFGGFLLGYNEFYQQGLVENKDFQLKFTGFPVDNTLLLLQERKVDAAIVPVCILEELVNEGVVKKEDFRLLAGKENVLGCLASTELLPNWSLAALSQVPDSLASKLVTLLLSQVPAHLPQWTPPYSTSQADTVLRGLYKHPQQNLWDSTKYWLQQYQGWIIFVLLLLVLNYLWISFQIHRKSKALQQAYREMRHYEQQLVQADRLSILGEMSTGIAHEINQPLSAIRMYVEGVKYHLAQL…
15602589	-------------MKKCSSFLKMFILLLSFMPALVYAQQWKIGILAQRGVAHTHATWQPWIDWLN-QHLSPHQFTLVTLDLNDLIQDQAQGVDFILSNQAQFFYLNNNEVRWLVTLRSPRQIQSSTMGRIGSAILVRQDSPFHQLTDLRHKTVSAVGDNAFGGFLLGYNEFYQQGLVENKDFQLKFTGFPVDNTLLLLQERKVDAAIVPVCILEELVNEGVVKKEDFRLLAGKENVLGCLASTELLPNWSLAALSQVPDSLASKLVTLLLSQVPAHLPQWTPPYSTSQADTVLRGLYKHPQQNLWDSTKYWLQQYQGWIIFVLLLLVLNYLWISFQIHRKSKALQQAYREMRHYEQQLVQADRLSILGEMSTGIAHEINQPLSAIRMYVEGVKYHLAQL…
492034223	MSEFDFNQEKEEKVKKCSSFLKMFILLLSFMPALVYAQQWKIGILAQRGVAHTHATWQPWIDWLN-QHLSPHQFTLVTLDLNDLIQDQAQGVDFILSNQAQFFYLNNNEVRWLVTLRSPRQIQSSTMGRIGSAILVRQDSPFHQLTDLRHKTVSAVGDNAFGGFLLGYNEFYQQGLVENKDFQLKFTGFPVDNTLLLLQERKVDAAIVPVCILEELVNEGVVKKEDFRLLAGKENVLGCLASTELLPNWSLAALSQVPDSLASKLVTLLLSQVPAHLPQWTPPYSTSQADTVLRGLYKHPQQNLWDSTKYWLQQYQGWIIFVLLLLVLNYLWISFQIHRKSKALQQAYREMRHYEQQLVQADRLSILGEMSTGIAHEINQPLSAIRMYVEGVKYHLAQL…
492129274	MSEFDFNQEKEEKVKKCSSFLKMFILLLSFMPALVYAQQWKIGVLAQRGVAHTHATWQPWIDWLN-QHLSPHQFTLVTLDLNDLIQDQAQGVDFILSNQAQFFYLNNNEVRWLVTLRSPRQIQSSTMGRIGSAILVRQDSPFHQLTDLRHKTVSAVGDNAFGGFLLGYNEFYQQGLVENKDFQLKFTGFPVDNTLLLLQERKVDAAIVPVCILEELVNEGVVKKEDFRLLAGKENVLGCLASTELLPNWSLAALSQVPDSLASKLVTLLLSQVPAHLPQWTPPYSTSQADTVLRGLYKHPQQNLWDSAKYWLQQYQGWIIFVLLLLVLNYLWISFQIHRKSKALQQAYREMRHYEQQLVQADRLSILGEMSTGIAHEINQPLSAIRMYVEGVKYHLAQL…
514429747	MSEFDFNQEKEEKVKKCSSFLKMFILLLSFMPALVYAQQWKIGVLAQRGVAHTHATWQPWIDWLN-QHLSPHQFTLVTLDLNDLIQDQAQGVDFILSNQAQFFYLNNNEVRWLVTLRSPRQIQSSTMGRIGSAILVRQDSPFHQLTDLRHKTVSAVGDNAFGGFLLGYNEFYQQGLVENKDFQLKFTGFPVDNTLLLLQERKVDAAIVPVCILEELVNEGVVKKEDFRLLAGKENVLGCLASTELLPNWSLAALSQVPDSLASKLVTLLLSQVPAHLPQWTPPYSTSQADTVLRGLYKHPQQNLWDSTKYWLQQYQGWIIFVLLLLVLNYLWISFQIHRKSKALQQAYREMRHYEQQLVQADRLSILGEMSTGIAHEINQPLSAIRMYVEGVKYHLAQL…
401689496	-------------MKKCSSFLKMFILLLSFMPALVYAQQWKIGILAQRGVAHTHATWQPWIDWLN-QHLSPHQFTLVTLDLNDLIQDQAQGVDFILSNQAQFFYLNNNEVRWLVTLRSPRQIQSSTMGRIGSAILVRQDSPFHRLTDLRHKTVSAVGDNAFGGFLLGYNEFYQQGLVENKDFQLKFTGFPVDNTLLLLQERKVDAAIVPVCILEELVNEGVVKKEDFRLLAGKENVLGCLASTELLPNWSLAALSQVPDSLASKLVTLLLSQVPAHLPQWTPPYSTSQADTVLRGLYKHPQQNLWDSAKYWLQQYQGWIIFVLLLLVLNYLWISFQIHRKSKALQQAYRETRHYEQQLVQADRLSILGEMSTGIAHEINQPLSAIRMYVEGVKYHLAQL…
383310396	----------------------MFILLLSFMPALVYAQQWKIGILAQRGVAHTHATWQPWIDWLN-QHLSPHQFTLVTLDLNDLIQDQAQGVDFILSNQAQFFYLNNNEVRWLVTLRSPRQIQSSTMGRIGSAILVRQDSPFHQLTDLRHKTVSAVGDNAFGGFLLGYNEFYQQGLVENKDFQLKFTGFPVDNTLLLLQERKVDAAIVPVCILEELVNEGVVKKEDFRLLAGKENVLGCLASTELLPNWSLAALSQVPDSLASKLVTLLLSQVPAHLPQWTPPYSTSQADTVLRGLYKHPQQNLWDSTKYWLQQYQGWIIFVLLLLVLNYLWISFQIHRKSKALQQAYREMRHYEQQLVQADRLSILGEMSTGIAHEINQPLSAIRMYVEGVKYHLAQL…
492146305	-------------MKKCGQFFKISLLLIGLLPALAQAQQWKIGILAQRGIAHTHATWQPWIDWLNQQFQAQHQFSLVTLDLNELAEEQAQGVDFLLTNQAQFFYLNNNDVRWLVTLSSPRQSHQSTMGRIGSAILVRQESPFYQLTDLRNKTISAVGDNAFGGFLLGYNELYRYGLIENKDFKLKFTGFPVDNTLLLLQEKKVDAAIVPVCILEDLAKEGIVKQNDFRLLAGKENPIGCLASTELLPNWSLAALPQVPVELASKLVTLLLSEIPPHLPQWTPPYSTTQADNILRSIYKHPKQNLWDSTKYWFQQYRSWIIVIGLLLLLNYLWISFQVHRKSKALEKAYQEMRQYERQLAQADRLSILGEMSTGIAHEINQPLSAIRMYVEGVKYQLNQA…
512748415	-------------MKKCSSFLKMFILLLSFMPALVYAQQWKIGVLAQRGVAHTHATWQPWIDWLN-QHLSPHQFTLVTLDLNDLIQDQAQGVDFILSNQAQFFYLNNNEVRWLVTLRSPRQIQSSTMGRIGSAILVRQDSPFHQLTDLRHKTVSAVGDNAFGGFLLGYNEFYQQGLVENKDFQLKFTGFPVDNTLLLLQERKVDAAIVPVCILEELVNEGVVKKEDFRLLAGKENVLGCLASTELLPNWSLAALSQVPDSLASKLVTLLLSQVPAHLPQWTPPYSTSQADTVLRGLYKHPQQNLWDSTKYWLQQYQGWIIFVLLLLVLNYLWISFQIHRKSKALQQAYREMRHYEQQLVQADRLSILGEMSTGIAHEINQPLSAIRMYVEGVKYHLAQL…
643673133	-------------MKKCSSFLKMFILLLSFMPALVYAQQWKIGVLAQRGVAHTHATWQPWIDWLN-QHLSPHQFTLVTLDLNDLIQDQAQGVDFILSNQAQFFYLNNNEVRWLVTLRSPRQIQSSTMGRIGSAILVRQDSPFHQLTDLRHKTVSAVGDNAFGSFLLGYNEFYQQGLVENKDFQLKFTGFPVDNTLLLLQERKVDAAIVPVCILEELVNEGVVKKEDFRLLAGKENVLGCLASTELLPNWSLAALSQVPDSLASKLVTLLLSQVPAHLPQWTPPYSTSQADTVLRGLYKHPQQNLWDSTKYWLQQYQGWIIFVLLLLVLNYLWISFQIHRKSKALQQAYREMRHYEQQLVQADRLSILGEMSTGIAHEINQPLSAIRMYVEGVKYHLAQL…
570282000	MSEFDFNQEKEEKVKKCSSFLKMFILLLSFMPALVYAQQWKIGVLAQRGVAHTHATWQPWIDWLN-QHLSPHQFTLVTLDLNDLIQDQAQGVDFILSNQAQFFYLNNNEVRWLVTLRSPRQIQSSTMGRIGSAILVRQDSPFHQLTDLRHKTVSAVGDNAFGSFLLGYNEFYQQGLVENKDFQLKFTGFPVDNTLLLLQERKVDAAIVPVCILEELVNEGVVKKEDFRLLAGKENVLGCLASTELLPNWSLAALSQVPDSLASKLVTLLLSQVPAHLPQWTPPYSTSQADTVLRGLYKHPQQNLWDSTKYWLQQYQGWIIFVLLLLVLNYLWISFQIHRKSKALQQAYREMRHYEQQLVQADRLSILGEMSTGIAHEINQPLSAIRMYVEGVKYHLAQL…
consensus	MSEFDFNQEKEEKVKKCSSFLKMFILLLSFMPALVYAQQWKIGILAQRGVAHTHATWQPWIDWLN QHLSPHQFTLVTLDLNDLIQDQAQGVDFILSNQAQFFYLNNNEVRWLVTLRSPRQIQSSTMGRIGSAILVRQDSPFHQLTDLRHKTVSAVGDNAFGGFLLGYNEFYQQGLVENKDFQLKFTGFPVDNTLLLLQERKVDAAIVPVCILEELVNEGVVKKEDFRLLAGKENVLGCLASTELLPNWSLAALSQVPDSLASKLVTLLLSQVPAHLPQWTPPYSTSQADTVLRGLYKHPQQNLWDSTKYWLQQYQGWIIFVLLLLVLNYLWISFQIHRKSKALQQAYREMRHYEQQLVQADRLSILGEMSTGIAHEINQPLSAIRMYVEGVKYHLAQL…
*525951140	MTKNYFQK-LLYSIVFVG-FTCIS-QVKA-EHQP-DRTTFDVGVLALRGHSHAKESWQPTMTWLEEQNPNYEFNLHTYDFDQLEEAFLHGWLDFILTSPGQATKLAREYPINWLATQKTAYSNVPNKSIASVVVVREESPFKTLRDINEASIAAVSEKAFGGFLALRYELDKLGYFNSSFFETIHFTGPPTDQLILDVIDDQIDVAIVPACTLENMAAEGKIELHNLRVLNERRPADSVCAVSTPLYPNWTMAMTERAPVDVGQKVAQTLFAMPADHSAAIAANNVGWTLPAPSVNVDKVYKHLDLHPLQKPWAQKVQEWLHKNQAVAIAALLTLVLLTIYHFWLEWTFKRSREKLKATLNDLRRKSSMLEHAQRITIVGELGSSIAHEINQPLAAIKN…
527097528	-------------------------------------------MLALRGHSHAKESWQPTMTWLEEQNPNYEFNLHTYDFDQLEEAFLHGWLDFILTSPGQATKLAREYPINWLATQKTAYSNVPNKSIASVVVVREESPFKTLRDINEASIAAVSEKAFGGFLALRYELDKLGYFNSSFFETIHFTGPPTDQLILDVIDDQIDVAIVPACTLENMAAEGKIELHNLRVLNERRPADSVCAVSTPLYPNWTMAMTERAPVDVGQKVAQTLFAMPADHSAAIAANNVGWTLPAPSVNVDKVYKHLDLHPLQKPWAQKVQEWLHKNQAVAIAALLTLVLLTIYHFWLEWTFKRSREKLKATLNDLRRKSSMLEHAQRITIVGELGSSIAHEINQPLAAIKN…
646375853	MTKNYFQK-LLYSIVFVC-FTCIS-QVKA-EHQP-HRTTFDVGVLALRGHSHAKESWQPTMTWLEEQNPNYEFNLHTYDFDQLEEAFLHGWLDFILTSPGQATKLAREYPINWLATQKTAYSNVPNKSIASVVVVREESPFKTLRDINEASIAAVSEKAFGGFLALRYELDKLGYFNSSFFETIHFTGPPTDQLILDVIDDQIDVAIVPACTLENMAAEGKIELHNLRVLNERRPADSVCAVSTPLYPNWTMAMTERAPVDVGQKVAQTLFAMPADHSAAIAANNVGWTLPAPSVNVDKVYKHLDLHPLQKPWAQKVQEWLHKNQAVAIAALLTLVLLTIYHFWLEWTFKRSREKLKATLNDLRRKSSMLEHAQRITIVGELGSSIAHEINQPLAAIKN…
646546196	MTKNYFQK-LLYSIVFVG-FTCIS-QVKA-EHQP-DRTTFDVGVLALRGHSHAKESWQPTMTWLEEQNPNYEFNLHTYDFDQLEEAFLHGWLDFILTSPGQATKLAREYPINWLATQKTAYSNVPNKSIASVVVVREESPFKTLRDINEASIAAVSEKAFGGFLALRYELDKLGYFNSSFFETIHFTGPPTDQLILDVIDDQIDVAIVPACTLENMAAEGKIELHNLRVLNERRPADSVCAVSTPLYPNWTMAMTERAPVDVGQKVAQTLFAMPADHSAAIAANNVGWTLPAPSVNVDKVYKHLDLHPLQKPWAQKVQEWLHKNQAVAIAALLTLVLLTIYHFWLEWTFKRSREKLKATLNDLRRKSSMLEHAQRITIVGELGSSIAHEINQPLAAIKN…
498134901	MIDNYSQK-FILFIFALS-FFFTS-FAFANDQKV-QRTDYDVGVLALRGHAHAREAWQPTLDWLETQNPGYQFNLHTYDFDQLEDAFLHGWLDFILTSPGQATKLAREYPINWLATQKTAYSDLPNKSIASVVVVREESPFKTLKDINNANVAAVSEKAFGGFLALRYELDKLGYFKSSFFEKIHFTGPPTDQLILDVIENDLDVAIVPACTLENMAKEGRIQLHNLRVLNEKRPADSVCAVSTPLYPNWTMAMTERAPVDVGQMVAQTLFAMPEDHPAAIAANNVGWMLPAPSINVDKVYKHLDMHPLQKSWGQKAQEWLHKNQAIAMASLLTLLLLTGYHFWLEWKFQRSRETLKTTMNNLRRKSSMLEHAQRITIVGELGSSLAHEINQPLAAIKN…
639552603	MTKNYFQK-LLYFIVFIC-FTCIS-QVKA-EHQP-HRTTFDVGVLALRGHSHAKESWQPTMTWLEEQNPNYEFNLHTYDFDQLEEAFLHGWLDFILTSPGQATKLAREYPINWLATQKTAYSNVPNKSIASVVVVREESPFKTLRDINEASIAAVSEKAFGGFLALRYELDKLGYFNSSFFETIHFTGPPTDQLILDVIDDQIDVAIVPACTLENMAAEGKIELHNLRVLNERRPADSVCAVSTPLYPNWTMAMTERAPVDVGQKVAQTLFAMPASHSAAIAANNVGWTLPAPSVNVDKVYKHLDLHPLQKPWAQKVQEWLHKNQAVAIAALLTLVLLTIYHFWLEWTFKRSREKLKATLNDLRRKSSMLEHAQRITIVGELGSSIAHEINQPLAAIKN…
646361947	MTKNYFQK-LLYSIVFVC-FTCIS-QVKA-EHQS-DRTTFDVGVLALRGHSHAKESWQPTMTWLEEQNPSYEFNLHTYDFDQLEEAFLHGWLDFILTSPGQATKLAREYPINWLATQKTAYSNVPNKSIASVVVVREESPFKTLRDINEASIAAVSEKAFGGFLALRYELDKLGYFNSSFFETIHFTGPPTDQLILDVIDDQIDVAIVPACTLENMAAEGKIELHNLRVLNERRPADSVCAVSTPLYPNWTMAMTERAPVDVGQKVAQTLFAMPADHSAAIAANNVGWTLPAPSVNVDKVYKHLDLHPLQKPWAQKVQEWLYKNQAVAIAALLTLVLLTIYHFWLEWTFKRSREKLKATLNDLRRKSSMLEHAQRITIVGELGSSIAHEINQPLAAIKN…
559777709	MTKNYFQK-LLYSIVFVG-FTCIS-QVKA-EHQP-DRTTFDVGVLALRGHSHAKESWQPTMTWLEEQNPNYEFNLHTYDFDQLEEAFLHGWLDFILTSPGQATKLAREYPINWLATQKTAYSNVPNKSIASVVVVREESPFKTLRDINEASIAAVSEKAFGGFLALRYELDKLGYFNSSFFETIHFTGPPTDQLILDVIDDQIDVAIVPACTLENMAAEGKIELHNLRVLNERRPADSVCAVSTPLYPNWTMAMTERAPVDVGQKVAQTLFAMPAEHSAAIAANNVGWTLPAPSVNVDKVYKHLDLHPLQKPWAQKVQEWLHKNQAVAIAALLTLVLLTIYHFWLEWTFKRSREKLKATLNDLRRKSSMLEHAQRITIVGELGSSIAHEINQPLAAIKN…
646912985	MTKNYFQK-LLYFIVFVC-FTCIS-QVKA-EHQP-DRTTFDVGVLALRGHSHAKESWQPTMTWLEEQNPNYEFNLHTYDFDQLEEAFLHGWLDFILTSPGQATKLAREYPINWLATQKTAYSNVPNKSIASVVVVREESPFKTLRDINEASIAAVSEKAFGGFLALRYELDKLGYFNSSFFETIHFTGPPTDQLILDVIDDQIDVAIVPACTLENMAAEGKIELHNLRVLNERRPADSVCAVSTPLYPNWTMAMTERAPVDVGQKVAQTLFAMPADHSAAIAANNVGWTLPAPSVNVDKVYKHLDLHPLQKPWAQKVQEWLHKNQAVAIAALLTLVLLTIYHFWLEWTFKRSREKLKATLNDLRRKSSMLEHAQRITIVGELGSSIAHEINQPLAAIKN…
647451355	MTKNYFQK-LLYSIVFVC-FTCIS-QVKA-EHQS-DRTTFDVGVLALRGHSHAKESWQPTMTWLEEQNPSYEFNLHTYDFDQLEEAFLHGWLDFILTSPGQATKLAREYPINWLATQKTAYSNVPNKSIASVVVVREESPFKTLRDINEASIAAVSEKAFGGFLALRYELDKLGYFNSSFFETIHFTGPPTDQLILDVIDDQIDVAIVPACTLENMAAEGKIELHNLRVLNERRPADSVCAVSTPLYPNWTMAMTERAPVDVGQKVAQTLFAMPASHSAAIAANNVGWTLPAPSVNVDKVYKHLDLHPLQKPWAQKVQEWLHKNQAVAIAALLTLVLLTIYHFWLEWTFKRSREKLKATLNDLRRKSSMLEHAQRITIVGELGSSIAHEINQPLAAIKN…
646478508	MTKNYFQK-LLYSIVFVG-FTCIS-QVKA-EHQP-DRTTFDVGVLALRGHSHAKESWQPTMTWLEEQNPNYEFNLHTYDFDQLEEAFLHGWLDFILTSPGQATKLAREYPINWLATQKTAYSNVPNKSIASVVVVREESPFKTLRDINEASIAAVSEKAFGGFLALRYELDKLGYFNSSFFETIHFTGPPTDQLILDVIDDQIDVAIVPACTLENMAAEGKIELHNLRVLNERRPADSVCAVSTPLYPNWTMAMTERAPVDVGQKVAQTLFAMPAEHSAAIAANNVGWTLPAPSVNVDKVYKHLDLHPLQKPWAQKVQEWLHKNQAVAIAALLTLVLLTIYHFWLEWTFKRSREKLKATLNDLRRKSSMLEHAQRITIVGELGSSIAHEINQPLAAIKN…
491621327	------------------------------------------------------------MTWLEEQNPNYEFNLHTYDFDQLEEAFLHGWLDFILTSPGQATKLAREYPINWLATQKTAYSNVPNKSIASVVVVREESPFKTLRDINEASIAAVSEKAFGGFLALRYELDKLGYFNSSFFETIHFTGPPTDQLILDVIDDQIDVAIVPACTLENMAAEGKIELHNLRVLNERRPADSVCAVSTPLYPNWTMAMTERAPVDVGQKVAQTLFAMPADHSAAIAANNVGWTLPAPSVNVDKVYKHLDLHPLQKPWAQKVQEWLHKNQAVAIAALLTLVLLTIYHFWLEWTFKRSREKLKATLNDLRRKSSMLEHAQRITIVGELGSSIAHEINQPLAAIKN…
647069980	------------------------------------------------------------MTWLEEQNPNYEFNLHTYDFDQLEEAFLHGWLDFILTSPGQATKLAREYPINWLATQKTAYSNVPNKSIASVVVVREESPFKTLRDINEASIAAVSEKAFGGFLALRYELDKLGYFNSSFFETIHFTGPPTDQLILDVIDDQIDVAIVPACTLENMAAEGKIELHNLRVLNERRPADSVCAVSTPLYPNWTMAMTERAPVDVGQKVAQTLFAMPADHSAAIAANNVGWTLPAPSVNVDKVYKHLDLHPLQKPWAQKVQEWLHKNQAVAIAALLTLVLLTIYHFWLEWTFKRSREKLKATLNDLRRKSSMLEHAQRITIVGELGSSIAHEINQPLAAIKN…
545083132	------------------------------------------------------------MTWLEEQNPSYEFNLHTYDFDQLEEAFLHGWLDFILTSPGQATKLAREYPINWLATQKTAYSNVPNKSIASVVVVREESPFKTLRDINEASIAAVSEKAFGGFLALRYELDKLGYFNSSFFETIHFTGPPTDQLILDVIDDQIDVAIVPACTLENMAAEGKIELHNLRVLNERRPADSVCAVSTPLYPNWTMAMTERAPVDVGQKVAQTLFAMPADHSAAIAANNVGWTLPAPSVNVDKVYKHLDLHPLQKPWAQKVQEWLHKNQAVAIAALLTLVLLTIYHFWLEWTFKRSREKLKATLNDLRRKSSMLEHAQRITIVGELGSSIAHEINQPLAAIKN…
499418323	-------------------------------------------MLALRGHSHAKESWQPTMTWLEEQNPNYEFNLHTYDFDQLEEAFLHGWLDFILTSPGQATKLAREYPINWLATQKTAYSNVPNKSIASVVVVREESPFKTLRDINEASIAAVSEKAFGGFLALRYELDKLGYFNSSFFETIHFTGPPTDQLILDVIDDQIDVAIVPACTLENMAAEGKIELHNLRVLNERRPADSVCAVSTPLYPNWTMAMTERAPVDVGQKVAQTLFAMPADHSAAIAANNVGWTLPAPSVNVDKVYKHLDLHPLQKPWAQKVQEWLHKNQAVAIAALLTLVLLTIYHFWLEWTFKRSREKLKATLNDLRRKSSMLEHAQRITIVGELGSSIAHEINQPLAAIKN…
647060861	MTKNYFQK-LLYFIVFIC-FTCIS-QVKA-EHQP-HRTTFDVGVLALRGHSHAKESWQPTMTWLEEQNPNYEFNLHTYDFDQLEEAFLHGWLDFILTSPGQATKLAREYPINWLATQKTAYSNVPNKSIASVVVVREESTFKTLRDINEASIAAVSEKAFGGFLALRYELDKLGYFNSSFFETIHFTGPPTDQLILDVIDDQIDVAIVPACTLENMAAEGKIELHNLRVLNERRPADSVCAVSTPLYPNWTMAMTERAPVDVGQKVAQTLFAMPADHSAAIAANNVGWTLPAPSVNVDKVYKHLDLHPLQKPWAQKVQEWLHKNQAVAIAALLTLVLLTIYHFWLEWTFKRSREKLKATLNDLRRKSSMLEHAQRITIVGELGSSIAHEINQPLAAIKN…
408889751	MIDNYSQK-LILFIFALS-FFFTS-FASANDQEV-PRKDYDVGVLALRGHAHAREAWQPTLDWLETQNPGYQFNLHTYDFDQLEDAFLHGWLDFILTSPGQATKLAREYPINWLATQKTAYSNLPNKSIASVVVVREESPYKTLRDINKANVAAVSEKAFGGFLALRYELDKLGYFNSSFFEKIHFTGPPTDQLILDVIKNDLDVAIVPACTLENMAKEGRIQLHSLRVLNEKRPADSVCAVSTPLYPNWTMAMTERAPTDVGQMVAQTLFAMPEDHPAAVAANNVGWMLPAPSINVDKVYKHLDMHPLQKSWGQKAQEWLHKNQAIAMASLLTLLLLTGYHFWLEWKFQRSRETLKTTMNDLRRKSSMLEHAQRITIVGELGSSIAHEINQPLAAIKN…
647432048	MTKNYFQK-LLYSIVFVC-CTCIS-QVKA-EHQS-DRTTFDVGVLALRGHSHAKESWQPTMTWLEEQNPSYEFNLHTYDFDQLEEAFLHGWLDFILTSPGQATKLAREYPINWLATQKTAYSNVPNKSIASVVVVREESPFKTLRDINEASIAAVSEKAFGGFLALRYELDKLGYFNSSFFETIHFTGPPTDQLILDVIDDQIDVAIVPACTLENMAAEGKIELHNLRVLNERRPADSVCAVSTPLYPNWTMAMTERAPVDVGQKVAQTLFAMPASHSAAIAANNVGWTLPAPSVNVDKVYKHLDLHPLQKPWAQKVQEWLHKNQAVAIAALLTLVLLTIYHFWLEWTFKRSREKLKATLNDLRRKSSMLEHAQRITIVGELGSSIAHEINQPLAAIKN…
491568168	MIDNYSQK-FILFIFALS-FFFTS-FAFAHDQKV-QRTDYDVGVLALRGHAHAREAWQPTLDWLETQNPGYQFNLHTYDFDQLEDAFLHGWLDFILTSPGQATKLAREYPINWLATQKTAYSDLPNKSIASVVVVREESPFKTLKDINKANVAAVSEKAFGGFLALRYELDKLGYFKSSFFEKIHFTGPPTDQLILDVIENDLDVAIVPACTLENMAKEGRIQLHNLRVLNEKRPADSVCAVSTPLYPNWTMAMTERAPVDVGQMVAQTLFAMPEDHPAAVAANNVGWMLPAPSINVDKVYKHLDMHPLQKSWGQKAQEWLHKNQAIAMASLLTLLLLTGYHFWLEWKFQRSRETLKTTMNDLRRKSSMLEHAQRITIVGELGSSLAHEINQPLAAIKN…
497383935	MIDNYSQK-LILFIFALS-FFFTS-FASANDQEV-PRKDYDVGVLALRGHAHAREAWQPTLDWLETQNPGYQFNLHTYDFDQLEDAFLHGWLDFILTSPGQATKLAREYPINWLATQKTAYSNLPNKSIASVVVVREESPYKTLRDINKANVAAVSEKAFGGFLALRYELDKLGYFNSSFFEKIHFTGPPTDQLILDVIKNDLDVAIVPACTLENMAKEGRIQLHSLRVLNEKRPADSVCAVSTPLYPNWTMAMTERAPTDVGQMVAQTLFAMPEDHPAAVAANNVGWMLPAPSINVDKVYKHLDMHPLQKSWGQKAQEWLHKNQAIAMASLLTLLLLTGYHFWLEWKFQRSRETLKTTMNDLRRKSSMLEHAQRITIVGELGSSIAHEINQPLAAIKN…
646401680	MTKNYFQK-LLYSIVFVC-FTCIS-QVKA-EHQS-DRTTFDVGVLALRGHSHAKESWQPTMTWLEEQNPNYEFNLHTYDFDQLEEAFLHGWLDFILTSPGQATKLAREYPINWLATQKTAYSNVPNKSIASVVVVREESPFKTLRDINEASIAAVSEKAFGGFLALRYELDKLGYFNSSFFETIHFTGPPTDQLILDVIDDQIDVAIVPACTLENMAAEGKIELHNLRVLNERRPADSVCAVSTPLYPNWTMAMTERAPVDVGQKVAQTLFAMPASHSAAIAANNVGWTLPAPSVNVDKVYKHLDLHPLQKPWAQKVQEWLHKNQAVAIAALLTLVLLTIYHFWLEWTFKRSREKLKATLNDLRRKSSMLEHAQRITIVGELGSSIAHEINQPLAAIKN…
491638110	------------------------------------------------------------MTWLEEQNPNYEFNLHTYDFDQLEEAFLHGWLDFILTSPGQATKLAREYPINWLATQKTAYSNVPNKSIASVVVVREESPFKTLRDINEASIAAVSEKAFGGFLALRYELDKLGYFNSSFFETIHFTGPPTDQLILDVIDDQIDVAIVPACTLENMAAEGKIELHNLRVLNERRPADSVCAVSTPLYPNWTMAMTERAPVNVGQKVAQTLFAMPASHSAAIAANNVGWTLPAPSVNVDKVYKHLDLHPLQKPWAQKVQEWLHKNQAVAIAALLTLVLLTIYHFWLEWTFKRSREKLKATLNDLRRKSSMLEHAQRITIVGELGSSIAHEINQPLAAIKN…
576299342	------------------------------------------------------------MTWLEEQNPNYEFNLHTYDFDQLEEAFLHGWLDFILTSPGQATKLAREYPINWLATQKTAYSNVPNKSIASVVVVREESPFKTLRDINEASIAAVSEKAFGGFLALRYELDKLGYFNSSFFETIHFTGPPTDQLILDVIDDQIDVAIVPACTLENMAAEGKIELHNLRVLNERRPADSVCAVSTPLYPNWTMAMTERAPVNVGQKVAQTLFAMPASHSAAIAANNVGWTLPAPSVNVDKVYKHLDLHPLQKPWAQKVQEWLHKNQAVAIAALLTLVLLTIYHFWLEWTFKRSREKLKATLNDLRRKSSMLEHAQRITIVGELGSSIAHEINQPLAAIKN…
589858160	------------------------------------------------------------MTWLEEQNPNYEFNLHTYDFDQLEEAFLHGWLDFILTSPGQATKLAREYPINWLATQKTAYSNVPNKSIASVVVVREESPFKTLRDINEASIAAVSEKAFGGFLALRYELDKLGYFNSSFFETIHFTGPPTDQLILDVIDDQIDVAIVPACTLENMAAEGKIELHNLRVLNERRPADSVCAVSTPLYPNWTMAMTERAPVDVGQKVAQTLFAMPAEHSAAIAANNVGWTLPAPSVNVDKVYKHLDLHPLQKPWAQKVQEWLHKNQAVAIAALLTLVLLTIYHFWLEWTFKRSREKLKATLNDLRRKSSMLEHAQRITIVGELGSSIAHEINQPLAAIKN…
589871654	------------------------------------------------------------MTWLEEQNPNYEFNLHTYDFDQLEEAFLHGWLDFILTSPGQATKLAREYPINWLATQKTAYSNVPNKSIASVVVVREESPFKTLRDINEASIAAVSEKAFGGFLALRYELDKLGYFNSSFFETIHFTGPPTDQLILDVIDDQIDVAIVPACTLENMAAEGKIELHNLRVLNERRPAESVCAVSTPLYPNWTMAMTERAPVDVGQKVAQTLFAMPADHSAAIAANNVGWTLPAPSVNVDKVYKHLDLHPLQKPWAQKVQEWLHKNQAVAIAALLTLVLLTIYHFWLEWTFKRSREKLKATLNDLRRKSSMLEHAQRITIVGELGSSIAHEINQPLAAIKN…
505109455	MTKNYFQK-LLYFIVFVC-FTCIS-QVKA-EHQP-HRTTFDVGVLALRGHSHAKESWQPTMTWLEEQNPNYEFNLHTYDFDQLEEAFLHGWLDFILTSPGQATKLAREYPINWLATQKTAYSNVPNKSIASVVVVREESPFKTLRDINKASIAAVSEKAFGGFLALRYELDKLGYFNSSFFETIHFTGPPTDQLILDVIDDQIDVAIVPACTLENMAAEGKIELHNLRVLNERRPADSVCAVSTPLYPNWTMAMTERAPVDVGQKVAQTLFAMPADHSAAIAANNVGWTLPAPSVNVDKVYKHLDLHPLQKPWAQKVQEWLHKNQAVAIAALLTLVLLTIYHFWLEWTFKRSREKLKATLNDLRRKSSMLEHAQRITIVGELGSSIAHEINQPLAAIKN…
646368317	MTKNYFQK-LLYSIVFVG-FTCIS-QVKA-EHQP-DRTTFDVGVLALRGHSHAKESWQPTMTWLEEQNPNYEFNLHTYDFDQLEEAFLHGWLDFILTSPGQATKLAREYPINWLATQKTAYSNVPNKSIASVVVVREESPFKTLRDINEASIAAVSEKAFGGFLALRYELDKLGYFNSSFFETIHFTGPPTDQLILDVIDDQIDVAIVPACTLENMAAEGKIELHNLRVLNERRPADSVCAVSTPLYPNWTMAMTERAPVDVGQKVAQTLFAMPASHSAAIAANNVGWTLPAPSVNVDKVYKHLDLHPLQKPWAQKVQEWLHKNQAVAIAALLTLVLLTIYHFWLEWTFKRSREKLKATLNDLRRKSSMLEHAQRITIVGELGSSIAHEINQPLAAIKN…
646536323	MTKNYFQK-LLYSIVFVC-FTCIS-QVKA-EHLS-DRTTFDVGVLALRGHSHAKESWQPTMTWLEEQNPNYEFNLHTYDFDQLEEAFLHGWLDFILTSPGQATKLAREYPINWLATQKTAYSNVPNKSIASVVVVREESPFKTLRDINEASIAAVSEKAFGGFLALRYELDKLGYFNSSFFETIHFTGPPTDQLILDVIDDQIDVAIVPACTLENMAAEGKIELHNLRVLNERRPADSVCAVSTPLYPNWTMAMTERAPVDVGQKVAQTLFAMPASHSAAIAANNVGWTLPAPSVNVDKVYKHLDLHPLQKPWAQKVQEWLHKNRAVAIAALLTLVLLTIYHFWLELTFKRSREKLKATLNDLRRKSSMLEHAQRITIVGELGSSIAHEINQPLAAIKN…
647461615	MTKNYFQK-LLYFIVFVC-FTCIS-QVKA-EHQP-HRTTFDVGVLALRGHSHAKESWQPTMTWLEEQNPNYEFNLHTYDFDQLEEAFLHGWLDFILTSPGQATKLAREYPINWLATQKTAYSNVPNKSIASVVVVREESPFKTLRDINEASIAAVSEKAFGGFLALRYELDKLGYFNSSFFETIHFTGPPTDQLILDVIDDQIDVAIVPACTLENMAAEGKIELHDLRVLNERRPADSVCAVSTPLYPNWTMAMTERAPVDVGQKVAQTLFAMPADHSAAIAANNVGWTLPAPSVNVDKVYKHLDLHPLQKPWAQKVQEWLHKNQAVAIAALLTLVLLTIYHFWLEWTFKRSREKLKATLNDLRRKSSMLEHAQRITIVGELGSSIAHEINQPLAAIKN…
647037972	MTKNYIQK-LLYSIVFVC-FTCIS-QVKA-EYQS-DRTTFDVGVLALRGHSHAKESWQPTMTWLEEQNPNYEFNLHTYDFDQLEEAFLHGWLDFILTSPGQATKLAREYPINWLATQKTAYSNVPNKSIASVVVVREESPFKTLRDINEASIAAVSEKAFGGFLALRYELDKLGYFNSSFFETIHFTGPPTDQLILDVIDDQIDVAIVPACTLENMAAEGKIELHNLRVLNERRPADSVCAVSTPLYPNWTMAMTERAPVDVGQKVAQTLFAMPADHSAAIAANNVGWTLPAPSVNVDKVYKHLDLHPLQKPWAQKVQEWLHKNQAVAIAALLTLVLLTIYHFWLEWTFKRSREKLKATLNDLRRKSSMLEHAQRITIVGELGSSIAHEINQPLAAIKN…
491593074	MIDNYSQK-LILFIFALS-FFFTS-FASA-NDQKVPRKDYDVGVLALRGHAHAREAWQPTLDWLETQNPGYQFNLHTYDFDQLEDAFLHGWLDFILTSPGQATKLAREYPINWLATQKTAYSNLPNKSIASVVVVREESPYKTLRDINKANVAAVSEKAFGGFLALRYELDKLGYFNSSFFEKIHFTGPPTDQLILDVIKNDLDVAIVPACTLENMAKEGRIQLHSLRVLNEKRPADSVCAVSTPLYPNWTMAMTERAPTDVGQMVAQTLFAMPEDHPAAVAANNVGWMLPAPSINVDKVYKHLDMHPLQKSWGQKAQEWLHKNQAIAMASLLTLLLLTGYHFWLEWKFQRSRETLKTTMNDLRRKSSMLEHAQRITIVGELGSSIAHEINQPLAAIKN…
645070965	MTKNYFQK-FLYSIVFVC-FTCIS-QVKA-EHLS-DRTTFDVGVLALRGHSHAKESWQPTMTWLEEQNPSYEFNLHTYDFDQLEEAFLHGWLDFILTSPGQATKLAREYPINWLATQKTAYSNVPNKSIASVVVVREESPFKTLRDINEASIAAVSEKAFGGFLALRYELDKLGYFNSSFFETIHFTGPPTDQLILDVIDDQIDVAIVPACTLENMAAEGKIELHNLRVLNERRPADSVCAVSTPLYPNWTMAMTERAPVDVGQKVAQTLFAMPASHSAAIAANNVGWTLPAPSVNVDKVYKHLDLHPLQKPWAQKVQEWLHKNQAVAIAALLTLVLLTIYHFWLEWTFKRSREKLKATLNDLRRKSSMLEHAQRITIVGELGSSIAHEINQPLAAIKN…
647024058	MTKNYFQK-LLYSIVFVC-FTCIS-QVKA-EHLS-DRTTFDVGVLALRGHSHAKESWQPTMTWLEEQNPNYEFNLHTYDFDQLEEAFLHGWLDFILTSPGQATKLAREYPINWLATQKTAYSNVPNKSIASVVVVREESPFKTLRDINEASIAAVSEKAFGGFLALRYELDKLGYFNSSFFETIHFTGPPTDQLILDVIDDQIDVAIVPACTLENMAAEGKIELHNLRVLNERRPADSVCAVSTPLYPNWTMAMTERAPVDVGQKVAQTLFAMPADHSAAIAANNVGWTLPAPSVNVDKVYKHLDLHPLQKPWAQKVQEWLHKNQAVAIAALLTLVLLTIYHFWLEWTFKRSREKLKATLNDLRRKSSMLEHAQRITIVGELGSSIAHEINQPLAAIKN…
515755580	MIDNYSQK-LILFIFALS-FFFTS-FASA-NDQKVPRKDYDVGVLALRGHAHAREAWQPTLDWLETQNPGYQFNLHTYDFDQLEDAFLHGWLDFILTSPGQATKLAREYPINWLATQKTAYSNLPNKSIASVVVVREESPYKTLRDINKANVAAVSEKAFGGFLALRYELDKLGYFNSSFFEKIHFTGPPTDQLILDVIKNDLDVAIVPACTLENMAKEGRIQLHSLRVLNEKRPADSVCAVSTPLYPNWTMAMTERAPTDVGQMVAQTLFAMPEDHPAAVAANNVGWMLPAPSINVDKVYKHLDMHPLQKSWGQKAQEWLHKNQAIAMASLLTLLLLTGYHFWLEWKFQRSRETLKTTMNDLRRKSSMLEHAQRITIVGELGSSIAHEINQPLAAIKN…
646412942	MTKNYFQK-LLYFIVFVC-FTCIS-QVKA-EHQP-HRTTFDVGVLALRGHSHAKESWQPTMTWLEEQNPSYEFNLHTYDFDQLEEAFLHGWLDFILTSPGQATKLAREYPINWLATQKTAYSNVPNKSIASVVVVREESPFKTLRDINEASIAAVSEKAFGGFLALRYELDKLGYFNSSFFETIHFTGPPTDQLILDVIYDQIDVAIVPACTLENMAAEGKIELHNLRVLNERRPADSVCAVSTPLYPNWTMAMTERAPVDVGQKVAQTLFAMPASHSAAIAANNVGWTLPAPSVNVDKVYKHLDLHPLQKPWAQKVQEWLHKNQAVAIAALLTLVLLTIYHFWLEWTFKRSREKLKATLNDLRRKSSMLEHAQRITIVGELGSSIAHEINQPLAAIKN…
646354460	MTKNYFQK-LLYSIVFVC-FTCIS-QVKA-EHQS-DRTTFDVGVLALRGHSHAKESWQPTMTWLEEQNPNYEFNLHTYDFDQLEEAFLHGWLDFILTSPGQATKLAREYPINWLATQKTAYSNVPNKSIASVVVVREESTFKTLRDINEASIAAVSEKAFGGFLALRYELDKLGYFNSSFFETIHFTGPPTDQLILDVIDDQIDVAIVPACTLENMAAEGKIELHNLRVLNERRPADSVCAVSTPLYPNWTMAMTERAPVDVGQKVAQTLFAMPADHSAAIAANNVGWTLPAPSVNVDKVYKHLDLHPLQKPWAQKVQEWLHKNQAVAIAALLTLVLLTIYHFWLEWTFKCSREKLKATLNDLRRKSSMLEHAQRITIVGELGSSIAHEINQPLAAIKN…
582092515	MTKNYFQK-LLYSIVFVG-FTCIS-QVKA-EHQS-DRTTFDVGVLALRGHSHAKESWQPTMTWLEEQNPSYEFNLHTYDFDQLEEAFLHGWLDFILTSPGQATKLAREYPINWLATQKTAYSNVPNKSIASVVVVREESPFKTLRDINEASIAAVSEKAFGGFLALRYEFDKLGYFNSSFFETIHFTGPPTDQLILDVIDDQIDVAIVPACTLENMAAEGKIELHNLRVLNERRPADSVCAVSTPLYPNWTMAMTERAPVDVGQKVAQTLFAMPADHSAAIAANNVGWTLPAPSVNVDKVYKHLDLHPLQKPWAQKVQEWLHKNQAVAIAALLTLVLLTIYHFWLEWTFKRSREKLKATLNDLRRKSSMLEHAQRITIVGELGSSIAHEINQPLAAIKN…
545123319	MTKNYFQK-LLYSIVFVG-FTCIS-QVKA-EHQS-DRTTFDVGVLALRGHSHAKESWQPTMTWLEEQNPNYEFNLHTYDFDQLEEAFLHGWLDFILTSPGQATKLAREYPINWLATQKTAYSNVPNKSIASVVVVREESPFKTLRDINEASIAAVSEKAFGGFLALRYELDKLGYFNSSFFETIHFTGPPTDQLILDVIDDQIDVAIVPACTLENMAAEGKIELHNLRVLNERRPADSVCAVSTPLYPNWTMAMTERAPVDVGQKVAQTLFAMPAEHSAAIAANNVGWTLPAPSVNVDKVYKHLDLHPLQKPWAQKVQEWLHKNQAVAIAALLTLVLLTIYHFWLEWTFKRSREKLKATLNDLRRKSSMLEHAQRITIVGELGSSIAHEINQPLAAIKN…
646393879	MTKNYFQK-LLYSIVFVC-FTCIS-QVKA-EHQS-DRTTFDVGVLALRGHSHAKESWQPTMTWLEEQNPNYEFNLHTYDFDQLEEAFLHGWLDFILTSPGQATKLAREYPINWLATQKTAYSNVPNKSIASVVVVREESTFKTLRDINEASIAAVSEKAFGGFLALRYELDKLGYFNSSFFETIHFTGPPTDQLILDVIDDQIDVAIVPACTLENMAAEGKIELHNLRVLNERRPADSVCAVSTPLYPNWTMAMTERAPVDVGQKVAQTLFAMPAEHSAAIAANNVGWTLPAPSVNVDKVYKHLDLHPLQKPWAQKVQEWLHKNQAVAIAALLTLVLLTIYHFWLEWTFKRSREKLKATLNDLRRKSSMLEHAQRITIVGELGSSIAHEINQPLAAIKN…
641480854	------------------------------------------------------------MDWLAKQNSDYHFNLHTYDFDQLEEAFLHNRLDFILTSPGQATKLAREYPIHWLATQKTEFSQSPNRSIASVVVVRQDSSYKTLKDIEKAHMAAVSEKAFGGFLALRYELDQLGYYHARFFDNLEFKGPPTDNLILDVLEKQVDVAIVPACTLEHMIKEGKVERHSVRVLNASHPENSVCTVSTPLYPNWTLAMTERAPLEVGQKVAQALFDMPSDHAAAAAAQNKGWMLPAPSVNVDKVYHHLDLHPLQKPLSQKVKEWLYKNQTVTIAGLLTLLLLTAYHFWLEWKFKRSREQLRATLNDLRHKSAMLEHAQRITIVGELGSSLAHELNQPLAAIKN…
491584733	MINNHSHK-FVRLILLVSLFFSSF-SFSD-EQKT-QRMIYDVGVLALRGHAHAREAWQPTLDWLEAKNPGYKFNLHTYDFDQLEDAFLHGWLDFILTSPGQATKLAREYPINWLATQKTAYSNLPNKSIASVVVVREASPYKTLRDINKANVAAVSEKAFGGFLALRYELDKLGYFNSSFFEKIHFTGPPTDQLILDVIKNDLDVAIVPACTLENMAKEGRIQLHNLRVLNEKRPADSVCAVSTPLYPNWTMAMTERAPADVGQMVAQTLFAMPEEHPAAIAANNVGWMLPAPSINVDKVYKHLDMHPLQKSWGQKAQEWLHKNQAIAMASLLTLLLLTGYHFWLEWKFKRSREELQATMNDLRRKSSMLEHAQRITIVGELGSSLAHEINQPLAAIKN…
519039042	MIDNYSQK-LILFICTLL-FFFTSFGFAS-EQKA-NRTDYDVGVLALRGHAHAREAWQPTLDWLEAQNPGYKFNLHTYDFDQLEDAFLHGWLDFILTSPGQATKLAREYPINWLATQKTAYSNLPNKSIASVVVVREASPYKTLRDINKANVAAVSEKAFGGFLALRYELDKLGYFNSSFFEKIHFTGPPTDQLILDVIKNDLDVAIVPACTLENMAKEGRIQLHNLRVLNEKRPADSVCAVSTPLYPNWTMAMTERAPADVGQMVAQTLFAMPEEHPAAVAANNVGWMLPAPSINVDKVYKHLDMHPLQKSWGQKAQEWLHKNQAIAMASLLTLLLLTGYHFWLEWKFKRSREELQATMNDLRRKSSMLEHAQRITIVGELGSSLAHEINQPLAAIKN…
646816327	MTKNYFQK-LLYFIVFVC-FTCIS-QVKA-EHQP-HRTTFDVGVLALRGHSHAKESWQPTMTWLEEQNPNYEFNLHTYDFDQLEEAFLHGWLDFILTSPGQATKLAREYPINWLATQKTAYSNVPNKSIASVVVVREESPFKTLRDINEASIAAVSEKAFGGFLALRYELDKLGYFNSSFFETIHFTGPPTDQLILDVIDDQIDVAIVPACTLENMAAEGKIELHNLRVLNERRPADSVCAVSTPLYPNWTMAMTERAPVDVGQKVAQTLFAMPADHSAAIAANNVGWTLPAPSVNVDKVYKHLDLHPLQKPWAQKVQEWLHKNQAVAIAALLTLVLLTIYHFWLEWTFKRSREKLKATLNDLRRKSSMLEHAQRITIVGELGSSIAHEINQPLAAIKN…
646452573	MTKNYFQK-LLYFIVFVC-FTCIS-QVKA-EHQP-HRTTFDVGVLALRGHSHAKESWQPTMTWLEEQNPNYEFNLHTYDFDQLEEAFLHGWLDFILTSPGQATKLAREYPINWLATQKTAYSNVPNKSIASVVVVREESPFKTLRDINEASIAAVSEKAFGGFLALRYELDKLGYFNSSFFETIHFTGPPTDQLILDVIDDQIDVAIVPACTLENMAAEGKIELHNLRVLNERRPADSVCAVSTPLYPNWTMAMTERAPVDVGQKVAQTLFAMPADHSAAIAANNVGWTLPAPSVNVDKVYKHLDLHPLQKPWAQKVQEWLHKNQAVAIAALLTLVLLTIYHFWLEWTFKRSREKLKATLNDLRRKSSMLEHAQRITIVGELGSSIAHEINQPLAAIKN…
646365477	MTKNYFQK-FLYSIVFVC-FTCIS-QVKA-EHLS-DRTTFDVGVLALRGHSHAKESWQPTMTWLEEQNPSYEFNLHTYDFDQLEEAFLHGWLDFILTSPGQATKLAREYPINWLATQKTAYSNVPNKSIASVVVVREESPFKTLRDINEASIAAVSEKAFGGFLALRYELDKLGYFNSSFFETIHFTGPPTDQLILDVIDDQIDVAIVPACTLENMAAEGKIELHNLRVLNERRPADSVCAVSTPLYPNWTMAMTERAPVDVGQKVAQTLFAMPADHSAAIAANNVGWTLPAPSVNVDKVYKHLDLHPLQKPWAQKVQEWLHKNQAVAIAALLTLVLLTIYHFWLEWTFKRSREKLKATLNDLRRKSSMLEHAQRITIVGELGSSIAHEINQPLAAIKN…
647045877	MTKNYFQK-FLYSIVFVC-FTCIS-QVKA-EHLS-DRTTFDVGVLALRGHSHAKVSWQPTMTWLEEQNPNYEFNLHTYDFDQLEEAFLHGWLDFILTSPGQATKLAREYPINWLATQKTAYSNVPNKSIASVVVVREESPFKTLRDINEASIAAVSEKAFGGFLALRYELDKLGYFNSSFFETIHFTGPPTDQLILDVIDDQIDVAIVPACTLENMAAEGKIELHNLRVLNERRPADSVCAVSTPLYPNWTMAMTERAPVDVGQKVAQTLFAMPADHSAAIAANNVGWTLPAPSVNVDKVYKHLDLHPLQKPWAQKVQEWLHKNQAVAIAALLTFVLLTIYHFWLEWTFKRSREKLKATLNDLRRKSSMLEHAQRITIVGELGSSIAHEINQPLAAIKN…
497391590	-------------------------------------MIYDVGVLALRGHAHAREAWQPTLDWLEAQNPGYKFNLHTYDFDQLEDAFLHGWLDFILTSPGQATKLAREYPINWLATQKTAYSNLPNKSIASVVVVREASPYKTLRDINKANVAAVSEKAFGGFLALRYELDKLGYFNSSFFEKIHFTGPPTDQLILDVIKNDLDVAIVPACTLENMAKEGRIQLHNLRVLNEKRPADSVCAVSTPLYPNWTMAMTERAPADVGQMVAQTLFAMPEEHPAAIAANNVGWMLPAPSINVDKVYKHLDMHPLQKSWGQKAQEWLHKNQAIAMASLLTLLLLTGYHFWLEWKFKRSREELQATMNDLRRKSSMLEHAQRITIVGELGSSLAHEINQPLAAIKN…
446149277	-------------------------MVCT-AGHQ-QRTAFDVGILALRGHSNARQTWQPTMDWLAKQNPDYHFNLHTYDFDQLEEAFLHNRLDFILTSPGQATKLAREYPIHWLATQKTEFSQSPNRSIASVVVVRQDSSYKTLKDIEKAHMAAVSEKAFGGFLALRYELDQLGYYHTRFFDNLEFKGPPTDNLILDVLEKQVDVAIVPACTLEHMIKEGKVERHSVRVLNASHPENSVCTVSTPLYPNWTLAMTERAPLEVGQKVAQALFDMPSDHAAAAAAQNKGWMLPAPSVNVDKVYHHLDLHPLQKPLSQKVKEWLYKNQTVTMAGLLTLLLLTAYHFWLEWKFKRSREQLRATLNDLRHKSAMLEHAQRITIVGELGSSLAHELNQPLAAIKN…
516430448	MIDNYSQKLILFIFAFSF-FFTSF-ASAN-DQKV-PRKDYDVGVLALRGHAHAREAWQPTLDWLETQNPGYQFNLHTYDFDQLEDAFLHGWLDFILTSPGQATKLAREYPINWLATQKTAYSNLPNKSIASVVVVREESPYKTLRDINKANVAAVSEKAFGGFLALRYELDKLGYFNSSFFEKIHFTGPPTDQLILDVIKNDLDVAIVPACTLENMAKEGRIQLHSLRVLNEKRPADSVCAVSTPLYPNWTMAMTERAPTDVGQMVAQTLFAMPEDHPAAVAANNVGWMLPAPSINVDKVYKHLDMHPLQKSWGQKAQEWLHKNQAIAMASLLTLLLLTGYHFWLEWKFQRSRETLKTTMNDLRRKSSMLEHAQRITIVGELGSSIAHEINQPLAAIKN…
647523978	MTKNYFQK-LLYSIVFVC-FTCIS-QVKA-EHQS-DRTTFDVGVLALRGHSHAKESWQPTMTWLEEQNPNYEFNLHTYDFDQLEEAFLHGWLDFILTSPGQATKLAREYPINWLATQKTAYSNVPNKSIASVVVVREESRFKTLRDINEASIAAVSEKAFGGFLALRYELDKLGYFNSSFFETIHFTGPPTDQLILDVIDDQIDVAIVPACTLENMAAEGKIELHNLRVLNERRPADSVCAVSTPLYPNWTMAMTERAPVDVGQKVAQTLFAMPASHSAAIAANNVGWTLPAPSVNVDKVYKHLDLHPLQKPWAQKVQEWLHKNQAVAIAALLTLVLLTIYHFWLEWKFKRSREKLKATLNDLRRKSSMLEHAQRITIVGELGSSIAHEFNQPLAAIKN…
647011810	MTKNYFQK-LLYSIVFVG-FTCIS-QVKA-EHQP-DRTTFDVGVLALRGHSHAKESWQPTMTWLEEQNPSYEFNLHTYDFDQLEEAFLHGWLDFILTSPGQATKLAREYPINWLATQKTAYSNVPNKSIASVVVVREESPFKTLRDINEASIAAVSEKAFGGFLALRYELDKLGYFNSSFFETIHFTGPPTDQLILDVIDDQIDVAIVPACTLENMAAEGKIELHNLRVLNERRPADSVCAVSTPLYPNWTMAMTERAPVDVGQKVAQTLFAMPASHSAAIAANNVGWTLPAPSVNVDKVYKHLDLHPLQKPWAQKVQEWLHKNQAVAIAALLTLVLLTIYHFWLEWTFKRSREKLKATLNDLRRKSSMLEHAQRITIVGELGSSIAHEINQPLAAIKN…
646801843	MTKNYFQK-LLYSIVFVC-FTCIS-QVKA-EHQS-DRTTFDVGVLALRGHSHAKESWQPTMTWLEEQNPSYEFNLHTYDFDQLEEAFLHGWLDFILTSPGQATKLAREYPINWLATQKTAYSNVPNKSIASVVVVREESPFKTLRDINEASIAAVSEKAFGGFLALRYELDKLGYFNSSFFETIHFTGPPTDQLILDVIDDQIDVAIVPACTLENMAAEGKIELHNLRVLNERRPADSVCAVSTPLYPNWTMAMTERAPVDVGQKVAQTLFAMPADHSAAIAANNVGWTLPAPSVNVDKVYKHLDLHPLQKPWAQKVQEWLHKNQAVAIAALLTLVLLTIYHFWLEWTFKRSREKLKATLNDLRRKSSMLEHAQRITIVGELGSSIAHEINQPLAAIKN…
545077382	MTKNYFQK-LLYSIVFVG-FTCIS-QVKA-EHQP-YRTTFDVGVLALRGHSHAKESWQPTMTWLEEQNPNYEFNLHTYDFDQLEEAFLHGWLDFILTSPGQATKLAREYPINWLATQKTAYSNVPNKSIASVVVVREESPFKTLRDINEASIAAVSEKAFGGFLALRYELDKLGYFNSSFFETIHFTGPPTDQLILDVIDDQIDVAIVPACTLENMAAEGKIELHNLRVLNERRPADSVCAVSTPLYPNWTMAMTERAPVNVGQKVAQTLFAMPASHSAAIAANNVGWTLPAPSVNVDKVYKHLDLHPLQKPWAQKVQEWLHKNQAVAIAALLTLVLLTIYHFWLEWTFKRSREKLKATLNDLRRKSSMLEHAQRITIVGELGSSIAHEINQPLAAIKN…
646455656	MTKNYFQK-LLYSIVFVC-FTCIS-QVKA-EHQS-DRTTFDVGVLALRGHSHAKESWQPTMTWLEEQNPSYEFNLHTYDFDQLEEAFLHGWLDFILTSPGQATKLAREYPINWLATQKTAYSNVPNKSIASVVVVREESPFKTLRDINEASIAAVSEKAFGGFLALRYELDKLGYFNSSFFETIHFTGPPTDQLILDVIDDQIDVAIVPACTLENMAAEGKIELHNLRVLNERRPADSVCAVSTPLYPNWTMAMTERAPVDVGQKVAQTLFAMPADHSAAIAANNVGWTLPAPSVNVDKVYKHLDLHPLQKPWAQKVQEWLHKNQAVAIAALLTLVLLTIYHFWLEWTFKRSREKLKATLNDLRRKSSMLEHAQRITIVGELGSSIAHEINQPLAAIKN…
647055647	MTKNYFQK-LLYFIVFVC-FTCIS-QVKA-EHQS-DRTTFDVGVLALRGHSHAKESWQPTMTWLEEQNPSYEFNLHTYDFDQLEEAFLHGWLDFILTSPGQATKLAREYPINWLATQKTAYSNVPNKSIASVVVVREESPFKTLRDINKASIAAVSEKAFGGFLALRYELDKLGYFNSSFFETIHFTGPPTDQLILDVIDDQIDVAIVPACTLENMAAEGKIELHNLRVLNERRPADSVCAVSTPLYPNWTMAMTERAPVDVGQKVAQTLFAMPAEHSAAIAANNVGWTLPAPSVNVDKVYKHLDLHPLQKPWAQKVQEWLHKNQAVAIAALLTLVLLTIYHFWLEWTFKRSREKLKATLNDLRRKSSMLEHAQRITIVGELGSSIAHEINQPLAAIKN…
567330722	MTKNYFQK-LLYSIVFVC-FTCIS-QVKA-EHQS-DRTTFDVGVLALRGHSHAKESWQPTMTWLEEQNPSYEFNLHTYDFDQLEEAFLHGWLDFILTSPGQATKLAREYPINWLATQKTAYSNVPNKSIASVVVVREESPFKTLRDINEASIAAVSEKAFGGFLALRYELDKLGYFNSSFFETIHFTGPPTDQLILDVIDDQIDVAIVPACTLENMAAEGKIELHNLRVLNERRPADSVCAVSTPLYPNWTMAMTERAPVDVGQKVAQTLFAMPADHSAAIAANNVGWTLPAPSVNVDKVYKHLDLHPLQKPWAQKVQEWLHKNQAVAIAALLTLVLLTIYHFWLEWTFKRSREKLKATLNDLRRKSSMLEHAQRITIVGELGSSIAHEINQPLAAIKN…
646872861	MTKNYFQK-LLYSIVFVC-FTCIS-QVKA-EHQS-DRTTFDVGVLALRGHSHAKESWQPTMTWLEEQNPNYEFNLHTYDFDQLEEAFLHGWLDFILTSPGQATKLAREYPINWLATQKTAYSNVPNKSIASVVVVREESTFKTLRDINEASIAAVSEKAFGGFLALRYELDKLGYFNSSFFETIHFTGPPTDQLILDVIDDQIDVAIVPACTLENMAAEGKIELHNLRVLNERRPADSVCAVSTPLYPNWTMAMTERAPVDVGQKVAQTLFAMPASHSAAIAANNVGWTLPAPSVNVDKVYKHLDLHPLQKPWAQKVQEWLHKNQAVAIAALLTLVLLTIYHFWLEWTFKRSREKLKATLNDLRRKSSMLEHAQRITIVGELGSSIAHEINQPLAAIKN…
560408335	MTKNYFQK-FLYSIVFVC-FTCIS-QVKA-EHLS-DRTTFDVGVLALRGHSHAKVSWQPTMTWLEEQNPNYEFNLHTYDFDQLEEAFLHGWLDFILTSPGQATKLAREYPINWLATQKTAYSNVPNKSIASVVVVREESPFKTLRDINEASIAAVSEKAFGGFLALRYELDKLGYFNSSFFETIHFTGPPTDQLILDVIDDQIDVAIVPACTLENMAAEGKIELHNLRVLNERRPADSVCAVSTPLYPNWTMAMTERAPVDVGQKVAQTLFAMPASHSAAIAANNVGWTLPAPSVNVDKVYKHLDLHPLQKPWAQKVQEWLHKNQAVAIAALLTLVLLTIYHFWLEWTFKRSREKLKATLNDLRRKSSMLEHAQRITIVGELGSSIAHEINQPLAAIKN…
646894458	MTKNYFQK-LLYSIVFVC-FTCIS-QVKA-EHQS-DRTTFDVGVLALRGHSHAKESWQPTMTWLEEQNPNYEFNLHTYDFDQLEEAFLHGWLDFILTSPGQATKLAREYPINWLATQKTAYSNVPNKSIASVVVVREESTFKTLRDINEASIAAVSEKAFGGFLALRYELDKLGYFNSSFFETIHFTGPPTDQLILDVIDDQIDVAIVPACTLENMAAEGKIELHNLRVLNERRPADSVCAVSTPLYPNWTMAMTERAPVDVGQKVAQTLFAMPASHSAAIAANNVGWTLPAPSVNVDKVYKHLDLHPLQKPWAQKVQEWLHKNQAVAIAALLTLVLLTIYHFWLEWTFKRSREKLKATLNDLRRKSSMLEHAQRITIVGELGSSIAHEINQPLAAIKN…
646507842	MTKNYFQK-LLYSIVFVC-FTCIS-QVKA-EHQS-DRTTFDVGVLALRGHSHAKESWQPTMTWLEEQNPSYEFNLHTYDFDQLEEAFLHGWLDFILTSPGQATKLAREYPINWLATQKTAYSNVPNKSIASVVVVREESPFKTLRDINEASIAAVSEKAFGGFLALRYELDKLGYFNSSFFETIHFTGPPTDQLILDVIDDQIDVAIVPACTLENMAAEGKIELHNLRVLNERRPADSVCAVSTPLYPNWTMAMTERAPVDVGQKVAQTLFAMPADHSAAIAANNVGWTLPAPSVNVDKVYKHLDLHPLQKPWAQKVQEWLHKNQAVAIAALLTLVLLTIYHFWLEWTFKRSREKLKATLNDLRRKSSMLEHAQRITIVGELGSSIAHEINQPLAAIKN…
639577523	MTKNYFQK-LLYSIVFVC-FTCIS-QVKA-EHQS-DRTTFDVGVLALRGHSHAKESWQPTMTWLEEQNPSYEFNLHTYDFDQLEEAFLHGWLDFILTSPGQATKLAREYPINWLATQKTAYSNVPNKSIASVVVVREESPFKTLRDINEASIAAVSEKAFGGFLALRYELDKLGYFNSSFFETIHFTGPPTDQLILDVIDDQIDVAIVPACTLENMAAEGKIELHNLRVLNERRPADSVCAVSTPLYPNWTMAMTERAPVDVGQKVAQTLFAMPADHSAAIAANNVGWTLPAPSVNVDKVYKHLDLHPLQKPWAQKVQEWLHKNQAVAIAALLTLVLLTIYHFWLEWTFKRSREKLKATLNDLRRKSSMLEHAQRITIVGELGSSIAHEINQPLAAIKN…
646411208	MTKNYFQK-LLYFIVFVC-FTCIS-QVKA-EHQP-DRTTFDVGVLALRGHSHAKESWQPTMTWLEEQNPNYEFNLHTYDFDQLEEAFLHGWLDFILTSPGQATKLAREYPINWLATQKTAYSNVPNKSIASVVVVREESPFKTLRDINEASIAAVSEKAFGGFLALRYELDKLGYFNSSFFETIHFTGPPTDQLILDVIDDQIDVAIVPACTLENMAAEGKIELHNLRVLNERRPADSVCAVSTPLYPNWTMAMTERAPVDVGQKVAQTLFAMPADHSAAIAANNVGWTLPAPSVNVDKVYKHLDLHPLQKPWAQKVQEWLHKNQAVAIAALLTLVLLTIYHFWLEWTFKRSREKLKATLNDLRRKSSMLEHAQRITIVGELGSSIAHEINQPLAAIKN…
491604767	MTKNYFQK-LLYFIVFVC-FTCIS-QVKA-EHQP-DRTTFDVGVLALRGHSHAKESWQPTMTWLEEQNPNYEFNLHTYDFDQLEEAFLHGWLDFILTSPGQATKLAREYPINWLATQKTAYSNVPNKSIASVVVVREESPFKTLRDINEASIAAVSEKAFGGFLALRYELDKLGYFNSSFFETIHFTGPPTDQLILDVIDDQIDVAIVPACTLENMAAEGKIELHNLRVLNERRPADSVCAVSTPLYPNWTMAMTERAPVDVGQKVAQTLFAMPADHSAAIAANNVGWTLPAPSVNVDKVYKHLDLHPLQKPWAQKVQEWLHKNQAVAIAALLTLVLLTIYHFWLEWTFKRSREKLKATLNDLRRKSSMLEHAQRITIVGELGSSIAHEINQPLAAIKN…
646744488	MTKNYFQK-LLYSIVFVC-FTCIS-QVKA-EHQS-DRTTFDVGVLALRGHSHAKESWQPTMTWLEEQNPSYEFNLHTYDFDQLEEAFLHGWLDFILTSPGQATKLAREYPINWLATQKTAYSNVPNKSIASVVVVREESPFKTLRDINEASIAAVSEKAFGGFLALRYELDKLGYFNSSFFETIHFTGPPTDQLILDVIDDQIDVAIVPACTLENMAAEGKIELHNLRVLNERRPADSVCAVSTPLYPNWTMAMTERAPVDVGQKVAQTLFAMPASHSAAIAANNVGWTLPAPSVNVDKVYKHLDLHPLQKPWAQKVQEWLHKNQAVAIAALLTLVLLTIYHFWLEWTFKRSREKLKATLNDLRRKSSMLEHAQRITIVGELGSSIAHEINQPLAAIKN…
646562587	MTKNYFQK-LLYFIVFVC-FTCIS-QVKA-EHQP-DRTTFDVGVLALRGHSHAKESWQPTMTWLEEQNPNYEFNLHTYDFDQLEEAFLHGWLDFILTSPGQATKLAREYPINWLATQKTAYSNVPNKSIASVVVVREESPFKTLRDINEASIAAVSEKAFGGFLALRYELDKLGYFNSSFFETIHFTGPPTDQLILDVIDDQIDVAIVPACTLENMAAEGKIELHNLRVLNERRPADSVCAVSTPLYPNWTMAMTERAPVDVGQKVAQTLFAMPADHSAAIAANNVGWTLPAPSVNVDKVYKHLDLHPLQKPWAQKVQEWLHKNQAVAIAALLTLVLLTIYHFWLEWTFKRSREKLKATLNDLRRKSSMLEHAQRITIVGELGSSIAHEINQPLAAIKN…
584470753	----------------------------------------------MRGHSHAKESWQPTMTWLEEQNPSYEFNLHTYDFDQLEEAFLHGWLDFILTSPGQATKLAREYPINWLATQKTAYSNVPNKSIASVVVVREESPFKTLRDINEASIAAVSEKAFGGFLALRYELDKLGYFNSSFFETIHFTGPPTDQLILDVIDDQIDVAIVPACTLENMAAEGKIELHNLRVLNERRPADSVCAVSTPLYPNWTMAMTERAPVDVGQKVAQTLFAMPASHSAAIAANNVGWTLPAPSVNVDKVYKHLDLHPLQKPWAQKVQEWLHKNQAVAIAALLTLVLLTIYHFWLEWTFKRSREKLKATLNDLRRKSSMLEHAQRITIVGELGSSIAHEINQPLAAIKN…
589853055	------------------------------------------------------------MTWLEEQNPNYEFNLHTYDFDQLEEAFLHGWLDFILTSPGQATKLAREYPINWLATQKTAYSNVPNKSIASVVVVREESPFKTLRDINEASIAAVSEKAFGGFLALRYELDKLGYFNSSFFETIHFTGPPTDQLILDVIDDQIDVAIVPACTLENMAAEGKIELHNLRVLNERRPADSVCAVSTPLYPNWTMAMTERAPVDVGQKVAQTLFAMPASHSAAIAANNVGWTLPAPSVNVDKVYKHLDLHPLQKPWAQKVQEWLHKNQAVAIAALLTLVLLTIYHFWLEWTFKRSREKLKATLNDLRRKSSMLEHAQRITIVGELGSSIAHEINQPLAAIKN…
646464673	MTKNYFQK-LLYSIVFVC-FTCIS-QVKA-EHQS-DRTTFDVGVLALRGHSHAKESWQPTMTWLEEQNPSYEFNLHTYDFDQLEEAFLHGWLDFILTSPGQATKLAREYPINWLATQKTAYSNVPNKSIASVVVVREESPFKTLRDINEASIAAVSEKAFGGFLALRYELDKLGYFNSSFFETIHFTGPPTDQLILDVIDDQIDVAIVPACTLENMAAEGKIELHNLRVLNERRPADSVCAVSTPLYPNWTMAMTERAPVDVGQRVAQTLFAMPADHSAAIAANNVGWTLPAPSVNVDKVYKHLDLHPLQKPWAQKVQEWLHKNQAVAIAALLTLVLLTIYHFWLEWTFKRSREKLKATLNDLRRKSSMLEHAQRITIVGELGSSIAHEINQPLAAIKN…
647774542	MTKNYFQK-LLYSIVFVC-FTCIS-QVKA-EHQS-DRTTFDVGVLALRGHSHAKESWQPTMTWLEEQNPSYEFNLHTYDFDQLEEAFLHGWLDFILTSPGQATKLAREYPINWLATQKTAYSNVPNKSIASVVVVREESPFKTLRDINEASIAAVSEKAFGGFLALRYELDKLGYFNSSFFETIHFTGPPTDQLILDVIDDQIDVAIVPACTLENMAAEGKIELHNLRVLNERRPADSVCAVSTPLYPNWTMAMTERAPVDVGQKVAQTLFAMPAEHSAAIAANNVGWTLPAPSVNVDKVYKHLDLHPLQKPWAQKVQEWLHKNQAVAIAALLTLVLLTIYHFWLEWTFKRSREKLKATLNDLRRKSSMLEHAQRITIVGELGSSIAHEINQPLAAIKN…
646990621	MTKNYFQK-FLYSIVFVC-FTCIS-QVKA-EHLS-DRTTFDVGVLALRGHSHAKVSWQPTMTWLEEQNPNYEFNLHTYDFDQLEEAFLHGWLDFILTSPGQATKLAREYPINWLATQKTAYSNVPNKSIASVVVVREESPFKTLRDINEASIAAVSEKAFGGFLALRYELDKLGYFNSSFFETIHFTGPPTDQLILDVIDDQIDVAIVPACTLENMAAEGKIELHNLRVLNERRPADSVCAVSTPLYPNWTMAMTERAPVDVGQKVAQTLFAMPADHSAAIAANNVGWTLPAPSVNVDKVYKHLDLHPLQKPWAQKVQEWLHKNQAVAIAALLTLVLLTIYHFWLEWTFKRSREKLKATLNDLRRKSSMLEHAQRITIVGELGSSIAHEINQPLAAIKN…
646355629	MTKNYFQK-FLYSIVFVC-FTCIS-QVKA-EHLS-DRTTFDVGVLALRGHSHAKVSWQPTMTWLEEQNPNYEFNLHTYDFDQLEEAFLHGWLDFILTSPGQATKLAREYPINWLATQKTAYSNVPNKSIASVVVVREESPFKTLRDINEASIAAVSEKAFGGFLALRYELDKLGYFNSSFFETIHFTGPPTDQLILDVIDDQIDVAIVPACTLENMAAEGKIELHNLRVLNERRPADSVCAVSTPLYPNWTMAMTERAPVDVGQKVAQTLFAMPADHSAAIAANNVGWTLPAPSVNVDKVYKHLDLHPLQKPWAQKVQEWLHKNQAVAIAALLTLVLLTIYHFWLEWTFKRSREKLKATLNDLRRKSSMLEHAQRITIVGELGSSIAHEINQPLAAIKN…
647002130	MTKNYFQK-LLYSIVFVC-FTCIS-QVKA-EHQP-HRTTFDVGVLALRGHSHAKESWQPTMTWLEEQNPNYEFNLHTYDFDQLEEAFLHGWLDFILTSPGQATKLAREYPINWLATQKTAYSNVPNKSIASVVVVREESPFKTLRDINEASIAAVSEKAFGGFLALRYELDKLGYFNSSFFETIHFTGPPTDQLILDVIDDQIDVAIVPACTLENMAAEGKIELHNLRVLNERRPADSVCAVSTPLYPNWTMAMTERAPVDVGQKVAQTLFAMPADHSAAIAANNVGWTLPAPSVNVDKVYKHLDLHPLQKPWAQKVQEWLHKNQAVAIAALLTLVLLTIYHIWLEWTFKRSREKLKATLNDLRRKSSMLEHAQRITIVGELGSSIAHEINQPLAAIKN…
546182204	MTKNYFQK-FLYSIVFVC-FTCIS-QVKA-EHLS-DRTTFDVGVLALRGHSHAKVSWQPTMTWLEEQNPNYEFNLHTYDFDQLEEAFLHGWLDFILTSPGQATKLAREYPINWLATQKTAYSNVPNKSIASVVVVREESPFKTLRDINEASIAAVSEKAFGGFLALRYELDKLGYFNSSFFETIHFTGPPTDQLILDVIDDQIDVAIVPACTLENMAAEGKIELHNLRVLNERRPADSVCAVSTPLYPNWTMAMTERAPVDVGQKVAQTLFAMPADHSAAIAANNVGWTLPAPSVNVDKVYKHLDLHPLQKPWAQKVQEWLHKNQAVAIAALLTLVLLTIYHFWLEWTFKRSREKLKATLNDLRRKSSMLEHAQRITIVGELGSSIAHEINQPLAAIKN…
641268558	-------------------------------------MIYDVGVLALRGHAHAREAWQPTLDWLEAKNPGYKFNLHTYDFDQLEDAFLHGWLDFILTSPGQATKLAREYPINWLATQKTAYSNLPNKSIASVVVVREASPYKTLRDINKANVAAVSEKAFGGFLACRYELDKLGYFNSSFFEKIHFTGPPTDQLILDVIKNDLDVAIVPACTLENMAKEGRIQLHNLRVLNEKRPADSVCAVSTPLYPNWTMAMTERAPADVGQMVAQTLFAMPEEHPAAIAANNVGWMLPAPSINVDKVYKHLDMHPLQKSWGQKAQEWLHKNQAIAMASLLTLLLLTGYHFWLEWKFKRSREELQATMNDLRRKSSMLEHAQRITIVGELGSSLAHEINQPLAAIKN…
589866143	---------------------------------------------------------------------------------------------------------------------------MANKSIASVVVVREESPFKTLRDINEASIAAVSEKAFGGFLALRYELDKLGYFNSSFFETIHFTGPPTDQLILDVIDDQIDVAIVPACTLENMAAEGKIELHNLRVLNERRPADSVCAVSTPLYPNWTMAMTERAPVDVGQKVAQTLFAMPADHSAAIAANNVGWTLPAPSVNVDKVYKHLDLHPLQKPWAQKVQEWLHKNQAVAIAALLTLVLLTIYHFWLEWTFKRSREKLKATLNDLRRKSSMLEHAQRITIVGELGSSIAHEINQPLAAIKN…
consensus	MTKNYFQK LLYSIVFVC FTCIS QVKA EHQS DRTTFDVGVLALRGHSHAKESWQPTMTWLEEQNPNYEFNLHTYDFDQLEEAFLHGWLDFILTSPGQATKLAREYPINWLATQKTAYSNVPNKSIASVVVVREESPFKTLRDINEASIAAVSEKAFGGFLALRYELDKLGYFNSSFFETIHFTGPPTDQLILDVIDDQIDVAIVPACTLENMAAEGKIELHNLRVLNERRPADSVCAVSTPLYPNWTMAMTERAPVDVGQKVAQTLFAMPADHSAAIAANNVGWTLPAPSVNVDKVYKHLDLHPLQKPWAQKVQEWLHKNQAVAIAALLTLVLLTIYHFWLEWTFKRSREKLKATLNDLRRKSSMLEHAQRITIVGELGSSIAHEINQPLAAIKN…
*635155450	MTPLMRYGSPWLALLLLLPARAAPTPPQTVTIGVLATRGTQMAERQWQPLADWLSQRLPAYRFHLQPYDISALDSAVRQQRLDFVITNPGQAVTLGRHYPLSWLATLKSPQRHGNTNVIGSALIVRSDSRLRHLADLRGKNISAVSPQAFGGYQTLLYRLAREGYDYRHFFAQTRFAGFPLDALIYRLRDGETDAVIVPVCQLETMVAEGLIAPGAFRVIDNIAPPDFRCQSSTLLYPNWSFARTAQASPALAKQVAGALLALPEHHPAAQAAGSRGWSAPESAYSVEQFYRRLEETHPPGLTLRALRWLQENQAWLWGALGVLLLLTLYHLWLEWRFQRTQRRLLDAEADLNRKRLALEHAQRVAIVGELGTSLAHELNQPLEAIKNYADGCLLRAER…
505274322	MTPLMRYGSPWLALLLLLPARAAPTPPQTVTIGVLATRGTQMAERQWQPLADWLSQRLPAYRFHLQPYDISALDSAVRQQRLDFVITNPGQAVTLGRHYPLSWLATLKSPQRHGNTNVIGSALIVRSDSRLRHLADLRGKNISAVSPQAFGGYQTLLYRLAREGYDYRHFFAQTRFAGFPLDALIYRLRDGETDAVIVPVCQLETMVAEGLIAPGAFRVIDNIAPPDFRCQSSTLLYPNWSFARTAQASPALAKQVAGALLALPEHHPAAQAAGSRGWSAPESAYSVEQFYRRLEETHPPGLTLRALRWLQENQAWLWGALGVLLLLTLYHLWLEWRFQRTQRRLLDAEADLNRKRLALEHAQRVAIVGELGTSLAHELNQPLEAIKNYADGCLLRAER…
491436465	MNVLLRLCWLLSLLVCLAPARATPPSPQPVTIGVLATRGTQMANSQWQPLIGWLNQRLPAYHFQLQPYDISALDSAVRQRRLDFVITNPGQAVTLGRHAPLSWLATLKSPLRPGNNNVIGSALIVRRASTLHHLADLRGKRISAVAPQAFGGYQTLLYRLAREGYDYRHFFAQTRFAGFPLDALIYRLRDGETDAVIVPVCQLETMASEGLIDAQDFRVIDNIAPADFQCQSSTQLYPNWSFARTDRASAALAKQVAAALLALPETHPAARAASSLGWSAPESSYSIEQFYRQLEETLPVSLTLQVLRWLQENQAWLWGALGMLLLLTLYHLWLEWRFQRTQRRLLDAEADLNRKRLALEHAQRVAIVGELGTSLAHELNQPLEAIKNYADGCLHRAHR…
491433798	---------------------------------------------------------------------------------------------------------------------------------------------------------QTLLYRLAREGYDYRHFFAQTRFAGFPLDALIYRLRDGETDAVIVPVCQLETMASEGLIDAQDFRVIDNIAPADFQCQSSTQLYPNWSFARTDRASAALAKQVAAALLALPETHPAARAASSLGWSAPESSYSIEQFYRQLEETLPVSLTLQVLRWLQENQAWLWGALGMLLLLTLYHLWLEWRFQRTQRRLLDAEADLNRKRLALEHAQRVAIVGELGTSLAHELNQPLEAIKNYADGCLHRAHR…
639182685	MTVLLRL--YWLLLFLVCLPPAQATSPQPVTIGVLATRGTQMANSQWQPLIAWLNQRLPAYHFQLQPYDISALDSAVRQRRLDFVITNPGQAVTLGRHAPLSWLATLRSPLRAGNNNVIGSALIVRRDSRLRHLADLHGKRISAVSPQAFGGYQTLLYRLARDGYDYRHFFGQIRFAGFPLDALIYRLRDAETDAIIVPVCQLETMASEGLIDAKDFRVIDNIAPADFQCQSTTLLYPNWSFARTERASATLAKQVAAALLALPEHHPAARAANSLGWSAPESSYSIEQFYRQLEETLPASLTLHALRWLQANQAWLWGALSLLLLLTLYHLWLEWRFQRTQRRLLDAEADLNRKRLALEHAQRVAIVGELGTSLAHELNQPLEAIKNYADGCLHRAHR…
consensus	MTPLMRYGSPWLALLLLLPARAAPTPPQTVTIGVLATRGTQMAERQWQPLADWLSQRLPAYRFHLQPYDISALDSAVRQQRLDFVITNPGQAVTLGRHYPLSWLATLKSPQRHGNTNVIGSALIVRSDSRLRHLADLRGKNISAVSPQAFGGYQTLLYRLAREGYDYRHFFAQTRFAGFPLDALIYRLRDGETDAVIVPVCQLETMAAEGLIAAGAFRVIDNIAPADFQCQSSTLLYPNWSFARTAQASAALAKQVAAALLALPEHHPAAQAAGSLGWSAPESAYSIEQFYRQLEETHPPGLTLRALRWLQENQAWLWGALGVLLLLTLYHLWLEWRFQRTQRRLLDAEADLNRKRLALEHAQRVAIVGELGTSLAHELNQPLEAIKNYADGCLHRAER…
*495824740	MGGYLQRAVNAAFSAIVLLALHVVAEPVHAQSEMVRVGILSYRGSLETQRTWAPTIEHLQRELPDVEFSYLPLTLQQIAEQAEQLDFIITNPGHSFQLERIAGVSRIASARSHVNKSEMQDLGSVIFTRTDSGISTLMDLRGVTAGVVSTEAFGGYLAAKHSLQMSLGKEAELQVKPLGFPQQTVVDAVVNGGVQVGIVRACLLESMSAAGKLDKSQIRVLGQQYDPDFACARTSELYPGWAFLKVPGVSPQLATRITQALLSMPDGACTDEWLGHANWIAPVSYAAVERVYRDLALYPYNKDLRQILKDWVERNYFLLGVVIVLSGAFLLHVGHVEFLVRRRSQQLEAASDKLADALQRNLMLENELAHAGRVSSMNILAGSLAHDLKQPLGAISTFA…
504050850	MGGYLQRAVYAAFSVIVLLALHVVAEPVHAQSEMVRVGILSYRGSLETQRTWAPTIEHLQRELPDVEFSYLPLTLQQIAEQAEQLDFIITNPGHSFQLERIAGVSRIASARSHVNKSEMQDLGSVIFTRTDSGISTLMDLRGVTAGVVSTEAFGGYLAAKHSLQMSLGKEAELQVKPLGFPQQTVVDAVVNGGVQVGIVRACLLESMSAAGTLDKSQIRVLGQQYDPEFACARTTELYPGWAFLKVPGVSPQLATRITQALLSMPDGACTDEWLGHANWIAPVSYAAVERVYRDLALYPYNKDLRQILKDWVERNYFLLGVVIVLSGAFLLHVGHVEFLVRRRSQQLEAASGKLADALQRNLMLENELAHAGRVSSMNILAGSLAHDLKQPLGAISTFA…
consensus	MGGYLQRAVNAAFSAIVLLALHVVAEPVHAQSEMVRVGILSYRGSLETQRTWAPTIEHLQRELPDVEFSYLPLTLQQIAEQAEQLDFIITNPGHSFQLERIAGVSRIASARSHVNKSEMQDLGSVIFTRTDSGISTLMDLRGVTAGVVSTEAFGGYLAAKHSLQMSLGKEAELQVKPLGFPQQTVVDAVVNGGVQVGIVRACLLESMSAAGKLDKSQIRVLGQQYDPDFACARTSELYPGWAFLKVPGVSPQLATRITQALLSMPDGACTDEWLGHANWIAPVSYAAVERVYRDLALYPYNKDLRQILKDWVERNYFLLGVVIVLSGAFLLHVGHVEFLVRRRSQQLEAASDKLADALQRNLMLENELAHAGRVSSMNILAGSLAHDLKQPLGAISTFA…
*503970777	MFTSLVCRLMFPL-----LLGVCLLSAQSIAAQATVNQKPASQLKSSKIKPVVDVGVLAIRGNLAAEQRWQPTIDWLNQHIPDAEFVLHPLDLDGMLNAVKSQSMDFIVTNPGQAVRLGRQYELSWMATLTNRAPSHSNYAIGSALVVRADSPYQQLADVAGHPMAAVSERAFGGYLTLRYQVLELGFHPNDFFANVRFLGFPIDANLYQLRDGFVEAAVVPACLLETMTREGLLEANRYRVLNVDTNADFHCQVSTHLYPNWSFAKTDRASAPLAKQVTRALLAMPAESPAAIAAGASGWTSPVSLLSIDKLYQALDLHPLQEPWWKEAIRWLRFHQEWAWALFIVVVVLNAYHFWLEYRFSKSQQALEKTQLRLKEKSEQLEHAQRVAIVGELGSSL…
521098046	MFTSLVCRLMFPL-----LLGVCLLSAQSIAAQATVNQKPASQLKSSKIKPVVDVGVLAIRGNLAAEQRWQPTIDWINQHIQDAEFVLHPLDLDGMLNAVKSQSMDFIVTNPGQAVRLGRQYELSWMATLTNRAPSHSNYAIGSALVVRADSPYQQLADIAGHPMAAVSERAFGGYLTLRYQVLELGFHPNDFFANVRFLGFPIDANLYQLRDGFVDAAVVPACLLETMTREGLLEANRYRVLNVDTNADFHCQVSTHLYPNWSFAKTDRASAPLAKQVTRALLAMPAESPAAIAAGASGWTSPVSLLSIDKLYQALDLHPLQEPWWKEAIRWLRFHQEWAWALFIVVVVLNAYHFWLEYRFSKSQQALEKTQLRLKEKSEQLEHAQRVAIVGELGSSL…
636856005	MFTSLVRRLMFPI----------LLGLCLLSAQSIAAQEAANQVKSSKIKPVVDVGVLAIRGNLAAEQRWQPTIEWLNQHIPDAEFVLHPLDLDGMLNAVKSQSMDFIVTNPGQAVRLGRQYELSWMATLTNRAPSHSNYAIGSALVVRADSPYQQLADIAGHPMAAVSERAFGGYLTLRYQVLELGFHPNDFFANVRFLGFPIDANLYQLRDGFVDAAVVPACLLETMTREGLLEANRYRVLNVDTNADFHCQVSTHLYPNWSFAKTDRASAPLAKQVTRALLAMPAESPAAIAAGASGWTSPVSLLSIDKLYQALDLHPLQEPWWKEAIRWLRFHQEWAWALFIVVVVLNAYHFWLEYRFSKSQQALEKTQLRLKEKSEQLEHAQRVAIVGELGSSL…
490863119	MFTSLVCRLMFPI-----LLGLCLLSAQSIAAQQAANQKPASQLKSSKIKPVVDVGVLAIRGNLAAKQRWQPTIDWLNQHIPDAEFVLHPLDLDGMLNAVKSQSMEFIVTNPGQAVRLGRQYELSWMATLTNRAPSHSNYAIGSALVVRAESPYQQLADIAGHSMAAVSERAFGGYLTLRYQVLELGFHPNDFFANVRFWGFPIDANLYQLRDGFVEAAVVPACLLETMTREGLLEANRYRVLNVDTNADFHCQVSTHLYPNWSFAKTDRASAPLAKQVTRALLAMPAESPAAIAAGASGWTSPVSLLSIDKLYQALDLHPLQEPWWKEAIRWLRFHQEWAWALFIVVVVLNAYHFWLEYRFSKSQQALEKTQLRLKEKSEQLEHAQRVAIVGELGSSL…
520910231	MFTSLVRRLMFPILLALCLLSAQSIAAQATVNQKPASQLKSSKIKSSKIKPVVDVGVLAIRGNLAAEQRWQPTIDWLNQHIQDAEFVLHPLDLDGMLNAVKSQSMDFIVTNPGQAVRLGRQYELSWMATLTNRAPSHSNYAIGSALVVRADSPYQQLADVAGHPMAAVSERAFGGYLTLRYQVLELGFHPNDFFANVRFLGFPIDANLYQLRDGFVEAAVVPACLLETMTREGLLEANRYRVLNVDTNADFHCQVSTHLYPNWSFAKTDRASAPLAKQVTRVLLAMPAESPAAIAAGASGWTSPVSLLSIDKLYQALDLHPLQEPWWKEAIRWLRFHQEWAWALFIVVVVLNAYHFWLEYRFSKSQQALEKTQLRLKEKSEQLEHAQRVAIVGELGSSL…
consensus	MFTSLVCRLMFPI LLGVCLLSAQSIAAQATANQKPASQLKSSKIKPVVDVGVLAIRGNLAAEQRWQPTIDWLNQHIPDAEFVLHPLDLDGMLNAVKSQSMDFIVTNPGQAVRLGRQYELSWMATLTNRAPSHSNYAIGSALVVRADSPYQQLADIAGHPMAAVSERAFGGYLTLRYQVLELGFHPNDFFANVRFLGFPIDANLYQLRDGFVEAAVVPACLLETMTREGLLEANRYRVLNVDTNADFHCQVSTHLYPNWSFAKTDRASAPLAKQVTRALLAMPAESPAAIAAGASGWTSPVSLLSIDKLYQALDLHPLQEPWWKEAIRWLRFHQEWAWALFIVVVVLNAYHFWLEYRFSKSQQALEKTQLRLKEKSEQLEHAQRVAIVGELGSSLAHEI…
*518283450	---MLLLLFCLGWGAAAQAKEWSVGVLAMRGDAATVRDWQPLIDQLNDSVSGERFRLRPLDLAQMREAVNQGSVQFVVTNPAQFVQLNSHYHLRWLASLRAANGDRETGNIIGSVILVRRDSDVTTPQALMGKTVGAIDPQAFGGYLTGYKALSDAGMRPERDFHLRFTGFPADALLYLLRERAIQAAIVPVCLLEKMDREGLLNQADFRPLLQQATSVHCVTSTPLYPNWSFAALPGLDNPLVDAVARALLTASPQSPFLWGAPASTSEVEALLRAVNQHPEQRRLWLDIKSWLIQHQTAVGLSLTVLALLIVNHIWIALLVRRRGRQLLHAGEQLRRQEQALENARQLNVLGEMASGFAHELNQPLAAIRHYAQGCLIQLRKTDAGHPLLAPLENID…
612278489	MRVVLLLLFSLGWGMAAQAGEWSVGVLAMRGDAATERDWQPLIDRLNGSVGGERFRLRPLDLAQMREAVNRGSVQFVVTNPAQFVQLNSHYHLRWLASLRAANGDRATGNIIGSVILVRRDSGITTPQALMGKTVGAIDPQAFGGYLTGYKALSDAGIRPERDFHLRFTGFPADALLYLLRERAIQAAIVPVCLMEKMGKEGLINPADFRPLLQQATSAPCVTSTPLYPNWSFAALPGLDNSLVDAVARALLTAPPQSPFLWGAPASTSEVEALLRAVNQHPEQRRLWLDIKSWLIQHQTAVGLSLALLALLIVNHIWIALLVRRRGRQLLHADEQLRRQERALENARQLNVLGEMASGFAHELNQPLAAIRHYAQGCLIQLRNTDAGHPLLGPLENID…
491074174	---MLLLLLSLGWGMAAQAGEWSVGVLAMRGDAATARDWQPLIDRLNGSVGGERFRLQPLDLAQMREAVNRGSVQFVVTNPAQFVQLNSHYHLRWLASLRAANGDRATGNIIGSVILVRRDSGITTPQALMGKTVGAIDPQAFGGYLTGYKALSDAGMRPERDFHLRFTGFPADALLYLLRERAIQAAIVPVCLLEKMGQEGLINPADFRPLLQRPTSVPCVTSTPLYPNWSFAALPGLDNSLVDAVARALLTAPPQSPFQWGAPASTSAVEALLRAVNQHPEQRRLWLDIKSWLIQHQTAVSLSLAVLALLIVNHIWIALLMRRRGRQLLHAGEQLRRQEQALENARQLNVLGEMASGFAHELNQPLAAIRHYAQGCLIQLRKTDAGHPLLTPLENID…
573011464	MRVVLLLLFSLGWGMAAQAGEWSVGVLAMRGDAATERDWQPLIDRLNDSVGGERFRLRPLDLAQMREAVNRGSVQFVVTNPAQFVQLNSHYHLRWLASLRAANGDRATGNIIGSVILVRRDSGITTPQALMGKTVGAIDPQAFGGYLTGYKALSDAGIRPERDFHLRFTGFPADALLYLLRERAIQAAIVPVCLLEKMGKEGLINPADFRPLLQQATSAPCVTSTPLYPNWSFAALPGLDNSLVDAVARALLTAPPQSPFLWGAPASTSEVEALLRAVNQHPEQRRLWLDIKSWLIQHQTAVGLSLALLALLIVNHIWIALLVRRRGRQLLRADEQLRRQERALENARQLNVLGEMASGFAHELNQPLAAIRHYAQGCLIQLRNTDAGHPLLGPLENID…
505191444	MRVVLLLLLSLGWGMAAQAGEWSIGVLAMRGDAATARDWQPLIDRLNGSVGGERFRLQPLDLAQMREAVNRGSVQFVVTNPAQFVQLNSHYHLRWLASLRAANGDRATGNIIGSVILVRRDSGITTPQALMGKTVGAIAPQAFGGYLTGYKALSDAGMRPERDFHLRFTGFPADALLYLLRERAIQAAIVPVCLLEKMGREGLINPADFRPLLQRPTSVPCVTSTPLYPNWSFAALPGLDNSLVDAVARALLTAPPQSPFQWGAPASTSAVEALLRAVNQHPEQRRLWLDIKSWLIQHQTAVSLSLAVLALLIVNHIWIALLVRRRGRQLLHAGEQLRRQEQALENARQLNVLGEMASGFAHELNQPLAAIRHYAQGCLIQLRKTDAGHPLLTPLENID…
545150599	---MLLLLLSLGWGMAAQAGEWSVGVLAMRGDAATARDWQPLIDRLNGSVGGERFRLQPLDLAQMREAVNRGSVQFVVTNPAQFVQLNSHYHLRWLASLRAANGDRATGNIIGSVILVRRDSGITTPQALMGKTVGAIAPQAFGGYLTGYKALSDAGMRPERDFHLRFTGFPADALLYLLRERAIQAAIVPVCLLEKMGREGLINPADFRPLLQRPTSVPCVTSTPLYPNWSFAALPGLDNSLVDAVARALLTAPPQSPFQWGAPASTSAVEALLRAVNQHPEQRRLWLDIKSWLIQHQTAVSLSLAVLALLIVNHIWIALLVRRRGRQLLHAGEQLRRQEQALENARQLNVLGEMASGFAHELNQPLAAIRHYAQGCLIQLRKTDAGHPLLTPLENID…
515493703	---MLLLLFSLGWGMAAQAGEWSVGVLAMRGDAATARDWQPLIDSLNGSVGGERFRLQPLDLAQMREAVNRGSVQFVVTNPAQFVQLNNHYHLRWLASLRAANGDRATGNIIGSVILVRRDSGITTPQALMGKTVGAIDPQAFGGYLTGYKALSDAGIRPERDFHLRFTGFPADALLYLLRERAIQAAIVPVCLLEKMDREGLINPADFRPLLQRPTSVPCVTSTPLYPNWSFAALPGLDNSLVDAVARALLTAPPQSPFLWGAPASTSKVEALLRAVNQHPEQRRLWLDIKSWLIQHQTAVGLSLAVLALLIVNHIWIALLVRRRGRQLLHAGEQLRRQEQALENARQLNVLGEMASGFAHELNQPLAAIRHYAQGCLIQLRKTDTGHPLLTPLENID…
654668183	------MLFSLGWGMAAQAGEWSVGVLAMRGDAATARDWQPLIDSLNGSVGGERFRLQPLDLAQMREAVNRGSVQFVVTNPAQFVQLNNHYHLRWLASLRAANGDRATGNIIGSVILVRRDSGITTPQALMGKTVGAIDPQAFGGYLTGYKALSDAGIRPERDFHLRFTGFPADALLYLLRERAIQAAIVPVCLLEKMDREGLINPADFRPLLQRPTSVPCVTSTPLYPNWSFAALPGLDNSLVDAVARALLTAPPQSPFLWGAPASTSKVEALLRAVNQHPEQRRLWLDIKSWLIQHQTAVGLSLAVLALLIVNHIWIALLVRRRGRQLLHAGEQLRRQEQALENARQLNVLGEMASGFAHELNQPLAAIRHYAQGCLIQLRKTDTGHPLLTPLENID…
640858713	---MLLLLLSLGWGMAAQAGEWSVGVLAMRGDAATARDWQPLIDRLNGSVGDERFRLQPLDLAQMREAVNRGSVQFVVTNPAQFVQLNSHYHLRWLASLRAANGDRATGNIIGSVILVRRDSGITTPQALMGKTVGAIAPQAFGGYLTGYKALSDAGMRPERDFHLRFTGFPADALLYLLRERAIQAAIVPVCLLEKMGREGLINPADFRPLLQRPTSVPCVTSTPLYPNWSFAALPGLDNSLVDAVARALLTAPPQSPFQWGAPASTSTVEALLRAVNQHPEQRRLWLDIKSWLIQHQTAVSLSLAVLALLIVNHIWIALLVRRRGRQLLHAGEQLRRQEQALENARQLNVLGEMASGFAHELNQPLAAIRHYAQGCLIQLRKTDAGHPLLTPLENID…
644361241	------MLFSLGWGMAAQAGEWSVGVLAMRGDAATARDWQPLIDSLNGSVGGERFRLQPLDLTQMREAVNRGSVQFVVTNPAQFVQLNSRYHLRWLASLRAANGDRATGNIIGSVILVRRDSGITTPQALMGKTVGAIDPQAFGGYLTGYKALSDAGMRPDRDFHLRFTGFPADALLYLLRERAIQAAIVPVCLLEKMDREGLINPADFRPLLQRPTSVPCVSSTPLYPNWSFAALPGLDNSLVDAVARALLTAPPQSPFQWGAPVSTSEVEALLRAVNQHPEQRRLWLDIKSWLIQHQTAVGLSLAVLALLIVNHIWIALLVRRRGRQLLHAGEQLQRQEQALENARQLNVLGEMASGFAHELNQPLAAIRLYAQGCLIQLRKTDAGHPLLGPLENID…
575547901	MRVVLLLLFSLGWGMAAQAGEWSVGVLAMRGDAATARDWQPLIDRLNGSVGGERFRLRPLDLAQMREAVNRGSVQFVVTNPAQFVQLNSHYHLRWLASLRAANGDRATGNIIGSVILVRRDSGITTPQALMGKTVGAIDPQAFGGYLTGYKALSDAGIRPERDFHLRFTGFPADALLYLLRERAIQAAIVPVCLLEKMGKEGLINPADFRPLLQQATSAPCVTSTPLYPNWSFAALPGLDNSLVDAVARALLTAPPQSPFLWGAPASTSEVEALLRAVNQHPEQRRLWLDIKSWLIQHQTAVGLSLALLALLIVNHIWIALLVRRRGRQLLRADEQLRRQERALENTRQLNVLGEMASGFAHELNQPLAAIRHYAQGCLIQLRNTDAGHPLLGPLENID…
560174486	MRVVLLLLFSLGWGMAAQAGEWSVGVLAMRGDAATARDWQPLIDSLNGSVGGERFRLQPLDLTQMREAVNRGSVQFVVTNPAQFVQLNSRYHLRWLASLRAANGDRATGNIIGSVILVRRDSGITTPQALMGKTVGAIDPQAFGGYLTGYKALSDAGMRPDRDFHLRFTGFPADALLYLLRERAIQAAIVPVCLLEKMDREGLINPADFRPLLQRPTSVPCVSSTPLYPNWSFAALPGLDNSLVDAVARALLTAPPQSPFQWGAPVSTSEVEALLRAVNQHPEQRRLWLDIKSWLIQHQTAVGLSLAVLALLIVNHIWIALLVRRRGRQLLHAGEQLQRQEQALENARQLNVLGEMASGFAHELNQPLAAIRLYAQGCLIQLRKTDAGHPLLGPLENID…
consensus	MLLLLFSLGWGMAAQAGEWSVGVLAMRGDAATARDWQPLIDRLNGSVGGERFRLQPLDLAQMREAVNRGSVQFVVTNPAQFVQLNSHYHLRWLASLRAANGDRATGNIIGSVILVRRDSGITTPQALMGKTVGAIDPQAFGGYLTGYKALSDAGMRPERDFHLRFTGFPADALLYLLRERAIQAAIVPVCLLEKMGREGLINPADFRPLLQRPTSVPCVTSTPLYPNWSFAALPGLDNSLVDAVARALLTAPPQSPFLWGAPASTSEVEALLRAVNQHPEQRRLWLDIKSWLIQHQTAVGLSLAVLALLIVNHIWIALLVRRRGRQLLHAGEQLRRQEQALENARQLNVLGEMASGFAHELNQPLAAIRHYAQGCLIQLRKTDAGHPLLTPLENIDRQA…
*556611065	MPTRPTPAPSALPAGRRVRLAGILLSGLMALLGPVAATAAHAPDSDGGHASVNAGDVTVGILAPRGEAHTLAQWQITLDALDDAIPRITLTARAMTLDGIAAAVAQGEVDFVLTNPGQFVLLGTPYALSWLATLRSNPANSARAALGSVLWVRAESSYRRVEQLTGRRIVAVHERAFGGYLLMRPELQAAGVDSDEIAVDFLGYPVDALVYQLRDGQAEAAIMPVCMLERMVSEGLVRRDDFRALATDEPLGGCVSSTPAYPDWTFAALPHVSEALTGDMARRLLAMDGEDTARWGAPVSAARVATLFDDLALHPLGEPLSTRLMDALQRYWHYSVAALVLLAMALMYHAWLQRKARRHGRALEATQLALRERERELADAQSLNVSGELATTLAHELNQ…
consensus	MPTRPTPAPSALPAGRRVRLAGILLSGLMALLGPVAATAAHAPDSDGGHASVNAGDVTVGILAPRGEAHTLAQWQITLDALDDAIPRITLTARAMTLDGIAAAVAQGEVDFVLTNPGQFVLLGTPYALSWLATLRSNPANSARAALGSVLWVRAESSYRRVEQLTGRRIVAVHERAFGGYLLMRPELQAAGVDSDEIAVDFLGYPVDALVYQLRDGQAEAAIMPVCMLERMVSEGLVRRDDFRALATDEPLGGCVSSTPAYPDWTFAALPHVSEALTGDMARRLLAMDGEDTARWGAPVSAARVATLFDDLALHPLGEPLSTRLMDALQRYWHYSVAALVLLAMALMYHAWLQRKARRHGRALEATQLALRERERELADAQSLNVSGELATTLAHELNQ…
*546472241	MLKIRNLTNVLQQKLQLGFRCLAICCFCSCVLFGGESFSEEKRVVTIGVLDSSLSATDKSAIAQTLEALENLPGYRLDVQYYNPSELEEQLIQKKLDYFIGTSGFYRRFQSFGLRSVATLFTETAPNPRYATGSVFVVRNDSPIKTISELKGKSALASWSKGFSSYFAPMGEISKQGFDPESFFAAYKTYGPPMTNLLQKLENHEGDVVLIRACLLEDLEKTQPDIFKRFRVLEEKKDNRLRCKHSTDLYPNWTLVATPSAPWTETREITKCLLNIPDSTGFGWATVPDFNTIDELYKSLKAGPYAYLRIQTVQSFIYHYRFPLLFALFCILMLCVHSWRTNVLVKRRTQSLRLAYEKEAELRRKIRESELRIDQLQKTEIIGAMSSLIAHEINGPLAT…
496139640	MLKVRNLTNVLQQKLQLGFRCLAICCFCSCVVFGGESFSEEKRVVTIGVLDSSLSATDKSAIAQTLEALENLPGYRLDVQYYNPSELEEQLIQKKLDYFIGTSGFYRRFQSFGLRSVATLFTETAPNPRYATGSVFVVRNDSPIKTISELKGKSALASWSKGFSSYFAPMGEISKQGFDPESFFAAYKTYGPPMTNLLQKLENHEGDVVLIRACLLEDLEKTQPDIFKRFRVLEEKKDNRLRCKHSTDLYPNWTLVATPSAPWTETREITKCLLNIPDSTGFGWATVPDFNTIDELYKSLKAGPYAYLRIQTVQSFIYHYRFPLLFALFCILMLCVHSWRTNVLVKRRTQSLRLAYEKEAELRRKIRESELRIDQLQKTEIIGAMSSLIAHEINGPLAT…
496086466	MLKVRNLTNVLQQKLQLGFRCLAICCFCSCVVFGGESFSEEKRVVTIGVLDSSLSATDKSAIAQTLEALENLPGYRLDVQYYNPSELEEQLIQKKLDYFIGTSGFYRRFQSFGLRSVATLFTETAPNPRYATGSVFVVRNDSPIKTISELKGKSALASWSKGFSSYFAPMGEISKQGFDPESFFAAYKTYGPPMTNLLQKLENHEGDVVLIRACLLEDLEKTQPDIFKRFRVLEEKKDNRLRCKHSTDLYPNWTLVATPSAPWTETREITKCLLNIPDSTGFGWATVPDFNTIDELYKSLKAGPYAYLRIQTVQSFIYHYRFPLLFALFCILMLCVHSWRTNVLVKRRTQSLRLAYEKEAELRRKIRESELRIDQLQKTEIIGAMSSLIAHEINGPLAT…
consensus	MLKVRNLTNVLQQKLQLGFRCLAICCFCSCVVFGGESFSEEKRVVTIGVLDSSLSATDKSAIAQTLEALENLPGYRLDVQYYNPSELEEQLIQKKLDYFIGTSGFYRRFQSFGLRSVATLFTETAPNPRYATGSVFVVRNDSPIKTISELKGKSALASWSKGFSSYFAPMGEISKQGFDPESFFAAYKTYGPPMTNLLQKLENHEGDVVLIRACLLEDLEKTQPDIFKRFRVLEEKKDNRLRCKHSTDLYPNWTLVATPSAPWTETREITKCLLNIPDSTGFGWATVPDFNTIDELYKSLKAGPYAYLRIQTVQSFIYHYRFPLLFALFCILMLCVHSWRTNVLVKRRTQSLRLAYEKEAELRRKIRESELRIDQLQKTEIIGAMSSLIAHEINGPLAT…
*491056853	MLKKSSMSLYRLLFILLLAGSFPAMAAEWKIGVLALRGANSTQSHWQILADTLNESLPGEHFTLQPLNLDEMRDAIAEHKIDFLLTNPAQFIQLDSRYHLRWLLSLRSSVEPDSATRNVIGSLILVRADSDINEVKNLIGKKVGAISPDAFGGYLLGYKVLRDMGYDAEKDFRMQFLGFPADALLYALRDSSLSAAIIPVCLLENMDSEGLIDKNQFRPLIEHASTLPCKTSTELYPNWSFAALNDVPDNLVDKVTKTLLSSDKSGMRWGAPASVNQVETLLRDVNQHPQQRQIWQDIMSWLIQHQLSLGLVLLFFILLGVNHVWIAFLVRRRSRQLEEAHNRLRQQEANLEKAQRLNILGEMASGFAHELNQPLSAIRHYAQGCILRLKKESDDHPLI…
496187237	------MSLYRLLIAALIMWSFPAMAAEWTIGVLALRGTNSTQSHWQALTDTLNQSIPDEHFTLQPLNLDEMRDAISARKIDFLLTNPAQFVQLDSRYHLRWLLSLRSSMEPDSTTRNVIGSVILVRASSDITEVKNLIGKKVGAISPDAFGGYLLGYKVLKDMGYNAEKDFRMQFLGFPADALLYALRDSSLSAAIVPVCLLENMDSEGLIDAKQFRPLIEHNSSLPCKTSTELYPNWSFAALNGVPDNLVDKVTKTLLSSDKSGMRWGAPASANQVETLLRDVNQHPQQRQIWQDIVSWIIQHQITIGIIGLFFTLLGINHVWIAFLVRRRSRQLEEAHNRLRQQEANLEKAQRLNILGEMASGFAHELNQPLSAIRHYAQGCILRLKKESDEHLLI…
504470907	------MSLYRLLFILLLAGSFPAMAAEWKIGVLALRGANSTQSHWQILADTLNESLPGEHFTLQPLNLDEMRDAIAERKIDFLLTNPAQFIQLDSRYHLRWLLSLRSSVEPDSATRNVIGSLILVRADSDINEVKNLIGKKVGAISPDAFGGYLLGYKVLRDMGYDAEKDFRMQFLGFPADALLYALRDSSLSAAIIPVCLLENMDSEGLIDKNQFRPLIEHASTLPCKTSTELYPNWSFAALNDVPDNLVDKVTKTLLSSDKSGMRWGAPASVNQVETLLRDVNQHPQQRQIWQDIMSWLIQHQLSLGLVLLFFILLGVNHVWIAFLVRRRSRQLEEAHNRLRQQEANLEKAQRLNILGEMASGFAHELNQPLSAIRHYAQGCILRLKKESDDHPLI…
491048111	-----------------------------------MRGPNSTQSHWQPLIDTLNESIPGERFTLQPLNLDEMKEAISNRKIDFLLTNPAQFIQLDNRYHLRWLLSLRSDVEPNSTTRNVIGSLILVRKDSDISEVKNLIGKKVGAISPDAFGGYLLGYKVLRDMGYDAAKDFKMQFLGFPADALLYALRDDSLSAAIVPVCLLENMHSEGLIDKTQFRPLIQHPSSLSCLTSTELYPNWSFAALSEVPDNLVDKVTKTLLSTDKAAMRWGAPASVTQVEILLRDVNQHPQQRQIWQDIVSWTIQNQITLSLVALFFVLLGINHVWIAFLVRRRSRQLEEAHNRLREQEANLQKAQRLNILGEMASGFAHELNQPLSAIRHYAQGCILRLTKESESHPLI…
493712465	------MPLYHILLITLLLWCIPAGAAQWTIGVLALRGPNFTQLHWQPLVDTLNQSIPGERFILKPLNLEEMKEAISNRKIDFLLTNPAQFIQLDNRYHLRWLLSLRSDVEPNSTTRNVIGSLILVRSDSDIHDANQLIGKKVGAISTDAFGGYLLGYKVLRDLGYDAEKDFRMQFLGFPADALLYALRDKSLTAAIVPVCLLENMDSEGLIDKHQFRPLIQKESALPCLTSTELYPNWSFAALSEVPDNLVDKVTKVLLSGDAPSMRWGAPASITQVENLLRDVNQHPQQREIWQDIVSWTIQHQITIGIIALVFVLLGINHVWIAFLVRRRSQQLEVAHNRLRQQETNLQKAQRLNILGEMASGFAHELNQPLSAIRNYAQGSILRLKKESESHPLL…
573500318	MLKKTSMPLYHILLMTLLLWCIPAGAAQWTIGVLALRGPSFTQLHWQPLVDTLNESIPGERFTLQPLNLEEMKEAISNRKIDFLLTNPAQFIQLDNRYHLRWLLSLRSDVEPNSTTRNVIGSLILVRGDSDIHSADQLIGKKVGAISPDAFGGYLLGYKVLRDLGYDTEKDFRMQFLGFPADALLYALRDKSLSAAIVPVCLLENMDSEGLIDKHLFRPLVQKESALPCLTSTELYPNWSFAALSEVPDNLVDKVTKVLLSGDTPNMRWGAPASITQVENLLRDVNQHPQQREIWQDIVSWTIQHQITIGIIALIFLLLGINHVWIAFLVRRRSQQLEVAHNRLRQQEANLQKAQRLNILGEMASGFAHELNQPLSAIRNYAQGSILRLKKESENHPLL…
577072116	MLKKSSMPLYHILLMTLLLWCIPAGAAQWTIGVLALRGPNFTQLHWQPLVDTLNQSIPGERFILKPLNLEEMKEAISNRKIDFLLTNPAQFIQLDNRYHLRWLLSLRSDVEPNSTTRNVIGSLILVRSDSDIHDANQLIGKKVGAISTDAFGGYLLGYKVLRDLGYDAEKDFRMQFLGFPADALLYALRDKSLTAAIVPVCLLENMDSEGLIDKHQFRPLIQKESALPCLTSTELYPNWSFAALSEVPDNLVDKVTKVLLSGDAPSMRWGAPASITQVENLLRDVNQHPQQREIWQDIVSWTIQHQITIGIIALVFVLLGINHVWIAFLVRRRSQQLEVAHNRLRQQETNLQKAQRLNILGEMASGFAHELNQPLSAIRNYAQGSILRLKKESESHPLL…
493866883	--------------MTLLIWCIPASAAQWTIGVLALRGPSFTQLHWQPLIDTLNESIPGESFTLQPLNLEEMKDAIFNRKIDFLLTNPAQFIQLDNRYHLRWLLSLRSDVEPNSTTRNVIGSLILVRKDSDIHTADQLIGKKVGAISPDAFGGYLLGYKVLRDMGYDTEKDFRMQFLGFPADALLYALRDNSLSATIVPVCLLENMDSEGLIDKNQFRPLLQKESSLPCLTSTELYPNWSFAALSEVPDNLVDKVTKTLLSDDNSNMRWGAPASMTQVENLLRDVNQHPQQREIWQDVVSWVIQHQITIGIIALVFLLLGINHVWIAFLVRRRSRQLEVAHNRLRQQEANLQKAQRLNILGEMASGFAHELNQPLSAIRNYAQGSILRLKKESETHPLI…
496195475	MLRKLSWYLHYLLVAIIILWSMPTLASQWTIGVLALRGTHSTQSHWQILTQALNEAIPNEHFVLKPLNLDEMRNAVAENKVDFLLTNPAQFIQLDSRYHLRWLLSLRSSVEPDSATRNVIGSLILVRADTPISDAADLIGKKVGAISPDAFGGYLLGYKVLKDMGYDADKDFQMQFLGFPADALLYALRDNSLSAVIVPVCLLENMDNEGLIDKKIFRPLIKRNSSLPCQTSTELYPNWSFAALNNVPDNLVDKVTKTLLSSDKSGLRWGAPASANQVESLLRDVNQHPQQRQIWQDIVSWVIQHQITLSIIALIIILLGINHIWIAFLVRRRSKQLEEAHNRLRQQEANLEKAQRLNILGEMSSGFAHELNQPLSAIRHYAQGCILRLKKDPEEHALM…
490376259	---------------MLLTWSLPAISAQWTIGVLALRGPSSTQSHWQPLIDTLNESIPGERFTLQPLNLDEMKEAISNRKIDFLLTNPAQFIQLDNRYHLRWLLSLRSDVEPNSTTRNVIGSLILVRKDSDISEVKNLIGKKVGAISPDAFGGYLLGYKVLRDMGYDAAKDFKMQFLGFPADALLYALRDDSLSAAIVPVCLLENMHSEGLIDKTQFRPLIQHPSSLSCLTSTELYPNWSFAALSEVPDNLVDKVTKTLLSTDKAAMRWGAPASVTQVETLLRDVNQHPQQRQIWQDIVSWTIQNQITISLVALFFVLLGINHVWIAFLVRRRSRQLEEAHNRLREQEANLQKAQRLNILGEMASGFAHELNQPLSAIRHYAQGCILRLTKESESHPLI…
493708241	MLKKSSMPLYHILLITLLLWCIPAGAAQWTIGVLALRGPNFTQLHWQPLVDTLNQSIPGERFILKPLNLEEMKEAISNRKIDFLLTNPAQFIQLDNRYHLRWLLSLRSDVEPNSTTRNVIGSLILVRSDSDIHDANQLIGKKVGAISTDAFGGYLLGYKVLRDLGYDAEKDFRMQFLGFPADALLYALRDKSLTAAIVPVCLLENMDSEGLIDKHQFRPLIQKKSALPCLTSTELYPNWSFAALSEVPDNLVDKVTKVLLSGDAPSMRWGAPASITQVENLLRDVNQHPQQREIWQDIVSWTIQHQITIGIIALVFVLLGINHVWIAFLVRRRSQQLEVAHNRLRQQETNLQKAQRLNILGEMASGFAHELNQPLSAIRNYAQGSILRLKKESESHPLL…
577067013	MLKKSSMPLYHILLMTLLLWCIPAGAAQWTIGVLALRGPNFTQLHWQPLVDTLNQSIPGERFILKPLNLEEMKEAISNRKIDFLLTNPAQFIQLDNRYHLRWLLSLRSDVEPNSTTRNVIGSLILVRSDSDIHDANQLIGKKVGAISTDAFGGYLLGYKVLRDLGYDAEKDFRMQFLGFPADALLYALRDKSLTAAIVPVCLLENMDSEGLIDKHQFRPLIQKESALPCLTSTELYPNWSFAALSEVPDNLVDKVTKVLLSGDAPSMRWGAPASITQVENLLRNVNQHPQQREIWQDIVSWTIQHQITIGIIALVFVLLGINHVWIAFLVRRRSQQLEVAHNRLRQQETNLQKAQRLNILGEMASGFAHELNQPLSAIRNYAQGSILRLKKESESHPLL…
573503296	MLKKSSMPLYHILLITLLLWCIPAGAAQWTIGVLALRGPNFTQLHWQPLVDTLNQSIPGERFILKPLNLEEMKEAISNRKIDFLLTNPAQFIQLDNRYHLRWLLSLRSDVEPNSTTRNVIGSLILVRSDSDIHDANQLIGKKVGAISTDAFGGYLLGYKVLRDLGYDAEKDFRMQFLGFPADALLYALRDKSLTAAIVPVCLLENMDSEGLIDKHQFRPLIQKESALPCLTSTELYPNWSFAALSEVPDNLVDKVTKVLLSGDAPSMRWGAPASITQVENLLRDVNQHPQQREIWQDIVSWTIQHQITIGIIALVFVLLGINHVWIAFLVRRRSQQLEVAHNRLRQQETNLQKAQRLNILGEMASGFAHELNQPLSAIRNYAQGSILRLKKESESHPLL…
consensus	MLKK-SMPLYHILLITLLLWCIPAGAAQWTIGVLALRGPNFTQLHWQPLVDTLNESIPGERFTLQPLNLEEMKEAISNRKIDFLLTNPAQFIQLDNRYHLRWLLSLRSDVEPNSTTRNVIGSLILVRSDSDIHDAKQLIGKKVGAISPDAFGGYLLGYKVLRDMGYDAEKDFRMQFLGFPADALLYALRDKSLSAAIVPVCLLENMDSEGLIDKHQFRPLIQKESALPCLTSTELYPNWSFAALSEVPDNLVDKVTKTLLSGDKPSMRWGAPASITQVENLLRDVNQHPQQREIWQDIVSWTIQHQITIGIIALVFVLLGINHVWIAFLVRRRSQQLEVAHNRLRQQEANLQKAQRLNILGEMASGFAHELNQPLSAIRNYAQGSILRLKKESESHPLI…
*496139919	MSFLTRSKRLILTLSLSAIIPCAQASNDTITLGVSSRVPNVNEDLILKTERVLTDHFGPKNFRIVHYSLDGLVEAIKEGEVDIFLSSAGLYRRMSSEGVRDLVALASPRFPDPNHSEGTAFIVRNDRTDLQSIKDLKGKILAANSPTGFSGYQIGLYEIFKAGYDPERFFSKTIFTGEREKMKGVVQAVLDGKADVGFLRLCYFEDMIDPKETDPNQLRIIGDRKKELNCSHSTDLYPSWTISTTRHISPEKAKEVLQVLLAISPTEKGAFWGLASNYHGVDSLFKDLKLGPWYYLREWTVNRFLSTYWPFLALFLLCIFGLIAHGFRTEILVRRKTEELELAHKSQTQLLQRAKSASERLDSLQKMGAIGQMSSIISHELRQPLATIQMYTRGGLRVI…
consensus	MSFLTRSKRLILTLSLSAIIPCAQASNDTITLGVSSRVPNVNEDLILKTERVLTDHFGPKNFRIVHYSLDGLVEAIKEGEVDIFLSSAGLYRRMSSEGVRDLVALASPRFPDPNHSEGTAFIVRNDRTDLQSIKDLKGKILAANSPTGFSGYQIGLYEIFKAGYDPERFFSKTIFTGEREKMKGVVQAVLDGKADVGFLRLCYFEDMIDPKETDPNQLRIIGDRKKELNCSHSTDLYPSWTISTTRHISPEKAKEVLQVLLAISPTEKGAFWGLASNYHGVDSLFKDLKLGPWYYLREWTVNRFLSTYWPFLALFLLCIFGLIAHGFRTEILVRRKTEELELAHKSQTQLLQRAKSASERLDSLQKMGAIGQMSSIISHELRQPLATIQMYTRGGLRVI…
*501235182	MSRLLLCICVLLFSSVAWSKPQQFYVGVLANWGHQQAVERWTPMMEYLNEHVPDAEFHVYPGNFKALNLAMELGQIQFIITNPGQYLYLSNQYPLSWLATMRSKRHDGTTSAIGSAIIVRADSDYRTLYDLKGKVVAASDPHALGGYQATVGLMHSLGMDPDTFFGETKFLGFPLDPLLYQVRDGNVDAAITPLCTLEDMVARGVLKSSDFRVLNPSRPDGVECQCSTTLYPNWSFAATESVSTELSKEITQALLELPSDSPAAIKAQLTGWTSPISQLAVIKLFKELHVKTPDSSRWEAVKKWLEENRHWGILSVLVFIIATLYHLWIEYRFHQKSSSLIESERQLKQQAVALERLQSASIVGEIGAGLAHEINQPIAAITSYSEGGIMRLQGKEQAD…
527110913	MYRTLLCLLLLCCTSSVWGQTQALYVGVLSNWGNQQAIERWQPMMEYLNEQVPGTDFHVYPGNFEALNLAMELGQIQFIITNPGQYLYLSNQYPLSWLATMRSARHNGATSAIGSAIIVKAESDYRTLYDLKGKVIAASDPHALGGYQATVGLMHKLGMESENYFKEVKFLGFPLDPLLYQVRDGNVDAAITPLCTFEDMIARGLINKADYRILNPSRPDGFDCQCSTNLYPNWSFAASESVDIGLSKQITQALMELTADHPAAIKALLMGWTSPISQLAVIQLFGELHVHASDGSRWESVENWLKYNRHWGIFAIFVFLVATVYHLWIEYRFHQKSESLIATERQLKQQAIALEKLQSASIIGEIGAGLAHEINQPIAAITSYSEGGIMRLEGGQAQE…
consensus	MSRLLLCICLLCCSSSAWGKPQAFYVGVLANWGHQQAIERWQPMMEYLNEHVPDADFHVYPGNFEALNLAMELGQIQFIITNPGQYLYLSNQYPLSWLATMRSARHDGATSAIGSAIIVKADSDYRTLYDLKGKVIAASDPHALGGYQATVGLMHKLGMDPDNFFGETKFLGFPLDPLLYQVRDGNVDAAITPLCTFEDMIARGLIKKADFRILNPSRPDGFDCQCSTNLYPNWSFAASESVDIELSKEITQALLELPADHPAAIKALLMGWTSPISQLAVIKLFGELHVHAPDGSRWEAVEKWLEENRHWGIFAIFVFIIATLYHLWIEYRFHQKSESLIASERQLKQQAIALEKLQSASIIGEIGAGLAHEINQPIAAITSYSEGGIMRLEGGEAAD…
*547494671	MKKIVRLISAVICFFQLNVQAEEPKEYTFAINSAVTPLLHAAFINETIKTVERSVAPAKLKVLYVELPELERLIENHQTDFFISTAATIRRYQDLGARDVLTASSPFSKNPNRSEGSLFIVKEGRSDINSISDLKDKRAAAGRPTAFGMYLAAMGEIAADGYDPKTFFKSTQFYGLNRDQIIKDVLDGKADVGILRACYLEDAVNRKVVTTDQLKFINLKNDPEHICLHSTRLYPNWSFGSNPSVPPAVLSAVAAGLIAQKPVGIGLYWSVASDFTAIDNLLKSLQLGSYQRFSKEWFWQRIIEYRFWVLGTLAAFALLLIHSFIVSRTVNIRTQELKESLKRESQSFHEAQEAHRRLMKMQRAAVVGQISSLIAHELNQPLAGIKLYARTLQRAKDSG…
496139097	MNKILRLIAAVIGFLLLNVQAEEPKEYAFAINSAVTPLLHAAFVNQTIKTVERAVEPAKLKVMYVELPELERLIEDHQADFFISTAATIRRYQDLGARDVLTASSPFSKNPNRSEGSLFIVKADRSDINSVSDLKDKRAAAGRPTAFGMYLAAMGEIAADGYDPKTFFRSTQFYGLNRDQIIKDVLNGKADVGILRACYLEDAVNRKVVTTDQLKFINLKSDPDHICLHSTRLYPNWSFGSNPSVPPAVLSAVAAGLIAQKPVGIGLYWSVASDYTAVDNLLKSLRLGSYQRFSKEWFWQRIVEYRFWILSALAAFVLLLIHSLIVSRTVDIRTRELKESLKRENRSFNEAQKAHRRLMKMQRAAVVGQISSLIAHELNQPLAGIKLYARTLQRAKDSG…
496086060	MNKILRLIAAVIGFLLLNVQAEEPKEYTFAINSAVTPLLHAAFVNQTIKTVERAVEPAKLKVMYVELPELERLIEDHQADFFISTAATIRRYQDLGARDVLTASSPFSKNPNRSEGSLFIVKADRSDINSVSDLKDKRAAAGRPTAFGMYLAAMGEIAADGYDPKTFFRSTQFYGLNRDQIIKDVLNGKADVGILRACYLEDAVNRKVVTTDQLKFINLKSDPDHICLHSTRLYPNWSFGSNPSVPPAVLSAVAAGLIAQKPVGIGLYWSVASDYTAVDNLLKSLRLGSYQRFSKEWFWQRIVEYRFWILSALAAFVLLLIHSLIVSRTVDIRTRELKESLKRENRSFNEAQKAHRRLMKMQRAAVVGQISSLIAHELNQPLAGIKLYARTLQRAKDSG…
consensus	MNKILRLIAAVIGFLLLNVQAEEPKEYTFAINSAVTPLLHAAFVNQTIKTVERAVEPAKLKVMYVELPELERLIEDHQADFFISTAATIRRYQDLGARDVLTASSPFSKNPNRSEGSLFIVKADRSDINSVSDLKDKRAAAGRPTAFGMYLAAMGEIAADGYDPKTFFRSTQFYGLNRDQIIKDVLNGKADVGILRACYLEDAVNRKVVTTDQLKFINLKSDPDHICLHSTRLYPNWSFGSNPSVPPAVLSAVAAGLIAQKPVGIGLYWSVASDYTAVDNLLKSLRLGSYQRFSKEWFWQRIVEYRFWILSALAAFVLLLIHSLIVSRTVDIRTRELKESLKRENRSFNEAQKAHRRLMKMQRAAVVGQISSLIAHELNQPLAGIKLYARTLQRAKDSG…
*490368694	MTIKQTIGIKKIASLSLLLLFFLLSSSAIAKEWTIGVLALRGDASTQRHWQPLIDTLDQQIPTDSFLLLPLNLSEMKQAVADKRVDFLLTNPAQFVQLDSAYPLRWLLSLRSGYEPDNTTRNVIGSLILVRKDSAITSIHELVGKRVGAIAPDAFGGYLLGYKALREEGIDPEQDFTLRFSGFPADALLYLLRDGDINAAIIPVCLLENMDNEGLINKEDYRPLLNYSTNTSCLTSTPLYPNWSFAALDTVPDTLVDKVTRTLLNDESDAMKWGAPASHSQVENLLREVNQHPRQRQLWQDAKIWAIQHRFIIGLSLGAIILLVFNQIWISYLVRRRSHQLEQAHIHLREQKEALEQAQRLNILGEMASGFAHELNQPLSAIKSYAQGSAIRLEKENKN…
559229148	MTIKQTIGIRNAVSIGLLLLFFVLPLQATAKEWTIGVLALRGDATTQRHWHPLVDTLNEQFPSENFVLIPLNLEEMKLAVAKKSVDFLLTNPAQFVQLDNAFPLRWLLSLRSGYEPDNTTRNVIGSLILVRNDSPMTSAHDLIGKRVGAIAPDAFGGYLLGYKALREKGIDPDKDFTLRFTGFPADALLYLLRDKDINAAIIPVCLLENMDSEGLIRKSDYRPLISYQTNAPCLTSTPLYPNWSFAALDTVPDELVDKVTRVLLTDESKPMKWGAPASHTQVENLLREVNQHPRQRQLWQDAQSWAIQHRFIIGLSLAAILFLILNQVWVSYLVRRRSRQLEQAHNRLRQQKEELELAQRLNILGEMASGFAHELNQPLSAIKSYAQGSVIRLKKENES…
490363877	MTIKQTIGIKKIASLSLLLLFFLLSSSAVAKEWTIGVLALRGDASTQRHWQPLIDTLDQQIPTDSFLLLPLNLSEMKQAVADKRVDFLLTNPAQFVQLDSAYPLRWLLSLRSGYEPDNTTRNVIGSLILVRKDSAITSIHELVGKRVGAIAPDAFGGYLLGYKALREEGIDPEQDFTLRFSGFPADALLYLLRDGDINAAIIPVCLLENMDNEGLINKEDYRPLLNYSTNTSCLTSTPLYPNWSFAALDTVPDTLVDKVTRTLLNDESDTMKWGAPASHSQVENLLREVNQHPRQRQLWQDAKIWAIQHRFIIGLSLGAIILLVFNQIWISYLVRRRSHQLEQAHIHLREQKEALEQAQRLNILGEMASGFAHELNQPLSAIKSYAQGSAIRLEKENKN…
501336434	MTIKQTIGIKKIASLSLLLLFFLLSSSAVAKEWTIGVLALRGDASTQRHWQPLIDTLDQQIPTDSFLLLPLNLSEMKQAVADKRVDFLLTNPAQFVQLDSAYPLRWLLSLRSGYEPDNTTRNVIGSLILVRKDSAITSIHELVGKRVGAIAPDAFGGYLLGYKALREEGIDPEQDFTLRFSGFPADALLYLLRDGDINAAIIPVCLLENMDNEGLINKEDYRPLLNYSTNTSCLTSTPLYPNWSFAALDTVPDTLVDKVTRTLLNDESDTMKWGAPASHSQVENLLREVNQHPRQRQLWQDAKIWAIQHRFIIGLSLGAIILLVFNQIWISYLVRRRSHQLEQAHIHLREQKEALEQAQRLNILGEMASGFAHELNQPLSAIKSYAQGSAIRLEKENKN…
529248738	--------------MSLLLLFFLLSSSAVAKEWTIGVLALRGDASTQRHWQPLIDTLDQQIPTDSFLLLPLNLSEMKQAVADKRVDFLLTNPAQFVQLDSAYPLRWLLSLRSGYEPDNTTRNVIGSLILVRKDSAITSIHELVGKRVGAIAPDAFGGYLLGYKALREEGIDPEQDFTLRFSGFPADALLYLLRDGDINAAIIPVCLLENMDNEGLINKEDYRPLLNYSTNTSCLTSTPLYPNWSFAALDTVPDTLVDKVTRTLLNDESDAMKWGAPASHSQVENLLREVNQHPRQRQLWQDAKIWAIQHRFIIGLSLGAIILLVFNQIWISYLVRRRSHQLEQAHIHLREQKEALEQAQRLNILGEMASGFAHELNQPLSAIKSYAQGSAIRLEKENKN…
516224054	MTIKQTIGIKKIASLSLLLLFFLLSSSAVAKEWTIGVLALRGDASTQRHWQPLIDTLDQQIPTDSFLLLPLNLSEMKQAVADKRVDFLLTNPAQFVQLDSAYPLRWLLSLRSGYEPDNTTRNVIGSLILVRKDSAITSIHELVGKRVGAIAPDAFGGYLLGYKALREEGIDPEQDFTLRFSGFPADALLYLLRDGDINAAIIPVCLLENMDNEGLINKEDYRPLLNYSTNTSCLTSTPLYPNWSFAALDTVPDTLVDKVTRTLLNDESDAMKWGAPASHSQVENLLREVNQHPRQRQLWQDAKIWAIQHRFIIGLSLGAIILLVFNQIWISYLVRRRSHQLEQAHIHLREQKEALEQAQRLNILGEMASGFAHELNQPLSAIKSYAQGSAIRLEKENKN…
490371152	MTIKQTIGIKKIASLSLLLLFFLLSSSAVAKEWTIGVLALRGDASTQRHWQPLIDTLDQQIPTDSFLLLPLNLSEMKQAVADKRVDFLLTNPAQFVQLDSAYPLRWLLSLRSGYEPDNTTRNVIGSLILVRKDSAITSIHELVGKRVGAIAPDAFGGYLLGYKALREEGIDPEQDFTLRFSGFPADALLYLLRDGDINAAIIPVCLLENMDNEGLINKEDYRPLLNYSTNTSCLTSTPLYPNWSFAALDTVPDTLVDKVTRTLLNDESDAMKWGAPASHSQVENLLREVNQHPRQRQLWQDAKIWAIQHRFIIGLSLGAIILLVFNQIWISYLVRRRSHQLEQAHIHLREQKEALEQAQRLNILGEMASGFAHELNQPLSAIKSYAQGSAIRLEKENKN…
consensus	MTIKQTIGIKKIASLSLLLLFFLLSSSAVAKEWTIGVLALRGDASTQRHWQPLIDTLDQQIPTDSFLLLPLNLSEMKQAVADKRVDFLLTNPAQFVQLDSAYPLRWLLSLRSGYEPDNTTRNVIGSLILVRKDSAITSIHELVGKRVGAIAPDAFGGYLLGYKALREEGIDPEQDFTLRFSGFPADALLYLLRDGDINAAIIPVCLLENMDNEGLINKEDYRPLLNYSTNTSCLTSTPLYPNWSFAALDTVPDTLVDKVTRTLLNDESDAMKWGAPASHSQVENLLREVNQHPRQRQLWQDAKIWAIQHRFIIGLSLGAIILLVFNQIWISYLVRRRSHQLEQAHIHLREQKEALEQAQRLNILGEMASGFAHELNQPLSAIKSYAQGSAIRLEKENKN…
*496139523	MKGFKENPMPLIIRLTLVLLPFCTVCTNSYSYEYVRTPLIIAVQKEGSQEIRPLIESTLKSLSQVERTRVPELRYLSLESLKDQSSLKDIDYLIASASVFAALEKYSGLKAVASVKPAVSFSADHASSTAILVDKQNLSVKTLKDLKGKTIGLPAQSSPEERVQVLNEFKMQGFKESDFATFKRISGEYGKWLKDLKNGSIDALALDPLAFRKLPESIRMRMNLLEPRIKDDYILGHTTATYPGWVMAATLKAGKKETVYLEAFLKSLRPVEGLSWAPQADYRQTHQVLTSLDDPFYKSFKKRTWREIVEENLVWWALAGVVLFSWLLHTLFTNRLVNMRTRQLFEANERRLKAEEHYHNLEKASIVGQMSNIVAHELRQPLAAISNYSLAMKRRLSKG…
consensus	MKGFKENPMPLIIRLTLVLLPFCTVCTNSYSYEYVRTPLIIAVQKEGSQEIRPLIESTLKSLSQVERTRVPELRYLSLESLKDQSSLKDIDYLIASASVFAALEKYSGLKAVASVKPAVSFSADHASSTAILVDKQNLSVKTLKDLKGKTIGLPAQSSPEERVQVLNEFKMQGFKESDFATFKRISGEYGKWLKDLKNGSIDALALDPLAFRKLPESIRMRMNLLEPRIKDDYILGHTTATYPGWVMAATLKAGKKETVYLEAFLKSLRPVEGLSWAPQADYRQTHQVLTSLDDPFYKSFKKRTWREIVEENLVWWALAGVVLFSWLLHTLFTNRLVNMRTRQLFEANERRLKAEEHYHNLEKASIVGQMSNIVAHELRQPLAAISNYSLAMKRRLSKG…
*493006277	----MATGSWCKAVVMGLCLSVIGLNQSYADDVPQVNHFKVGVLANHGVLQAKQRWQPMMDYLTEQVPNSHFEVVPVDFNGMRSQLLGHDLQFIVTNPGQYLHLSNNFPLSWLATMKSRKHQGSTFTIGATIIVRADSPIRTLQDLRGRNVVASDPQALGGYQAAMGLLHKMGFLPEQFFGQVRFLGFPLEPLVYQVRDGSADAAIAPFCTLEEMIATGLVNQADYRVIHPTKPAGYDCEVSTQLYPNWSFAAADTVAPKLTMAITRALFDLPADHVAAITADTLGWTAPVSQLKVIELFKELQLQGASPPLYQTVYKWMAKNKEWGGVLLLIFIISTIYHLWLEYKFRQKSEFLLNTERQLKDKALQLERLQSAAILGEIGAGLAHELNQPIAAITQY…
500267677	------MRLMFKAIGYLLLLGLSYVSLSYADEATEVNLFKVGVLANHGVLQAKQRWQPMMDYLSEQVPNSHFEVVPVDFNGMSSGLLNHDLQFIVTNPGQYLHLSNNFPLSWLATMKSRKHQGSTFTIGATIIVRADSPIRTLQDLRGKNVVATDPQALGGYQAAMGLLHKMGFLPEQFFGQVRFLGFPLEPLIYQVRDGSADAAIAPFCTLEEMIETGLINKADFRVIHPTKPAGYDCEVSTQLYPSWSFAAADTVSPRITMQISRALFDLPPDHVAAITADTLGWTAPVSQLKVIELFKELQLQGASPPLYQTVYKWMEKNKEWGGVLLLIFIVSTIYHLWLEYKFRQKSEFLISTERQLKDKALQLERLQSAAILGEIGAGLAHELNQPIAAITQY…
501036090	----MATGSWCKAVVMGLCLSVIGLNPSYADDVPQVNHFKVGVLANHGVLQAKQRWQPMMDYLTEQVPNSHFEVVPVDFNGMRSQLLEHDLQFIVTNPGQYLHLSNNFPLSWLATMKSRKHQGSTFTIGATIIVRADSPIRTLQDLRGRNVVASDPQALGGYQAAMGLLHKMGFLPEQFFGQVRFLGFPLEPLIYQVRDGSADAAIAPFCTLEEMIATGLVNQADYRVIHPTNPSGYDCEVSTQLYPNWSFAAADTVSPRITMQITRALFDLPADHVAAITADTLGWTAPVSQLKVIELFKELQLQGASPPLYQTVYKWMAKNKEWGGALLLIFIISTIYHLWLEYKFRQKSEFLVSTERQLKDKALQLERLQSAAILGEIGAGLAHELNQPIAAITQY…
555468481	------MGTWCRALVVTCFLSLMGLNLSYADEELPLNEFKVGVLANHGVLQAKQRWQPMMDYLSENVPNSRFEVVPVDFNGMRSQLLSNDLQFIVTNPGQYLHLSNNFPLSWLATMKSRKHQGSTFTIGATIIVRADSPIRSLQDLRGKNVVASDPQALGGYQAAMGLLHKMGYLPEQFFGRVQFLGFPLEPLIYQVRDGNADAAIAPFCTLEEMIETGLINQADFRVIHPTNPPGYDCEVSTQLYPNWSFAAADTVSPRITMQITRALFDLPADHVAAITADTLGWTAPVSQLKVIELFKELQLQGAAPPLYQTVYKWMEKNKEWGGVLLLIFIVSTIYHLWLEYKFRQKSEFLVSTERQLKDKALQLERLQSAAILGEIGAGLAHELNQPIAAITQY…
494925095	------MGVWCRALVVGCILSLMGVNLTYADEELPVNEFRVGVLANHGVLQAKQRWQPMMDYLSEKVPNSRFEVVPVDFNGMRSQLLSHDLQFIVTNPGQYLHLSNNFPLSWLATMKSRKHQGSTFTIGATIIVRADSPIRSLQDLRGKNVVASDPQALGGYQAAMGLLHKMGYLPEQFFGQVRFLGFPLEPLIYQVRDGNADAAIAPFCTLEEMIETGLINQADYRVIHPTNPPGYDCEVSTQLYPNWSFAAADTVSPRLTMQITRALFDLPADHVAAITADTLGWTAPVSQLKVIELFKELQLQGAAPPLYQTVYKWMEKNKEWGGVLLLIFIVSTIYHLWLEYKFRQKSEFLVSTERQLKDKALQLERLQSAAILGEIGAGLAHELNQPIAAITQY…
500173538	----MATGSWCKAVVMGLCLSVIGLNPSYADDVPQVNHFKVGVLANHGVLQAKQRWQPMMDYLTEQVPNSHFEVVPVDFNGMRSQLLGHDLQFIVTNPGQYLHLSNNFPLSWLATMKSRKHQGSTFTIGATIIVRADSPIRTLQDLRGRNVVASDPQALGGYQAAMGLLHKMGFLPEQFFGQVRFLGFPLEPLVYQVRDGSADAAIAPFCTLEEMIATGLVNQADYRVIHPTNPAGYDCEVSTQLYPNWSFAAADTVAPKLTMAITRALFDLPADHVAAITADTLGWTAPVSQLKVIELFKELQLQGASPPLYQTVYKWMAKNKEWGGVLLLIFIISTIYHLWLEYKFRQKSEFLLNTERQLKDKALQLERLQSAAILGEIGAGLAHELNQPIAAITQY…
500037741	---------------MSCILSLMGLNLSYADEDITLNEFKVGVLANHGVLQAKQRWQPMMDYLSEKVPNSRFEVVPVDFNGMRSQLLSHDLQFIVTNPGQYLHLSNNFPLSWLATMKSRKHQGSTFTIGATIIVRADSPIRSLQDLRGKNVVASDPQALGGYQAAMGLLHKMGYLPEQFFGDVRFLGFPLEPLIYQVRDGNADAAIAPFCTLEEMIETGLINQVDYRVIHPTNPPGYDCEVSTQLYPNWSFAAADTVSPRITMQITRALFDLPADHAAAITADTLGWTAPVSQLKVIELFKELQLQGASPPLYQTVYKWMEKNKEWGGVLLLIFIVSTIYHLWLEYKFRQKSEFLVSTERQLKDKALQLERLQSAAILGEIGAGLAHELNQPIAAITQY…
499943513	MEKASAMGLWCRAILVSVILSLTGLTLCYADEDVSVNEFKVGVLANHGVLQAKQRWQPMMDYLSEKVPNSRFEVVPVDFNGMRSQLLSHDLQFIVTNPGQYLHLSNNFPLSWLATMKSRKHQGSTFTIGATIIVRADSPIRSLQDLRGKNVVASDPQALGGYQAAMGLLHKMGYLPEQFFGDVRFLGFPLEPLIYQVRDGNADAAIAPFCTLEEMIETGLINQADYRVIHPTNPPGYDCEVSTQLYPNWSFAAADTVSPRITMQITRALFDLPADHVAAITADTLGWTAPVSQLKVIELFKELQLQGAAPPLYQTVYKWMEKNKEWGGVLLLIFIVSTIYHLWLEYKFRQKSEFLVSTERQLKDKALQLERLQSAAILGEIGAGLAHELNQPIAAITQY…
499944233	MEKASAMGLWCRAILVSVILSLTGLTLCYADEDVPVNEFKVGVLANHGVLQAKQRWQPMMDYLSEKVPNSRFEVVPVDFNGMRSQLLSHDLQFIVTNPGQYLHLSNNFPLSWLATMKSRKHQGSTFTIGATIIVRADSSIRSLQDLRGKNVVASDPQALGGYQAAMGLLHKMGYLPEQFFGRVQFLGFPLEPLIYQVRDGNADAAIAPFCTLEEMIETGLINQADYRVIHPTNPPGYDCEVSTQLYPNWSFAAADTVSPRITMQITRALFDLPADHVAAITADTLGWTAPVSQLKVIELFKELQLQGAPPPLYQTVYKWMEKNKEWGGVLLLIFIVSTIYHLWLEYKFRQKSEFLVSTERQLKDKALQLERLQSAAILGEIGAGLAHELNQPIAAITQY…
499386385	------MATWCKTILVSCILSMIMLNLSYADEDLPVHEFKVGVLANHGVLQAKQRWQPMMDYLSENVPNSRFEVVPLDFDGMRSQLLSNELQFIVTNPGQYLHLSNNFPLSWLATMKSRKHQGSTFTIGATIIVRADSPIRSLQDLRGKNVVASDPQALGGYQAAMGLLHKMGYLPEQFFGQVRFLGFPLAPLIYQVRDGSADAAIAPFCTLEEMIETGLINKADYRVIHPTNPPGYDCEVSTQLYPNWSFAAADTVSPWITMQITRALFDLPADHVAAITADTLGWTAPVSQLKVIELFKELQLQGASPPLYQTVYKWMEKNKEWGGVLLLIFIVSTIYHLWLEYKFRQKSEFLVSTERQLKDKALQLERLQSAAILGEIGAGLAHELNQPIAAITQY…
501582325	----MATGSWCKAVVMGLCLSVIGLNQSYADDVPQVNHFKVGVLANHGVLQAKQRWQPMMDYLTEQVPNSHFEVVPVDFNGMRSQLLGHDLQFIVTNPGQYLHLSNNFPLSWLATMKSRKHQGSTFTIGATIIVRADSPIRTLQDLRGRNVVASDPQALGGYQAAMGLLHKMGFLPEQFFGQVRFLGFPLEPLVYQVRDGSADAAIVPFCTLEEMIATGLVNQADYRVIHPTNPAGYDCEVSTQLYPNWSFAAADTVAPKLTMAITRALFDLPADHVAAITADTLGWTAPVSQLKVIELFKELQLQGASPPLYQTVYKWMAKNKEWGGVLLLIFIISTIYHLWLEYKFRQKSEFLLNTERQLKDKALQLERLQSAAILGEIGAGLAHELNQPIAAITQY…
492996428	----MATGSWCKAVVMGLCLSVIGLNQSYADDMPQVNHFKVGVLANHGVLQAKQRWQPMMDYLTEQVPNSHFEVVPVDFNGMRSQLLGHDLQFIVTNPGQYLHLSNNFPLSWLATMKSRKHQGSTFTIGATIIVRADSPIRTLQDLRGRNVVASDPQALGGYQAAMGLLHKMGFLPEQFFGQVRFLGFPLEPLVYQVRDGSADAAIAPFCTLEEMIATGLVNQADYRVIHPTKPAGYDCEVSTQLYPNWSFAAADTVAPKLTMAITRALFDLPADHVAAITADTLGWTAPVSQLKVIELFKELQLQGASPPLYQTVYKWMAKNKEWGGVLLLIFIISTIYHLWLEYKFRQKSEFLLNTERQLKDKALQLERLQSAAILGEIGAGLAHELNQPIAAITQY…
504422638	------MRLMFKAIGYLLLLGLSYVSFSYADEATEVNLFKVGVLANHGVLQAKQRWQPMMDYLSEQVPNSHFEVVPVDFNGMSSGLLSHDLQFIVTNPGQYLHLSNNFPLSWLATMKSRKHQGSTFTIGATIIVRADSPIRTLQDLRGKNVVATDPQALGGYQAAMGLLHKMGFLPEQFFGQVRFLGFPLEPLIYQVRDGSADAAIAPFCTLEEMIETGLINKADFRVIHPTKPAGYDCEVSTQLYPSWSFAAADTVSPRITMQISRALFDLPPDHVAAITADTLGWTAPVSQLKVIELFKELQLQGASPPLYQTVYKWMEKNKEWGGVLLLIFIVSTIYHLWLEYKFRQKSEFLISTERQLKDKALQLERLQSAAILGEIGAGLAHELNQPIAAITQY…
500114872	------MRLMFKAIGYLLLLGLSYVSLSYADEATEVNLFKVGVLANHGVLQAKQRWQPMMDYLSEQVPNSHFEVVPVDFNGMSSGLLSHDLQFIVTNPGQYLHLSNNFPLSWLATMKSRKHQGSTFTIGATIIVRADSPIRTLQDLRGKNVVATDPQALGGYQAAMGLLHKMGFLPEQFFGQVRFLGFPLEPLIYQVRDGSADAAIAPFCTLEEMIETGLINKADFRVIHPTKPAGYDCEVSTQLYPSWSFAAADTVSPRITMQISRALFDLPPDHVAAITADTLGWTAPVSQLKVIELFKELQLQGASPPLYQTVYKWMEKNKEWGGVLLLIFIVSTIYHLWLEYKFRQKSEFLISTERQLKDKALQLERLQSAAILGEIGAGLAHELNQPIAAITQY…
consensus	-AMGLWCKAIVMGLCLSLIGLNLSYADEDPQVNEFKVGVLANHGVLQAKQRWQPMMDYLSEQVPNSHFEVVPVDFNGMRSQLLSHDLQFIVTNPGQYLHLSNNFPLSWLATMKSRKHQGSTFTIGATIIVRADSPIRTLQDLRGKNVVASDPQALGGYQAAMGLLHKMGFLPEQFFGQVRFLGFPLEPLIYQVRDGSADAAIAPFCTLEEMIETGLINQADYRVIHPTNPAGYDCEVSTQLYPNWSFAAADTVSPRITMQITRALFDLPADHVAAITADTLGWTAPVSQLKVIELFKELQLQGASPPLYQTVYKWMEKNKEWGGVLLLIFIVSTIYHLWLEYKFRQKSEFLVSTERQLKDKALQLERLQSAAILGEIGAGLAHELNQPIAAITQYSEGA…
*503283193	MKRGVFASRRVLGVLLLCAAAARAEVRLGALAVLEGEDTRRQWQPLADGLQRALGVPVRLQALAPAALEQAVARGALDFVVTNPGHYVALEARHGATRIATRSAGAQGDPAHAVGSAVVVRADAPGPPATLAALRGWRVAAVAEEAFGGYQLAAVEWLRQGVDAEAGGLRRAFTGYPMQRVAQAVLSGEADAGVLRTCLLELWERDGVVPAGALRVVPADDDGGTGAPPGCRASTPLYPGWAFAALAGTPPELSRQVLLALLAQPGESGALDGVWTVPADYQRVHDALRLLQVEPYAFLRETRLQALLHRYWGVAAALLALALVGVAYLLRVEVLVKRRTAELTHSLHERERLARQNAQHQEALGHLSRLSILGELSAMLAHELNHPLATIANYAAGLR…
503486840	MKRGVFASRRVLGVLLLCAAAARAEVRLGALAVLEGEDTRRQWQPLADGLQRALGVPVRLQALAPAALEQAVARGALDFVVTNPGHYVALEARHGATRIATRSAGAQGDPAHAVGSAVVVRADAPGPPATLAALRGWRVAAVAEEAFGGYQLAAVEWLRQGVDAEAGGLRRVFTGYPMQRVAQAVLSGEADAGVLRTCLLELWERDGVVPAGALRVVPADDDGGTGAPPGCRASTPLYPGWAFAALAGTPPELSRQVLLALLAQPGESGALDGVWTVPADYQRVHDALRLLQVEPYAFLRETRLQALLHRYWGVAAALLALALVGVAYLLRVEVLVKRRTAELTHSLHERERLARQNAQHQEALGHLSRLSILGELSAMLAHELNHPLATIANYAAGLR…
consensus	MKRGVFASRRVLGVLLLCAAAARAEVRLGALAVLEGEDTRRQWQPLADGLQRALGVPVRLQALAPAALEQAVARGALDFVVTNPGHYVALEARHGATRIATRSAGAQGDPAHAVGSAVVVRADAPGPPATLAALRGWRVAAVAEEAFGGYQLAAVEWLRQGVDAEAGGLRRAFTGYPMQRVAQAVLSGEADAGVLRTCLLELWERDGVVPAGALRVVPADDDGGTGAPPGCRASTPLYPGWAFAALAGTPPELSRQVLLALLAQPGESGALDGVWTVPADYQRVHDALRLLQVEPYAFLRETRLQALLHRYWGVAAALLALALVGVAYLLRVEVLVKRRTAELTHSLHERERLARQNAQHQEALGHLSRLSILGELSAMLAHELNHPLATIANYAAGLR…
*488371772	-----MTRTVHVFILLLLSGLMFPLQAAQWTIGILGLRGDAPTRQYWQPLITALNQRIPGARFRLLPLGLNDMRTAISTGQVQFVLTNQAQFVQLNSHYHLRWLASLRSGHGPSATSMATGSTILVRRESNITRAGDLAGKTLGAVDPQAFGGYLLGYRELQKAGLQVDHQLTVRYMGFPADALLYLLRENAIQAAIVPVCLLENMEKEGLIAKNTFRVLLQKTTSFPCQTSTALYPDWSFAALPGVEDNMADAVTKALLNAPDTDKWRWGAPTSTSETEALLRALNRHPEQQRIAQTVLNWLNQHKPVPGLVLLLVVIFIANYAWVMVLVNRRGKALQRASHQLLEQQQTLERARQMSILGEMASGFAHELNQPLSAIRMYAQGGLNLLARPDNQAPL…
504528795	MDICRMTRTVHVFILLLLSGLMFPLQAAQWTIGILGLRGDAPTRQYWQPLITALNQRIPGARFRLLPLGLNDMRTAISTGQVQFVLTNQAQFVQLNSHYHLRWLASLRSGHGPSATSMATGSTILVRRESNITRAGDLAGKTLGAVDPQAFGGYLLGYRELQKAGLQVDHQLTVRYMGFPADALLYLLRENAIQAAIVPVCLLENMEKEGLIAKNTFRVLLQKTTSFPCQTSTALYPDWSFAALPGVEDNMADAVTKALLNAPDTDKWRWGAPTSTSETEALLRALNRHPEQQRIAQTVLNWLNQHKPVPGLVLLLVVIFIANYAWVMVLVNRRGKALQRASHQLLEQQQTLERARQMSILGEMASGFAHELNQPLSAIRMYAQGGLNLLARPDNQAPL…
consensus	MTRTVHVFILLLLSGLMFPLQAAQWTIGILGLRGDAPTRQYWQPLITALNQRIPGARFRLLPLGLNDMRTAISTGQVQFVLTNQAQFVQLNSHYHLRWLASLRSGHGPSATSMATGSTILVRRESNITRAGDLAGKTLGAVDPQAFGGYLLGYRELQKAGLQVDHQLTVRYMGFPADALLYLLRENAIQAAIVPVCLLENMEKEGLIAKNTFRVLLQKTTSFPCQTSTALYPDWSFAALPGVEDNMADAVTKALLNAPDTDKWRWGAPTSTSETEALLRALNRHPEQQRIAQTVLNWLNQHKPVPGLVLLLVVIFIANYAWVMVLVNRRGKALQRASHQLLEQQQTLERARQMSILGEMASGFAHELNQPLSAIRMYAQGGLNLLARPDNQAPLAEALS…
*504003152	MPACRRTPFSAFIPASLAPALGRCGALLLLGLWAAAAGAADIRLGVLAWLGSEEAEVQWKPLVQELERRLPGHRIQLRQYDLDELSQALQGGEVEFVVTNPGHYVALEAEHGISRIATQVSAPSQDPAHVVGSAVVVLERRRDLRRLEDLRGATLAAVAEDAFGGYQLIWAELLRHGLDPEQGQPRPLFTGFPMPRVVEAVLRGEADAGVLRACLLERLEREGTVPPGRLRVLSPRADVGHCGVTSALYPGWAFAAARGTDPALSRAVLLALLSLPADEGGQTWSVPADYHPVHELFRELKIGPYAFLRETGWDALWRRYWPWAAGLVLLLLGGGLYTLRVEHLVQRRTRELTFALAERHRLEATLRSGQEQMDHLSRLSILGELAGTLAHELNQPLAA…
consensus	MPACRRTPFSAFIPASLAPALGRCGALLLLGLWAAAAGAADIRLGVLAWLGSEEAEVQWKPLVQELERRLPGHRIQLRQYDLDELSQALQGGEVEFVVTNPGHYVALEAEHGISRIATQVSAPSQDPAHVVGSAVVVLERRRDLRRLEDLRGATLAAVAEDAFGGYQLIWAELLRHGLDPEQGQPRPLFTGFPMPRVVEAVLRGEADAGVLRACLLERLEREGTVPPGRLRVLSPRADVGHCGVTSALYPGWAFAAARGTDPALSRAVLLALLSLPADEGGQTWSVPADYHPVHELFRELKIGPYAFLRETGWDALWRRYWPWAAGLVLLLLGGGLYTLRVEHLVQRRTRELTFALAERHRLEATLRSGQEQMDHLSRLSILGELAGTLAHELNQPLAA…
*547261027	MKTLIVLLTVMLLIVSSALAAEKERVVVGIVDTNEPGWRAETLNPTIARLEKALPGRRIELLELSVYRTIDDVGRIRPDFIVAPSDVFLQLINVYGAQALAVRKTNRAADPVHSVGSTLIVPSTNTTIHSLADLRDKTVAASLPDSLGGWLALQGEIHRQGYDEKSFFREVHFLMFQIPDVITNVLSGKSDAGVLSACQLEKATASGLLDEGRLRVINEHHYDGLTCAHSSSLYPDLVFGALNFSQPTLLKDVSIALLTMPEEPTFSWQIAGKFDEVASLYATLQIGPWAPPEWTLKEFIHRFSREIALGILGIGLLLLNEVRLNWLVNRRTRDLKVTIAEKEAIASREAAMAKRINRMERNTIAAQMSSMIAHELKQPVAAIVNYIAVTKLRLEVLCV…
consensus	MKTLIVLLTVMLLIVSSALAAEKERVVVGIVDTNEPGWRAETLNPTIARLEKALPGRRIELLELSVYRTIDDVGRIRPDFIVAPSDVFLQLINVYGAQALAVRKTNRAADPVHSVGSTLIVPSTNTTIHSLADLRDKTVAASLPDSLGGWLALQGEIHRQGYDEKSFFREVHFLMFQIPDVITNVLSGKSDAGVLSACQLEKATASGLLDEGRLRVINEHHYDGLTCAHSSSLYPDLVFGALNFSQPTLLKDVSIALLTMPEEPTFSWQIAGKFDEVASLYATLQIGPWAPPEWTLKEFIHRFSREIALGILGIGLLLLNEVRLNWLVNRRTRDLKVTIAEKEAIASREAAMAKRINRMERNTIAAQMSSMIAHELKQPVAAIVNYIAVTKLRLEVLCV…
*503112403	MPSLPKYLLPLLMSLLVFPVNSAELTVGVLANWGYQAAQERWQPLMRHLESELPGTTFSVFPGTFEQLNQALESGQIQFIVTNPGQYLYLSNQYPLSWLATMRSRQHQGTTYAIGSAILVRADSPYRTLYDLKNRTVAASGPHALGGYQAAVGLMRQLGMRPETYFKQVNFLGFPLDPLVYQVRDRQVDAAITPFCTLEEMVKRGLVNPDDYRILNPSHPPGYDCEVSTALYPNWSFAASESVDTRTTKAITQALLDIQPDHPAAIAGQFWGWTSPISQLKVIQLFSELRGPTERLTYWQHFQNWLKDNRHWGLLALVIFLAATFYHFWLEYKFRQKSETLVRTERALKQKALQMERLQSAAIIGEIGAGLAHEINQPIAAITNYSEGGMVRLQSQTKP…
consensus	MPSLPKYLLPLLMSLLVFPVNSAELTVGVLANWGYQAAQERWQPLMRHLESELPGTTFSVFPGTFEQLNQALESGQIQFIVTNPGQYLYLSNQYPLSWLATMRSRQHQGTTYAIGSAILVRADSPYRTLYDLKNRTVAASGPHALGGYQAAVGLMRQLGMRPETYFKQVNFLGFPLDPLVYQVRDRQVDAAITPFCTLEEMVKRGLVNPDDYRILNPSHPPGYDCEVSTALYPNWSFAASESVDTRTTKAITQALLDIQPDHPAAIAGQFWGWTSPISQLKVIQLFSELRGPTERLTYWQHFQNWLKDNRHWGLLALVIFLAATFYHFWLEYKFRQKSETLVRTERALKQKALQMERLQSAAIIGEIGAGLAHEINQPIAAITNYSEGGMVRLQSQTKP…
*544753291	MKKAVLMILLYGWLSPAWAGQWTIAVLALRGDTHALAQWQPLINHLNRQFPDESFQLLPLNLAAMGEAVSNGQVDFLLTNPAQYIQLDNSYPLRWLVSLRSGKNQQHASNNVIGSVILVRRDSPVIKADQLTGKKVGAVSPDAFGGYLLGYKELLAAGVHPEKDLQLHFSGYPVDALLYLLRDRALDAAIVPVCLLEEMEKEGLLKANDYRALLAKPSAQPCLTSSVLYPNWSFAALNHVPDPLVDELTRQLLQMDTPGLPAWGAPASSRQVDQLLRDLDRHPAQRSLWQEIHSWALQHLLLLGGLAGGMLLLGTNHLWIGHLVRQRGRELEQMHLTLRAREAALARAQRLSTLGEMASGFAHELNQPLAAIRHYAEGCRIRLERSDPQHELLPILEQI…
641643698	MKKAALFLLLGSWLNAAWAGQWSIAVLALRGDAHALTQWQPLVDHLNRQFPDDHFRLSPVNLDGMNEAVRHQRVDFLLTNPAQYVQLDNRYPLRWLVSLRSTQPSLQGSGNVVGSVILVRGDSPITTPHQLTGKNVGAVAADAFGGYLLGYKELLGAGLNPEKDLRLHFSGYPADALLYQLRDRALDAAIVPVCLLEKMQAEGLLQAGDYRALLAKQSGQRCLTSTELYPNWSFAALNHVPDRLADELTRQLLQMNTPGLPVWGAPASSRQVNQLLQDLNIHPTQRSLWQELYLWAQQHWLLLSGVFGGMALLGANHLWVGYLVRRRGRQLEQMHQTLRARDTALARAQRLSALGEMASGFAHELNQPLAAIRHYAEGCRIRLERNNSQHELLPILEQI…
525767673	--------MLGSWLSSAWAEQWTIAVLALRGDAHALVQWQPLVDHLNRQFPADHFQLSPVSLSGMKEAVRSERVDFLLTNPAQYVQLDNRYPLRWLVSLRSAQPPQQGSSNVVGGVILVRSDSLITTPRQLTGKNVGAVATDAFGGYLLGYKELLSAGLNPEKDLQLHFSGYPADALLYQLRDRALDAVIVPVCLLEKMQAEGLLQAGDYRALLAKQSGQRCLTSTELYPNWSFAALNHVPDRLADELTRQLLQMNTPGLPVWGAPASSRQVNQLLQDLNIHPTQRSLWQELYLWAQQHWLLLSGIFGVMVLLGANHLWVGYLVRRRGRQLEQMHQTLRARETALARAQRLSALGEMASGFAHELNQPLAAIRHYAEGCRIRLERSDNQHELLPILEQI…
639138466	MKKAVLMILLCGWLSPAWAGQWTIAVLALRGDTHALAQWQPLINHLNRQFPDESFQLLPLNLADMGEAVSNGQVDFLLTNPAQYIQLDNSYPLRWLVSLRSSQNQQNASNNVIGSVVLVRRDSPVTEANQLTGKKVGAVSPDAFGGYLLGYKELLAAGIHPEKDLQLHFSGYPVDALLYLLRDRALDAAIVPVCLLEEMEKEGLLKADDYRALLAKPSTQPCLTSSVLYPNWSFAALNHVPDPLVDELTRQLLQVDTPGLPAWGAPASSRQVDQLLRDLDRHPAQRSLWQEIHSWALQHLLLLGTIAGGMLLLGANHLWIGHLVRLRGRELEQMHLTLRAREAALARAQRLSTLGEMASGFAHELNQPLAAIRHYAEGCRIRLERSDPQHELLPILEQI…
639189425	MKKAVLMILLCGWLSPAWAGQWTIAVLALRGDTHALAQWQPLINHLNRQFPDESFQLLPLNLADMGEAVSNGQVDFLLTNPAQYIQLDNSYPLRWLVSLRSSKNQQNASNNVIGSVILVRRDSTVTKATQLTGKKVGAVSPDAFGGYLLGYKELLAAGVHPEKDLQLHFSGYPVDALLYLLRDRALDAAIVPVCLLEEMEKEGLLKASDYRALLAKPSTQPCLTSSVLYPNWSFAALNHVPDPLVDELTRQLLQMDTPGLPAWGAPASSRQVDLLLRDLDRHPAQRSLWQEIHSWALQHLLLLGALAGGMLLLGANHLWIGHLVRQRGRELEQMHTTLRAREAALARAQRLSTLGEMASGFAHELNQPLAAIRHYAEGCRIRLERSDPQHELLPILEQI…
500841606	MKRAALILLLGGWLNVAWAGQWTIAVLALRGDAHALAQWQPLVDHLNRQFPGDHFQLSPLSLAGMDEAVRNERVDFLLTNPAQYVQLDNRYPLRWLVSLRSSQQPQQASGNVVGSAILVRHDSPTTTASQLVGKKVGAVAADAFGGYLLGYKELLGAGLDPEKDLQLHFSGYPADALLYQLRDRALDAVIVPVCLLEKMQAEGLLQASDYRALLAKHSGQPCLTSTELYPNWSFAALNHVPDRLADELTRQLLQMNAPGLPVWGAPASSRQVNQLLRDLNIHPSQRSLWQEVTLWAQQHLLLLGGIFGGMLLLGANHLWIGHLVRRRGRQLEQMHQTLRARETALAQAQRLSTLGEMASGFAHELNQPLAAIRHYAEGCRIRLERSDRQHELLPILEQI…
546163639	MKKAVLMILLCGWLSPVWAGQWTIAVLALRGDTHALAQWQPLINHLNRQFPDESFQLLPLNLADMGEAVSNGQVDFLLTNPAQYIQLDNSYPLRWLVSLRSGKNQQNASNNVIGSVILVRRDSPVINADQLTGKKVGAVSPDAFGGYLLGYKELLAAGVHPEKDLQLHFSGYPVDALLYLLRDRALDAAIVPVCLLEEMEKEGLLKANDYRALLAKPSAQPCLTSSVLYPNWSFAALNHVPDPLVDELTRQLLQMDTPGLPAWGAPASSRQVDQLLRDLDRHPAQRSLWQEIHSWALQHLLLLGALAGGMLLLGTNHLWIGHLVRQRGRELEQMHLTLRAREAALARAQRLSTLGEMASGFAHELNQPLAAIRHYAEGCRIRLERSDPQHELLPILEQI…
640696231	MKKAVLMILLCGWLSPVWAGQWTIAVLALRGDAHALTQWQPLIDHLNRQFPDESFQLLPLNLADMSEAVSNGRVDFLLTNPAQYIQLDNSYPLRWLVSLRSSRNQQNASSNVVGSVILVRRDSPVTQADQLTGKKVGAVAPDAFGGYLLGYKELLAAGLHPEKDLQLHFSGYPVDALLYLLRDRALDAAIVPVCLLEEMEAEGLLRAADYRALLAKPSEQSCLTSSVLYPNWSFAALNHVPDPLVDELTRQLLQMNAPDLPAWGAPASSRQVDQLLRDLDRHPAQRSLWQEAHSWALQHLLLLGAIAGGMLLLGANHLWIGHLVRRRGRELEQMHLTLRAREAALARAQRLSALGEMASGFAHELNQPLAAIRHYAEGCRIRLERSDPQHELLPILEQI…
648450482	MKRAALILLLGGWLNASWAGQWTIAVLALRGDAHALAQWQPLVDHLNRQFPGDHFQLSPLSLAGMDEAVRNERVDFLLTNPAQYVQLDNRYPLRWLVSLRSSQQPQQASGNVVGSVILVRHDSPTTTASQLVGKKVGAVAADAFGGYLLGYKELLGAGLDPEKDLQLHFSGYPADALLYQLRDRALDAVIVPVCLLEKMQAERLLQASDYRTLLAKHSGQPCLTSTELYPNWSFAALNHVPDRLADELTRQLLQMNAPGLPVWGAPASSRQVNQLLRDLNIHPSQRSLWQEVTLWAQQHLLLLGGIFGGMLLLGANHLWIGHLVRRRGRQLEQMHQTLRARETALAQAQRLSTLGEMASGFAHELNQPLAAIRHYAEGCRIRLERSDRQHELLPILEQI…
consensus	MKKAVLMILLCGWLSPAWAGQWTIAVLALRGDAHALAQWQPLIDHLNRQFPDESFQLLPLNLADMGEAVSNGRVDFLLTNPAQYIQLDNSYPLRWLVSLRSSQNQQNASNNVVGSVILVRRDSPVTTADQLTGKKVGAVAPDAFGGYLLGYKELLAAGLHPEKDLQLHFSGYPVDALLYLLRDRALDAAIVPVCLLEEMEAEGLLKASDYRALLAKPSGQPCLTSSVLYPNWSFAALNHVPDPLVDELTRQLLQMNTPGLPAWGAPASSRQVDQLLRDLDRHPAQRSLWQEIHSWALQHLLLLGGIAGGMLLLGANHLWIGHLVRRRGRELEQMHLTLRAREAALARAQRLSTLGEMASGFAHELNQPLAAIRHYAEGCRIRLERSDPQHELLPILEQI…
*546472320	-----------MKRLIISMFLLLYFSGCTASAEYVIGIGTGAMAASQKLFFEETAKYLEKEFGARTIELKGPIALGELKELIRTKQIDYFISSAGFARLLGEEGVRELVIYRPGPNEQDRNELGSTFFVAKDSKINTLAGMKGKRFIANDPNAFYSYVAPLGEISYAGYDPSAFFSSIHFQYKQPLDLFKALKDGSADVAALPSCFWESRLMDNPELANAVKPAAIVSEQPCYRSTRTYPNWVLSSTRGADPAFTKRLVAALLAMPHLPDGASWSVQTDLSRVDAVFKQLNIAQFSGAKPWTIRDFLQKYSFSVFVFTIFLLGLLTFTGFLYFQLRIRSAQLIKTLKEKFHADRAMRETEARLLSLQKITTIDHMSSMIAHELPQPLGAILAYSEGLLR…
496140198	MMSTKKHGRLFMKRLIISMFLLLYLSGCTASAEYVIGIGTGAMAASQKLFFEETAKYLEKEFGARTIELKGPIALGELKELIRTKQIDYFISSAGFARLLGEEGVRELVIYRPGPNEQDRNELGSTFFVAKDSKINTLAGMKGKRFIANDPNAFYSYVAPLGEISYAGYDPSAFFSSIHFQYKRPLDLFKALKDGSADVAALPSCFWESRLMDNPELANAVKPAAIVSEQPCYRSTRTYPNWVLSSTRGADPAFTKRLVAALLAMPHLPDGASWSVQTDLSRVDAVFKQLNIAQFSGAKPWTIRDFLQKYSFSVFVFTIFLLGLLTFIGFLYFQLRIRSAQLIKTLKEKFHADRAMRETEARLLSLQKITTIDHMSSMIAHELPQPLGAILAYSEGLLR…
consensus	MKRLIISMFLLLYFSGCTASAEYVIGIGTGAMAASQKLFFEETAKYLEKEFGARTIELKGPIALGELKELIRTKQIDYFISSAGFARLLGEEGVRELVIYRPGPNEQDRNELGSTFFVAKDSKINTLAGMKGKRFIANDPNAFYSYVAPLGEISYAGYDPSAFFSSIHFQYKQPLDLFKALKDGSADVAALPSCFWESRLMDNPELANAVKPAAIVSEQPCYRSTRTYPNWVLSSTRGADPAFTKRLVAALLAMPHLPDGASWSVQTDLSRVDAVFKQLNIAQFSGAKPWTIRDFLQKYSFSVFVFTIFLLGLLTFIGFLYFQLRIRSAQLIKTLKEKFHADRAMRETEARLLSLQKITTIDHMSSMIAHELPQPLGAILAYSEGLLRLQKTGPVDDEL…
*496139203	MFRSLFAFVFSIFISVSAAANAEPPITIGLIHFSPPLSTDMDFGPTLKHLQAFFAPRKVVAKVYQSPELEKAVEQGKIDFFFASSGFFYRMQPFGARDLATIVTAAKTKPNFGTAGVFFTRRDRKDISKFEDMKGKVLVANYKTAFHGYRTGMAELENRGFNHEKFFKKVIFAGEKASAIINDIIAGSGDVGFVRACWLEEYELQNISVMDKLKVIGAKPGPIKCLHSTRAYPNNTFAATYKVDPELAREMTLALLSMKPEKDGQAWSIATDFKPVDDLYRSLKVGPYQYLREWSVKRVLTEFWPAFLIVILGIVGLVVHSWRAQKLVDRATTRLLTAEESRRRTLEKSRELAEKIEAQQKINLVGQLSSMFAHEMNQPLAACKYFVDGLKALRKQKRV…
546471307	----------------------------------------MDFGPTLKHLQAFFAPRKVVAKVYQSPELEKAVEQGKIDFFFASSGFFYRMQPFGARDLATIVTAAKTKPNFGTAGVFFTRRDRKDISKFEDMKGKVLVANYETAFHGYRTGMAELENRGFNHEKFFKKVIFAGEKASAIINDIIAGSGDVGFVRACWLEEYELQNISVMDKLKVIGAKPGPIKCLHSTRAYPNNTFAATYKVDPELAREMTLALLSMKPEKDGQAWSIATDFKPVDDLYRSLKVGPYQYLREWSVKRVLTEFWPAFLIVILGIVGLVVHSWRAQKLVDRATTRLLAAEESRRRTLEKSRELAEKIEAQQKINLVGQLSSMFAHEMNQPLAACKYFVDGLKALRKQKRV…
consensus	MFRSLFAFVFSIFISVSAAANAEPPITIGLIHFSPPLSTDMDFGPTLKHLQAFFAPRKVVAKVYQSPELEKAVEQGKIDFFFASSGFFYRMQPFGARDLATIVTAAKTKPNFGTAGVFFTRRDRKDISKFEDMKGKVLVANYETAFHGYRTGMAELENRGFNHEKFFKKVIFAGEKASAIINDIIAGSGDVGFVRACWLEEYELQNISVMDKLKVIGAKPGPIKCLHSTRAYPNNTFAATYKVDPELAREMTLALLSMKPEKDGQAWSIATDFKPVDDLYRSLKVGPYQYLREWSVKRVLTEFWPAFLIVILGIVGLVVHSWRAQKLVDRATTRLLAAEESRRRTLEKSRELAEKIEAQQKINLVGQLSSMFAHEMNQPLAACKYFVDGLKALRKQKRV…
*548224059	MPAGAAGLPNLPIPDSRPVVKIGVFDTFGTSFVNETVDPTLAVIQAKLPRYRFELDVIAASNPEDAVKSSGVDFFVSSAGVYSTLERTVGARHIATRRQAGVADPARSVGAVFVVRSDRKDLKTLADLKGKSVVASQKNDFSGWQVAMGEIAKSGFNWRDFFGKQDFVIYQLPDVVTDVLAGTSDIGILTTCALETLENDGWIEKGALRVINEKADPHPSAYTCRRSTDLYPDAVFASVAGAKPDLVRDVTVALLTMPPGNRSWDWSVASDYLAVDHLYKALMIGPYAYLNDMTPYGIWKRNQEIIIPIIALFLLLIAYELRLHYLVKKRTSELSTALKEKEAAEDEAKRSRERLSRLERSGVISQLSSMIAHELKQPLASILNYANGLAQLAKMGRST…
consensus	MPAGAAGLPNLPIPDSRPVVKIGVFDTFGTSFVNETVDPTLAVIQAKLPRYRFELDVIAASNPEDAVKSSGVDFFVSSAGVYSTLERTVGARHIATRRQAGVADPARSVGAVFVVRSDRKDLKTLADLKGKSVVASQKNDFSGWQVAMGEIAKSGFNWRDFFGKQDFVIYQLPDVVTDVLAGTSDIGILTTCALETLENDGWIEKGALRVINEKADPHPSAYTCRRSTDLYPDAVFASVAGAKPDLVRDVTVALLTMPPGNRSWDWSVASDYLAVDHLYKALMIGPYAYLNDMTPYGIWKRNQEIIIPIIALFLLLIAYELRLHYLVKKRTSELSTALKEKEAAEDEAKRSRERLSRLERSGVISQLSSMIAHELKQPLASILNYANGLAQLAKMGRST…
*502019734	MPRLFPFVLILAGLLSGNGFILPAARAQTVTIGVLAWQGSRAAEQRWQPLLEQLQQQLPAHQFRLQPLDPNGMERALSRRQLTFLITNPGHYVDMEARFGLSRIATEQIDSPPRPEQVVGSVLVIRADRNDIKTLEDLAGKTVAAVSPEAFGGYQIFAADWQQQLPDHPAPPTMRFTGYPMQSVVDAVLTGEADAGVLRTCLLESLEHSGQLPAGRLRPVVTRDIPDLPCASSSILFPGWAFASTPHTPPQLAHDVALALYHPPASSSTAPRWSVPADYLPAHDVLRTLRIGPYAGLAYDSPLILFQRFWPWLAAALAFILFWLGYTVHVERLVRRRTEALGAAEAERQRMAARLHVQQAEVEHLGRLSLLGEVAGTLAHELNQPLASIANYADSLPRR…
consensus	MPRLFPFVLILAGLLSGNGFILPAARAQTVTIGVLAWQGSRAAEQRWQPLLEQLQQQLPAHQFRLQPLDPNGMERALSRRQLTFLITNPGHYVDMEARFGLSRIATEQIDSPPRPEQVVGSVLVIRADRNDIKTLEDLAGKTVAAVSPEAFGGYQIFAADWQQQLPDHPAPPTMRFTGYPMQSVVDAVLTGEADAGVLRTCLLESLEHSGQLPAGRLRPVVTRDIPDLPCASSSILFPGWAFASTPHTPPQLAHDVALALYHPPASSSTAPRWSVPADYLPAHDVLRTLRIGPYAGLAYDSPLILFQRFWPWLAAALAFILFWLGYTVHVERLVRRRTEALGAAEAERQRMAARLHVQQAEVEHLGRLSLLGEVAGTLAHELNQPLASIANYADSLPRR…
*546471841	MKKVCLALLLFCSACFANATADTHNPGSSDTITIGIADEFSPDFWPQVLGPTLEYLREALPHLTIKTKEVDLQKTNSLKSSNVDLFIAPPLIFWSQLLENGASAIGMLSPSHSKDPRTSTAGVLITKADRIDLKSEKDLSSKKIAVRAKGLNHEYLLLKHWLSKKGMQLEKSADVLETGFRNPGVLSAVLSGEADFGLLAYCELENALKSGALEPGKIKVVSESQTPTEVCSRTTALFPNIVVGAYPNTPSDKAAAITAALYDMPVLKNTYRWSYANGFDSLDEVAKELALGPYQYLQEWRPEALWKRFSTEILLFGALVLAAAWHIFRVNRLVALRTEELRTALIDKQKLSEKEKESREKLSALEKNGLISHLSSLIAHELKQPLGAITNYTAGLKAH…
consensus	MKKVCLALLLFCSACFANATADTHNPGSSDTITIGIADEFSPDFWPQVLGPTLEYLREALPHLTIKTKEVDLQKTNSLKSSNVDLFIAPPLIFWSQLLENGASAIGMLSPSHSKDPRTSTAGVLITKADRIDLKSEKDLSSKKIAVRAKGLNHEYLLLKHWLSKKGMQLEKSADVLETGFRNPGVLSAVLSGEADFGLLAYCELENALKSGALEPGKIKVVSESQTPTEVCSRTTALFPNIVVGAYPNTPSDKAAAITAALYDMPVLKNTYRWSYANGFDSLDEVAKELALGPYQYLQEWRPEALWKRFSTEILLFGALVLAAAWHIFRVNRLVALRTEELRTALIDKQKLSEKEKESREKLSALEKNGLISHLSSLIAHELKQPLGAITNYTAGLKAH…
*496139497	MIRMFLILLIALCFGGKVWCAQTLRIGIQETILQGQEKELIYETISSLKLKLNRNIEVCEFSSKDLQRAIQNNEVDLFISSTPFFIAEAKSGARDIATLVSDRAFDPNQGLSALVLVKEEANGLNSLADLKDKTVVFNPRYGQETVYLVKGELEQSGKDSSFILNKLTARDESVKELLDDLSQEKLDAVVLPSCLLEEEAEKNEINTLNLRVLNEKNHPNLLCLHSTSLYPSTTFAMLPSVQAELSRKLRLILLGQEAIKGGMYWGTSSDYDSVDRLLRSLDMDAYASDRKWTLKNVVNKYWYIFVGFLLLILGLMAHSVRTEALVKKRTAQLQASLKQREKLQVQAAKSEEALGKLQRLGTVSQISSLFAHELRQPLNAIRCYAYSLLKQTMKAGSNL…
consensus	MIRMFLILLIALCFGGKVWCAQTLRIGIQETILQGQEKELIYETISSLKLKLNRNIEVCEFSSKDLQRAIQNNEVDLFISSTPFFIAEAKSGARDIATLVSDRAFDPNQGLSALVLVKEEANGLNSLADLKDKTVVFNPRYGQETVYLVKGELEQSGKDSSFILNKLTARDESVKELLDDLSQEKLDAVVLPSCLLEEEAEKNEINTLNLRVLNEKNHPNLLCLHSTSLYPSTTFAMLPSVQAELSRKLRLILLGQEAIKGGMYWGTSSDYDSVDRLLRSLDMDAYASDRKWTLKNVVNKYWYIFVGFLLLILGLMAHSVRTEALVKKRTAQLQASLKQREKLQVQAAKSEEALGKLQRLGTVSQISSLFAHELRQPLNAIRCYAYSLLKQTMKAGSNL…
*654310841	-----------------------------------MMGMPRPASALLLVAGLCLSLAATATGIRIGILAPTGRESARSNWVELEHWLGQALPGEELHFAYLSPDELNDAVSRHQLEFVLTNPGHYITLETRYGASRIATLESGLSPLAGEVIGSAVVVPTGSPLRTLDDLRQHRIVAVAPDAFGGYLIAARELLKHGISPERDLAARQFTGFPVQKLFAALDAGAADAAIVGSCQMEMLQAQGLIAATGYRVLPPAAPPPAGYRCRVSTPLYPDWPFATLPGTAHPLSRQVTVALLTMPRGADGAGFTVPTDYAAVHGLFRDLQIGPYAYLAEWNWQDWARRYWDWLLAGLALLAVWVLHTIRADRLVEQRTRALRQEMAARAAAEDQGRRQREQLDHL…
502023044	MTNRQTSLHVHSPRPPAAPRPPGNRQHELPGGPCRLMGMPRPAGALLLVAGLSLSLAATATGIRIGILAPTGRESARSNWVELEHWLGQALPGEELHFAYLSPDELNDAVSRHQLEFVLTNPGHYITLETRYGASRIATLESGLSPLAGEVIGSAVVVPTGSPLRTLDDLRQHRIVAVAPDAFGGYLIAARELLKHGISPERDLAARQFTGFPVQKLFAALDAGAADAAIVGSCQIEMLQAQGLIAATGYRVLPPAAPPPAGYRCRVSTPLYPDWPFATLPGTAHPLSRQVTVALLTMPRGADGAGFTVPTDYAAVHGLFRDLQIGPYAYLAEWNWQDWARRYWDWLLAGLALLAVWVLHTIRADRLVEQRTRALRQEMAARAAAEDQGRRQREQLDHL…
consensus	LMGMPRPAGALLLVAGLCLSLAATATGIRIGILAPTGRESARSNWVELEHWLGQALPGEELHFAYLSPDELNDAVSRHQLEFVLTNPGHYITLETRYGASRIATLESGLSPLAGEVIGSAVVVPTGSPLRTLDDLRQHRIVAVAPDAFGGYLIAARELLKHGISPERDLAARQFTGFPVQKLFAALDAGAADAAIVGSCQIEMLQAQGLIAATGYRVLPPAAPPPAGYRCRVSTPLYPDWPFATLPGTAHPLSRQVTVALLTMPRGADGAGFTVPTDYAAVHGLFRDLQIGPYAYLAEWNWQDWARRYWDWLLAGLALLAVWVLHTIRADRLVEQRTRALRQEMAARAAAEDQGRRQREQLDHLSRLGLLGEISSQLAHEINQPLTAIGNYARGMVRRV…
*491578745	MSAKSHKSFGLHLFRYCQAIFAKAGIGALSALLLVSSNLLPCVASAQTDGGYPVDATLMRVPAHRFATPAVNVKRPVRVAIVKYVRPAPNEEIVPASVAALRQYFGEDRVRVTHLSLTELADAIRRGEVDVFLSSAGFYRRLADEGVKSLVSAVSLSYPDPNHGDGTAIVTAADRTDIETLKDVKGGVLATSTPTAFTGLLVPYGEMMKQGFKVDGFFSETLYLGDDDAMETAPGHLLDGTADVAFLRLCFLEEWLERHPEHAGKFKVINRKDGPGEVCARSTALYPTWTVATTKVTDPRVSRSVTQALLALKPTGSNGIYWGVATDYSSVDKLFRDTGTGPYAYLNTWSLKRFIAEYWHWLMLATVLVAGLILHSVRVTQLVHKRTAALRRSLAELQV…
consensus	MSAKSHKSFGLHLFRYCQAIFAKAGIGALSALLLVSSNLLPCVASAQTDGGYPVDATLMRVPAHRFATPAVNVKRPVRVAIVKYVRPAPNEEIVPASVAALRQYFGEDRVRVTHLSLTELADAIRRGEVDVFLSSAGFYRRLADEGVKSLVSAVSLSYPDPNHGDGTAIVTAADRTDIETLKDVKGGVLATSTPTAFTGLLVPYGEMMKQGFKVDGFFSETLYLGDDDAMETAPGHLLDGTADVAFLRLCFLEEWLERHPEHAGKFKVINRKDGPGEVCARSTALYPTWTVATTKVTDPRVSRSVTQALLALKPTGSNGIYWGVATDYSSVDKLFRDTGTGPYAYLNTWSLKRFIAEYWHWLMLATVLVAGLILHSVRVTQLVHKRTAALRRSLAELQV…
*500267764	---------MLFRMMKTVFRFAVS--VKWPLSILSTPHSVAIPRK--RPRN------AV-------LFLCLLASVKVFAAEPLNQSAHSGLTDPEVVAQVAI---------EEPSYQVVDVGVLAIRGYKATINRWQPLMGWLETQIPNSYFRLHPLTLDELAKGVETQGLDFVITNPGQSVLLARQYSLTWLATLRSPLNNGAAMQVGSALVVRADSPYHTLSDLKGRRLGIVSKNAFGGYLTLVYEAQLKGIDLPRFVGEIIPLGFPLDNLIYQL----------------------DDKKTSTE--RHQPLDAAVVPVCQLEQMQTEGLINIAHYRVLDNQAPAGFNCQVSTHLYPNWSMAKTNRASQSLAKSVTQALLALPEDHLAAKSADSAGW…
504422721	---------MLFRMMKTVFRFAVS--VKWPLSILSTPHSVAIPRK--RPRN------AV-------LFLCLLASVKVFAAEPLNQSAHSGLTDPEVVAQVAI---------EEPSYQVVDVGVLAIRGYKATINRWQPLMGWLETQIPNSYFRLHPLTLDELAKGVETQGLDFVITNPGQSVLLARQYSLTWLATLRSPLNNGAAMQVGSALVVRADSPYHTLSDLKGRRLGIVSKNAFGGYLTLVYEAQLKGIDLPRFVGEIIPLGFPLDNLIYQL----------------------DDKKTSTE--RHQPLDAAVVPVCQLEQMQTEGLINIAHYRVLDNQAPAGFNCQVSTHLYPNWSMAKTNRASQSLAKSVTQALLALPEDHLAAKSADSAGW…
501152911	-----------------MFSSGMS--LKWPLSIQGSIEPKMTPRI--IFRM------ALRTKVFITLLACLFASANVFAVEPQNQSAPSDVMDAEVVAPVAT---------EEPGYQVVDVGVLAIRGYKATINRWQPLMGWLETQIPNSYFRLHPLSLDELAKGVETQGLDFVITNPGQSVLLARQYSLTWLATLRSPLNNGAAMQVGSALVVRADSPYQTLTDLKGRRLGIVSKNAFGGYLTLVYEAQLKGIDLPRFVGEIIPLGFPLDNLLYQL----------------------DDQKSGNDAAKDNRLDATVVPVCQLEQMQAEGLINIGHYRVLDNQTPVGFHCQVSTRLYPNWSMAKTNRASQSLAKSVTQALLALPEDHLAAKSSDSAGW…
501038284	----------------------------------------MAPRMIFRMAL------AV-------ALACLLASANVFAAEPQNQTAPSDVMDAEVVAPVAN---------EEPGYQVVDVGVLAIRGYKATINRWQPLMGWLETQIPNSYFRLHPLSLDELAKGVETQGLDFVITNPGQSVLLARQYSLTWLATLRSPLNNGAAMQVGSALVVRADSPYQTLTDLKGRRLGIVSKNAFGGYLTLVYEAQLKGIDLPRFVGEIIPLGFPLDNLLYQL----------------------DDQKSGNDAAKDNRLDAAVVPVCQLEQMQAEGLINIGHYRVLDNQTPVGFHCQVSTRLYPNWSMAKTNRASQSLAKSVTQALLALPEDHLAAKTADSAGW…
492987688	MIGDKGLHFTLFRMMKTVFSSAMS--LKRPLSIQGT-----VPKM--APRMIFRMALAV-------ALACLLASANVFAAEPQNQSALSDGMDAEVVAPVAT---------EEPGYQVVDVGVLAIRGYKATINRWQPLMGWLETQIPNSYFRLHPLTLDELAKGVETQGFDFVITNPGQSVLLARQYSLTWLATLRSPLNNGAAMQVGSALVVRADSPYQTITDLKGRRLGIVSKNAFGGYLTLVYEAQLKGIDLPRFVGEIIPLGFPLDNLLYQL----------------------DDQKSGNDAAKDNRLDAAVVPVCQLEQMQAEGLINIGHYRVLDNQTPVGFHCQVSTRLYPNWSMAKTNRASQSLAKSVTQALLALPEDHLAAKTADSAGW…
500035101	---------MSVGFCAARWPSNTL--IILLILLVCSPAAMSSTGV--NP-----------------------AAVNVLGGQESTTESSTSLTLAALDANNALVSDSLSTLSAEAGYQVVDVGVLAIRGYKSTVNRWQPLMGWLESQIPNSYFRLHPLSIEELAKGVETEALDFVITNPGQSVMLARQFSLSWLATLRSPINNGAAMQVGSALVVRADSPYQTLQDLKGKRLGIVSKNAFGGYLTLVYEAQLKGIELPGFVGEIIPLGFPLDNLIYQL----------------------GATDKPSD--KSPSLDAAVVPVCQLEQMQAEGLIKLQNYRVLDNQAPAGFHCQVSSRLYPNWSMAKTNRATQSLAKQVTQALFALPEDSPAAKAAESAGW…
493000389	-------------------------------------------------MF------IT-------LLACLFASANVFAVEPQNQSAPSDVMDAEVVAPVAT---------EEPGYQVVDVGVLAIRGYKATINRWQPLMGWLETQIPNSYFRLHPLSLDELAKGVETQGLDFVITNPGQSVLLARQYSLTWLATLRSPLNNGAAMQVGSALVVRADSPYQTLTDLKGRRLGIVSKNAFGGYLTLVYEAQLKGIDLPRFVGEIIPLGFPLDNLLYQL----------------------DDQKSGNDAAKDNRLDATVVPVCQLEQMQAEGLINIGHYRVLDNQTPVGFHCQVSTRLYPNWSMAKTNRASQSLAKSVTQALLALPEDHLAAKSSDSAGW…
555478492	---------------------------------------------------------MS-------STGVNPAAVNVLGRQESTTESSTSLTLAALDANNALVSDSLATLSSEAGYQVVDVGVLAIRGYKSTVNRWQPLMGWLESQIPNSYFRLHPLSIEELAKGVETEALDFVITNPGQSVMLARQFSLSWLATLRSPINNGAAMQVGSALVVRADSPYQTLQDLKGKRLGIVSKNAFGGYLTLVYEAQLKGIDLPDFVGEIIPLGFPLDNLIYQL----------------------GAADKPSD--KSPSLDAAVVPVCQLEQMQAEGLIKLQNYRVLDNQAPAGFHCQVSSRLYPNWSMAKTNRATQSLAKQVTQALFALPEDSPAAKAAESAGW…
501584293	MIGDKGLHFTLFRMMKTVFSSGMS--LKRPLSIQGT-----VPKM--APRMIFRMALAV-------ALACLLASANVFAAEPQNQSALSDGMDAEVVAPVAT---------EEPGYQVVDVGVLAIRGYKATINRWQPLMGWLETQIPNSYFRLHPLTLDELAKGVETQGFDFVITNPGQSVLLARQYSLTWLATLRSPLNNGAAMQVGSALVVRADSPYQTITDLKGRRLGIVSKNAFGGYLTLVYEAQLKGIDLPRFVGEIIPLGFPLDNLLYQL----------------------DDQKSGNDAAKDNRLDAAVVPVCQLEQMQAEGLINIGHYRVLDNQTPVGFHCQVSTRLYPNWSMAKTNRASQSLAKSVTQALLALPENHLAAKTADSAGW…
500114749	-----------------MFRLAVS--VKWPLSILSTPHSVAIPRK--KPRN------AV-------LFLCLLASAEVFAAEPLNQS--SGLTDPEIVAQVAI---------EEPSYQVVDVGVLAIRGYKATINRWQPLMGWLETQIPNSYFRLHPLTLDELAKGVETQGLDFVITNPGQSVLLARQYSLTWLATLRSPLNNGAAMQVGSALVVRADSPYHTLSDLKGRRLGIVSKNAFGGYLTLVYEAQLKGIDLPRFVGEIIPLGFPLDNLIYQL----------------------DDKKTSTE--RHQPLDATVVPVCQLEQMQTEGLINIAHYRVLDNQAPAGFNCQVSTHLYPNWSMAKTNRASQSLAKSVTQALLALPEDHLAAKSADSAGW…
499940701	--------------MGTVLSVVVSTVVSSVVSVSNNGNGWSWGRL--SGVR------LI-------IALFGLLSLSVVAEESAAQMAQTGVLSLAPAAQQMD---------DAANYQVVDVGVLAIRGYKGTINRWQPLMGWLESQIPNSYFRLHPLSLEELARGVETEALDFVITNPGQSVMLARQYSLSWLATLRSPINNGAAMQVGSALVVRADSPYKTLSDLKGKRLGIVSKNAFGGYLTMVYEAQLKGIDLIHLVGDIIPLGFPLDNLVYQLGGSGQQGGTSELSGTDEPSVKTSSGKAPSV--KALGLDAAIVPVCQLEQMQAEGLINIKDYRVLDNQAPVGFHCQVSSRLYPNWSMAKTNRAIQTLAKQVTQALLALPEDSPAARAAESAGW…
500171321	----------------------------------------MAPRMILRMAL------AV-------VLACLLASANVFAAEPQNQSAPSDGMDAKVVAPVAT---------EEPGYQVVDVGVLAIRGYKATINRWQPLMGWLETQIPNSYFRLHPLSLDELAKGVETQGLDFVITNPGQSVLLARQYSLTWLATLRSPLNNGAAMQVGSALVVRADSPYQTLTDLKGRRLGIVSKNAFGGYLTLVYEAQLKGIDLPRFVGEIIPLGFPLDNLLYQL----------------------DDQKSGDDAAKDNRLDAAVVPVCQLEQMQAEGLINIGHYRVLDNQTPVGFHCQVSTRLYPNWSMAKTNRASQSLAKSVTQALLALPEDHLAAKTADSAGW…
consensus	--------VFSSAVS VKWPLSI--T-----IPRM RPRM AV LLACLLASANVFAAEPQNQSAPSDLMDAEVVAPVAT EEPGYQVVDVGVLAIRGYKATINRWQPLMGWLETQIPNSYFRLHPLSLDELAKGVETQGLDFVITNPGQSVLLARQYSLTWLATLRSPLNNGAAMQVGSALVVRADSPYQTLTDLKGRRLGIVSKNAFGGYLTLVYEAQLKGIDLPRFVGEIIPLGFPLDNLLYQL DDQKSGND KDNRLDAAVVPVCQLEQMQAEGLINIGHYRVLDNQAPVGFHCQVSTRLYPNWSMAKTNRASQSLAKSVTQALLALPEDHLAAKSADSAGWTTAVSQLAIDQLLKDLDMHPLQTPWWQRAWQWVKLHQQWAWFVLAILVLLNA…
*491578864	MLSHIIRAALAGAAALGIASCAFGAAVSASYLGMGTSTGTPSGDVLAIINPHQRDRSPIISRDGGGVPDDGLERPEAVGQLNFQRPMRIAVHNEPGSEPDAEMINATKEFIRVMFGSQNVNIYYLNDRDLSQSIRTGGVDFFIADQSFYALEQAMGGVEQIAVMWPGTGDSPSEAMASTFFRKKPADGSAVHDPLTYVATHELAAMTPKSMSAWLIGAGELVKRRRIGYEDLLSRTTFTNNSQRDLVEYVLAGRERVGLLPACALEQLALDPSFPMDEIEVLNPKKKDGLSCVHSTEVYPGRVFAAVNDIDPTLKKAMTAVLLGMSSIKYGAEWALPVTNRPVFDLFYTLKIGPYSDLAGWSFQRFVREHAEIIALIMLVIFLVLTYTTTLSILVRRRT…
consensus	MLSHIIRAALAGAAALGIASCAFGAAVSASYLGMGTSTGTPSGDVLAIINPHQRDRSPIISRDGGGVPDDGLERPEAVGQLNFQRPMRIAVHNEPGSEPDAEMINATKEFIRVMFGSQNVNIYYLNDRDLSQSIRTGGVDFFIADQSFYALEQAMGGVEQIAVMWPGTGDSPSEAMASTFFRKKPADGSAVHDPLTYVATHELAAMTPKSMSAWLIGAGELVKRRRIGYEDLLSRTTFTNNSQRDLVEYVLAGRERVGLLPACALEQLALDPSFPMDEIEVLNPKKKDGLSCVHSTEVYPGRVFAAVNDIDPTLKKAMTAVLLGMSSIKYGAEWALPVTNRPVFDLFYTLKIGPYSDLAGWSFQRFVREHAEIIALIMLVIFLVLTYTTTLSILVRRRT…
*491573218	------------------------------------------MRSAAAGLILAAVTASASPDVPTASANQSEAQTASEVAAVSGATFNLSEVRAMHFREDTGIEGVSRLEASTTIGPDDFVFAVEETDRNESYIRMLASLAEGLRVAFPDRRTHIRQIPSRGFIDVVRAEKIPFVFATAGTMVALVNESGAVPLAARERLNTHAEESSQSAAGGLLVVDAKRRDLGSLESLEGARIAVESSVAFGPWQWLAGRLLADHHDPRKFFSEAVWRPHDVPEVLNAVLSGRADAGLISVCTFEALAAEGMIDPKAFRPAAVLERTPGACLSSTPLYPDWTLGYMAWADGNQVRRVAAVAFSLPENDGWRWGLRVDLSSVRSLMEALHFGPYSYLDEQTVAGFMK…
547260911	------------------------------------------MRSAAAGLILAAVTASASPDVPTASASQSEAQTVSEVAAVSGATFNLSEVRAMHFREDTGIEGVSRLEASTTIGPDDFVFAVEETDRNESYIRMLASLAEGLRVAFPDRRTHIRQIPSRGFIDVVRAEKIPFVFATAGTMVALVNESGAVPLAARERLNTHAEESSQSAAGGLLVVDAKRRDLGSLESLEGARIAVESSVAFGPWQWLAGRLLADHHDPRKFFSEAVWRPHDVPEVLNAVLSGRADAGLISVCTFEALAAEGMIDPKAFRPAAVLKRTPGACLSSTPLYPDWTLGYMAWADGNQVRRVAAVAFSLPENDGWRWGLRVDLSSVRSLMEALHFGPYSYLDEQTVAGFMK…
512680399	MEAEFRWLSGCCAGFGKTPIWWTMKAAYPHTHFFKSIGCTILMHSAAAGLILAAVTASASPDVPTASASQSEAQTVSEVAAVSGATFNLSEVRAMHFREDTGVEGVSRLEASTTIGPDDFVFAVEETDRNESYIRMLASLAEGLRVAFPDRRTHIRQIPSRGFIDVVRAEKIPFVFATAGTMVALVNESGAVPLAARERLNSHAEESSQSAAGGLLVVDAKRRDLGSLESLEGARIAVESSVAFGPWQWLAGRLLADHHDPRKFFSEAVWRPHDVPEVLNAVLSGRADAGLISVCTFETLAAEGMIDPKAFRPAAVLERTPGACLSSTPLYPDWTLGYMAWADGNQVRRVAAVAFSLPENDGWRWGLRVDLSSVRSLMEALHFGPYSYLDEQTVVGFMK…
consensus	MRSAAAGLILAAVTASASPDVPTASASQSEAQTVSEVAAVSGATFNLSEVRAMHFREDTGIEGVSRLEASTTIGPDDFVFAVEETDRNESYIRMLASLAEGLRVAFPDRRTHIRQIPSRGFIDVVRAEKIPFVFATAGTMVALVNESGAVPLAARERLNTHAEESSQSAAGGLLVVDAKRRDLGSLESLEGARIAVESSVAFGPWQWLAGRLLADHHDPRKFFSEAVWRPHDVPEVLNAVLSGRADAGLISVCTFEALAAEGMIDPKAFRPAAVLERTPGACLSSTPLYPDWTLGYMAWADGNQVRRVAAVAFSLPENDGWRWGLRVDLSSVRSLMEALHFGPYSYLDEQTVAGFMKSHAEWFAALVAVFLFVLFHALRSRYLVRVKTQALRTALEEKE…
*515625263	------------MAIVSLCWLSLTSGACFAARSEQ--ATVAPSPSPSPSLTEPDQVIEVGVLATRGKLSARQRWQPTMDWLSERIPGKHFVLKPFNLEEMAEAVKDVNVDFVVTNPGQAVRLGRQYALSWIATMTSHNYDDQGVSSTRSIGSALVVRRMSPYISFEQLSGKPIAAVSENAFGGYLTMRYQIMQEGLNPNHFFSNTQFLGFPIDASLYQLREGHIEAAVVPVCLVESMISEGLLVAGQYRIIGNQAPEGFRCQVSTPLYPNWSFAKTERASSALAKQMSQVLFSMAKSSAPAIAANASGWTSPTSLLSIDKLYQQLDMHPLQQPWWKEALIWLKYNQQWAWAFFILVVLLNAYHFWLEYKFSRSKKQLEATLHKLKSKSEQLEHSQRIAV…
515169396	MTVRNL------ISIVSLCWLSLTAGMCLAAQTEQ--EIT------TTGTVESEQVIEVGVLAIRGKLSAQQRWQPTMDWLSERIPGKHFVLKPFNLEEMADAVKGVEVDFVITNPGQAVRLGRQYDLSWMATMTSHNFEDRSISNTRSIGSALVVRRMSPYISLEQLSGKPIAAVSENAFGGYLTMRYQVMQQGLNPNHFFSNTQFLGFPIDASLYQLREGHIEAAVVPACLVESMISEGLLVAGQYRIIENQAPEGFRCQVSTPLYPNWSFAKTERASSTLAKQMSQVLFAMPKSSAPAIAANASGWTSPTSLLSIDKLYQQLDMHPLQQPWWKEALIWLKYNQQWAWAFFILVVLLNAYHFWLEYKFSRSKKQLEATLHKLKSKSEQLEHSQRIAV…
498117486	MTVRNL------ISIVSLCWLSLTAGMCLAAQTEQ--EIT------TTGTVESEQVIEVGVLAIRGKLSAQQRWQPTMDWLSERIPGKHFVLKPFNLEEMADAVKGVEVDFVITNPGQAVRLGRQYDLSWMATMTSHNFEDRSISNTRSIGSALVVRRMSPYISLEQLSGKPIAAVSENAFGGYLTMRYQVMQQGLNPNHFFSNTQFLGFPIDASLYQLREGHIEAAVVPACLVESMISEGLLVAGQYRIIENQAPEGFRCQVSTPLYPNWSFAKTERASSTLAKQMSQVLFAMPKSSAPAIAANASGWTSPTSLLSIDKLYQQLDMHPLQQPWWKEALIWLKYNQQWAWAFFILVVLLNAYHFWLEYKFSRSKKQLEATLHKLKSKSEQLEHSQRIAV…
515645987	------------MTIVGLCWLSLTAGACLAAQSEQ--EIA------TTSTVESEQIIEVGVLATRGKLSAQQRWQPTMDWLSERIPGKHFVLKPFNLEEMAEAVKDVTVDFVITNPGQAVRLGRQYALSWMATMTSHNFEAQGTSNTRSIGSALVVRRMSPYISLEQLSGKPIAAVSENAFGGYLTMRYQVMQQGLNPNHFFSNTQFLGFPIDASLYQLREGHIEAAVVPACLVESMISEGLLVAGQYRVIENQAPEGFRCQVSTPLYPNWSFAKTERASSALAKQMSQVLFAMPKSSAPAVAANASGWTSPTSLLSIDKLYQQLDMHPLQQPWWKEALIWLKYNQQWAWAFFILVVSLNAYHFWLEYKFSRSKKQLEATLYKLKSKSEQLEHSQRIAV…
515660283	MTVRNL------ISIVSLCWLSLTAGMCL--------AAQAEQEITTSNTVELEQVIEVGVLAIRGKLSAQQRWQPTMDWLSERIPGKYFVLKPFNLEEMAEAVKDVTVDFVITNPGQAVRLGRQYALSWMATMTSHNFEAQGTSNTRSIGSALVVRRMSPYISLEQLSGKPIAAVSENAFGGYLTMRYQVMQQGLNPNHFFSNTQFLGFPIDASLYQLREGHIEAAVVPACLVESMISEGLLVAGQYRVIENQAPEGFLCQVSTPLYPNWSFAKTERASSALAKQMSQVLFAMPKSSAPAIAANASGWTSPTSLLSIDKLYQQLDMHPLQQPWWKEALIWLKYNQQWAWAFFILVVSLNAYHFWLEYKFSRSKKQLEATLYKLKSKSEQLEHSQRIAV…
515676332	MTVRNL------MTVVSLCWLSLTAGVCVAAQSEQ--AIA--APSPNQNTGEPDQIIEVGVLATRGKLSALQRWQPTMDWLSERIPGKHFVLKPFNLEEMAEAVKGVTVDFVITNPGQAVRLGRQYALSWMATMTSHNFEEPGSNNTRSIGSALVVRRMSPYISFEQLSGKPIAAVSENAFGGYLTMRYQVMQEGLNPNHFFSNTQFLGFPIDASLYQLREGHIEAAVVPACLVESMISEGLLVAGQYRVIGNQAPEGFRCQVSTPLYSNWSFAKTERASSALAKQMSQVLFSMPKSSVPAIAANASGWTSPTSLLSIDKLYQQLDMHPLQQPWWKEALIWLKYNQQWAWAFFIFVVLLNAYHFWLEYKFSRSKKQLEATLHKLKSKSEQLEHSQRIAV…
515172157	MTVRNL------ISIVSLCWLSLTAGMCLAAQTEQ--EIT------RTGTVESEQVIEVGVLAIRGKLSAQQRWQPTMDWLSERIPGKHFVLKPFNLEEMADAVKGVEVDFVITNPGQAVRLGRQYALSWMATMTSHNFEQSGASNTQSIGSALVVRRMSPYISLEQFTGKPIAAVSENAFGGYLTMRYQVMQQGLNPNHFFSNTQFLGFPIDASLYQLREGHIEAAVVPACLVESMISEGLLVASQYRVIDNQAPEGFRCQVSTPLYPNWSFAKTERASSTLAKKMSQVLFAMPKSSAPAIAANASGWTPPTSLLSIDKLYQQLDMHPLQQPWWKEALIWLKYNQQWAWAFFILVVLLNAYHFWLEYKFSRSKKQLEATLHKLKSKSEQLEHSQRIAV…
515138623	MTVRNL------ISIVSLCWLSLTAGMCLAAQTEQ--EIT------TTGTVESEQVIEVGVLAIRGKLSAQQRWQPTMDWLSERIPGKHFVLKPFNLEEMADAVKGVEVDFVITNPGQAVRLGRQYALSWMATMTSHNFEQSGASNTQSIGSALVVRRMSPYISLEQLSGKPIAAVSENAFGGYLTMRYQVMQQGLNPNHFFSNTQFLGFPIDASLYQLREGHIEAAVVPACLVESMISEGLLVASQYRVIDNQAPEGFRCQVSTPLYPNWSFAKTERASSTLAKKMSQVLFAMPKSSAPAIAANASGWTSPTSLLSIDKLYQQLDMHPLQQPWWKEALIWLKYNQQWAWAFFILVVLLNAYHFWLEYKFSRSKKQLEATLHKLKSKSEQLEHSQRIAV…
515649211	MTVRNL------MTVVSLCWLSLITGVCFAAQSEQ--VIAAPSPSPSQNTDEPDQIIEVGVLATRGKLAAQQRWQPTMDWLSERIPGKHFVLKPFNLEEMAEAVKGVTVDFVITNPGQAVRLGRQYALSWMATMTSHNFEEPSSNNTRSIGSALVVRRMSPYISFEQLSGKPIAAVSENAFGGYLTMRYQVMQEGLNPNHFFSNTQFLGFPIDASLYQLREGHIEAAVVPACLVESMISEGLLVAGQYRIIGNQAPEGFRCQVSTPLYSNWSFAKTERASSALAKQMSQVLFAMPKSSAPAIAANASGWTSPTSLLSIDKLYQQLDMHPLQQPWWKEALIWLKYNQQWAWAFFILVVSLNAYHFWLEYKFSRSKKQLEATLYKLKSKSEQLEHSQRIAV…
515641050	------------MTIVGLCWLSLTAGACLAAQSEQ--AIA--APSPNQNTDEPDQVIEVGVLATRGKLSAQQRWQPTMDWLSERIAGKHFVLKPFNLEEMAEAVKGVTVDFVITNPGQAVRLGRQYALSWMATMTSHNVEAQGASNTRSIGSALVVRRMSPYISFEQLSGKPIAAVSENAFGGYLTMRYQVMQEGLNPTRFFSNTQFLGFPIDASLYQLREGHIEAAVVPACLVESMISEGLLVAGQYRVIENQAPEGFRCQVSTPLYPNWSFAKTERASSALAKQMSQVLFAMPKSSAPAIAANASGWTSPTSLLSIDKLYQQLDMHPLQQPWWKEALIWLKYNQQWAWAFFILVVSLNAYHFWLEYKFSRSKKQLEATLYKLKSKSEQLEHSQRIAV…
515637142	MTVRNL------ISIVSLCWLSLTAGICL--------AAQAEQEITTSNTVESEQVIEVGVLAIRGKLSAQQRWQPTMDWLSERIPGKHFVLKPFNLEEMAEAVKDVTVDFVVTNPGQAVRLGRQYALSWMATMTSHNYDDQGVSSTRSIGSALVVRRMSPYISFEQLSGKPIAAVSENAFGGYLTMRYQVMQQGLNPNHFFSNTQFLGFPIDASLYQLREGHIEAAVVPSCLVENMISEGLLVAGQYRIIENQAPEGFRCQVSTPLYPNWSFAKTERASSALAKQMSQVLFAMPKSSAPAIAANASGWTSPTSLLSIDKLYQQLDMHPLQQPWWKEALIWLKYNQQWAWAFFILVVSLNAYHFWLEYKFSRSKKQLEATLYKLKSKSEQLEHSQRIAV…
515639795	--------------------LSLTAGACLAAQSEQ--DIATTSTVGS------EQIIEVGVLATRGKLSAQQRWQPTMDWLSERIPGKHFVLKPFNLEEMAEAVKDVTVDFVITNPGQAVRLGRQYALSWMATMTSHNFEAQGSSNTRSIGSALVVRRMSPYISLEQLSGKPIAAVSENAFGGYLTMRYQVMQQGLNPNHFFSNTQFLGFPIDASLYQLREGHIEAAVVPACLVESMISEGLLVAGQYRVIENQAPEGFRCQVSTPLYPNWSFAKTERASSALAKQMSQVLFAMPKSSAPAIAANASGWTSPTSLLSIDKLYQQLDMHPLQQPWWKEALIWLKYNQQWAWAFFILVVSLNAYHFWLEYKFSRSKKQLEATLYKLKSKSEQLEHSQRIAV…
515626240	------------MTIVGLCWLSLTAGACLAAQSEQ--EIA------TTSTVESEQIIEVGVLATRGKLSAQQRWQPTMDWLSERIPGKHFVLKPFNLEEMAEAVKDVTVDFVITNPGQAVRLGRQYALSWMATMTSHNFEAQGTSNTRSIGSALVVRRMSPYISLEQLSGKPIAAVSENAFGGYLTMRYQVMQQGLNPNHFFSNTQFLGFPIDASLYQLREGYIEAAVVPACLVESMISEGLLVAGQYRVIENQAPEGFRCQVSTPLYPNWSFAKTERASSALAKQMSQVLFAMPKSSAPAIAANASGWTSPTSLLAIDKLYQQLDMHPLQQPWWKEALIWLKYNQQWAWAFFILVVSLNAYHFWLEYKFSRSKKQLEATLYKLKSKSEQLEHSQRIAV…
515653970	MTVRNL------ISIVGLCWLSLTAGICLAAQSEQ--EIA------TTSTVESEQIIEVGVLATRGKLSAQQRWQPTMDWLSERIPGKYFVLKPFNLEEMAEAVKDVTVDFVITNPGQAVRLGRQYALSWMATMTSHNFEAQGTSNTRSIGSALVVRRMSPYISLEQLSGKPIAAVSENAFGGYLTMRYQVMQQGLNPNHFFSNTQFLGFPIDASLYQLREGHIEAAVVPACLVESMISEGLLVAGQYRVIENQAPEGFRCQVSTPLYPNWSFAKTERASSALAKQMSQVLFAMPKSSAPAIAANASGWTSPTSLLSIDKLYQQLDMHPLQQPWWKEALIWLKYNQQWAWAFFILVVSLNAYHFWLEYKFSRSKKQLEATLYKLKSKSEQLEHSQRIAV…
515631630	MTVRNL------ISIVSLCWLSLTAGICL--------AAQAEQEITTSNTVESEQVIEVGVLAIRGKLSAQQRWQPTMDWLSERIPGKHFVLKPFNLEEMADAVKGVEVDFVITNPGQAVRLGRQYALSWMATMTSHNFEAQDTSNTRSIGSALVVRRMSPYISLEQLSGKPIAAVSENAFGGYLTMRYQVMQQGLNPNHFFSNTQFLGFPIDASLYQLREGHIEAAVVPSCLVENMISEGLLVAGQYRIIENQAPEGFRCQVSTPLYPNWSFAKTERASSALAKQMSQVLFAMPKSSAPAIAANASGWTSPTSLLAIDKLYQQLDMHPLQQPWWKEALIWLKYNQQWAWAFFILVVSLNAYHFWLEYKFSRSKKQLEATLYKLKSKSEQLEHSQRIAV…
515161368	MTVRNL------ISIVSLCWLSLTAGMCLAAQTEQ--EIT------TTGTVESEQVIEVGVLAIRGKLSAQQRWQPTMDWLSERIPGKHFVLKPFNLEEMADAVKGVEVDFVITNPGQAVRLGRQYDLSWMATMTSHNFEDRSISNTRSIGSALVVRRMSPYISLEQLSGKPIAAVSENAFGGYLTMRYQVMQQGLNPNHFFSNTQFLGFPIDASLYQLREGHIEAAVVPACLVESMISEGLLVAGQYRIIENQAPEGFRCQVSTPLYPNWSFAKTERASSTLAKQMSQVLFAIPKSSAPAIAANASGWTSPTSLLSIDKLYQQLDMHPLQQPWWKEALIWLKYNQQWAWAFFILVVLLNAYHFWLEYKFSRSKKQLEATLHKLKSKSEQLEHSQRIAV…
515634012	------------MTIVGLCWLSLTAGVCFA--AQS--EQVIVAPSSIPNITESDQAIEVGVLATRGKLSAQQRWQPTMDWLSERIPGKHFVLKPFNLEEMAEAVKDVTVDFVITNPGQAVRLGRQYALSWMATMTSHNFEAQDTSNTRSIGSALVVRRMSPYISLEQLSGKPIAAVSENAFGGYLTMRYQVMQQGLNPNHFFSNTQFLGFPIDASLYQLREGHIEAAVVPSCLVENMISEGLLVAGQYRIIENQAPEGFRCQVSTPLYPNWSFAKTERASSALAKQMSQVLFAMPKSSAPAIAANASGWTSPTSLLAIDKLYQQLDMHPLQQPWWKEALIWLKYNQQWAWAFFILVVSLNAYHFWLEYKFSRSKKQLEATLYKLKSKSEQLEHSQRIAV…
515158761	MTVRNL------ISIVSLCWLSLTAGMCLAAQTEQ--EIT------TTGTVESEQVIEVGVLAIRGKLSAQQRWQPTMDWLSERIPGKHFVLKPFNLEEMADAVKGVEVDFVITNPGQAVRLGRQYALSWMATMTSHNFEQSGASNTQSIGSALVVRRMSPYISLEQLSGKPIAAVSENAFGGYLTMRYQVMQQGLNPNHFFSNTQFLGFPIDASLYQLREGHIEAAVVPSCLVENMISEGLLVAGQYRIIENQAPEGFRCQVSTPLYPNWSFAKTERASSTLAKQMSQVLFAMPKSSAPAIAANASGWTSPTSLLSIDKLYQQLDMHPLQQPWWKEALIWLKYNQQWAWAFFILVVLLNAYHFWLEYKFSRSKKQLEAMLHKLKSKSEQLEHSQRIAV…
648385819	MTVRNL------MTIVGLCWLSLTAGVCVAAQSEQAIAAPSPSPNQNQNTDEPDQIIEVGVLATRGKLSALQRWQPTMDWLSERIPGKHFVLKPFNLEEMAEAVKDVTVDFVVTNPGQAVRLGRQYALSWMATMTSHNYDDQGVSSTRSIGSALVVRRMSPYISFEQLSGKPIAAVSENAFGGYLTMRYQVMQEGLNPNHFFSNTQFLGFPIDASLYQLREGYIEAAVVPACLVENMISEGLLVAGQYRVIGNQAPEGFRCQVSTPLYSNWSFAKTERASSALAKQMSQVLFAMPKSSAPAIAANASGWTSPTSLLSIDKLYQQLDMHPLQQPWWKEALIWLKYNQQWAWAFFILVVLLNAYHFWLEYKFSRSKKHLEATLHKLKSKSEQLEHSQRIAV…
515657734	------------MTIVGLCWLSLTAGACLAAQSEQ--EIA------TTSTVESEQIIEVGVLATRGKLSAQQRWQPTMDWLSERIPGKHFVLKPFNLEEMAEAVKDVTVDFVITNPGQAVRLGRQYALSWMATMTSHNFEAQGTSNTRSIGSALVVRRMSPYISLEQLSGKPIAAVSENAFGGYLTMRYQVMQQGLNPNHFFSNTQFLGFPIDASLYQLREGHIEAAVVPACLVESMISEGLLVAGQYRVIENQAPEGFRCQVSTPLYPNWSFAKTERASSALAKQMSQVLFAMPKSSAPAIAANASGWTSPTSLLAIDKLYQQLDMHPLQQPWWKEALIWLKYNQQWAWAFFILVVSLNAYHFWLEYKFSRSKKQLEATLYKLKSKSEQLEHSQRIAV…
515166298	MTVRNL------ISIVSLCWLSLTAGMCLAAQTEQ--EIT------TTGTVESEQVIEVGVLAIRGKLSAQQRWQPTMDWLSERIPGKHFVLKPFNLEEMADAVKGVEVDFVITNPGQAVRLGRQYDLSWMATMTSHNFEDRSISNTRSIGSALVVRRMSPYISLEQLSGKPIAAVSENAFGGYLTMRYQVMQQGLNPNHFFSNTQFLGFPIDASLYQLREGHIEAAVVPACLVESMISEGLLVAGQYRIIENQAPEGFRCQVSTPLYPNWSFAKTERASSTLAKQMSQVLFAMPKSSAPAIAANASGWTPPTSLLSIDKLYQQLDMHPLQQPWWKEALIWLKYNQQWAWAFFILVVLLNAYHFWLEYKFSRSKKQLEATLHKLKSKSEQLEHSQRIAV…
515167434	MTVRNL------ISIVSLCWLSLTAGMCLAAQTEQ--EIT------RTGTVESEQVIEVGVLAIRGKLSAQQRWQPTMDWLSERIPGKHFVLKPFNLEEMADAVKGVEVDFVITNPGQAVRLGRQYALSWMATMTSHNFEQSGASNTQSIGSALVVRRMSPYISLEQLSGKPIAAVSENAFGGYLTMRYQVMQQGLNPNHFFSNTQFLGFPIDASLYQLREGHIEAAVVPACLVESMISEGLLVASQYRVIDNQAPEGFRCQVSTPLYPNWSFAKTERASSTLAKKMSQVLFAMPKSSAPAIAANASGWTPPTSLLSIDKLYQQLDMHPLQQPWWKEALIWLKYNQQWAWAFFILVVLLNAYHFWLEYKFSRSKKQLEATLHKLKSKSEQLEHSQRIAV…
490870101	MTVRNL------ISIVGLCWLSLTAGICLAAQSEQ--EIA------TTSTVESEQIIEVGVLATRGKLSAQQRWQPTMDWLSERIPGKHFVLKPFNLEEMAEAVKDVTVDFVITNPGQAVRLGRQYALSWMATMTSHNFEAQGTSNTRSIGSALVVRRMSPYISLEQLSGKPIAAVSENAFGGYLTMRYQVMQQGLNPNHFFSNTQFLGFPIDASLYQLREGHIEAAVVPACLVESMISEGLLVAGQYRVIENQAPEGFRCQVSTPLYPNWSFAKTERASSALAKQMSQVLFAMPKSSAPAIAANASGWTSPTSLLSIDKLYQQLDMHPLQQPWWKEALIWLKYNQQWAWAFFILVVSLNAYHFWLEYKFSRSKKQLEATLYKLKSKSEQLEHSQRIAV…
549962615	MEKEILVTVRNLISIVSLCWLSLTAGMCLAAQTEQ--EIT------TTGTVESEQVIEVGVLAIRGKLSAQQRWQPTMDWLSERIPGKHFVLKPFNLEEMADAVKGVEVDFVITNPGQAVRLGRQYDLSWMATMTSHNFEDRSISNTRSIGSALVVRRMSPYISLEQLSGKPIAAVSENAFGGYLTMRYQVMQQGLNPNHFFSNTQFLGFPIDASLYQLREGHIEAAVVPACLVESMISEGLLVAGQYRIIENQAPEGFRCQVSTPLYPNWSFAKTERASSTLAKQMSQVLFAIPKSSAPAIAANASGWTSPTSLLSIDKLYQQLDMHPLQQPWWKEALIWLKYNQQWAWAFFILVVLLNAYHFWLEYKFSRSKKQLEATLHKLKSKSEQLEHSQRIAV…
515662049	------------MTIVGLCWLSLIAGACLAAQSEQ--EIA------TTSTVESEQIIEVGVLATRGKHSAQQRWQPTMDWLSERIPGKHFVLKPFNLEEMAEAVKDVTVDFVITNPGQAVRLGRQYALSWMATMTSHNFEAQGTSNTRSIGSALVVRRMSPYISLEQLSGKPIAAVSENAFGGYLTMRYQVMQQGLNPNHFFSNTQFLGFPIDASLYQLREGHIEAAVVPACLVESMISEGLLVAGQYRVIENQAPEGFRCQVSTPLYPNWSFAKTERASSALAKQMSQVLFAMPKSSAPAVAANASGWTSPTSLLSIDKLYQQLDMHPLQQPWWKEALIWLKYNQQWAWAFFILVVSLNAYHFWLEYKFSRSKKQLEATLYKLKSKSEQLEHSQRIAV…
518663003	MTVRKL------MTVVSLCWLSLTAGVCLAAQSEQ--VIAAPSSSPNQNTGEPDQIIEVGVLATRGKLAAQQRWQPTMDWLSERIPGKHFVLKPFNLEEMAEAVKDVTVDFVITNPGQAVRLGRQYALSWMATMTSHNFEEPSSNNTRSIGSALVVRRMSPYISFEQLSGKPIAAVSENAFGGYLTMRYQVMQEGLNPNHFFSNTQFLGFPIDASLYQLREGHIEAAVVPACLVESMISEGLLVAGQYRVIGNQAPEGFRCQVSTPLYSNWSFAKTERASSALAKQMSQVLFSMPKSSVPAVAANASGWTSPTSLLSIDKLYQQLDMHPLQQPWWKEALIWLKYNQQWAWAFFILVVSLNAYHFWLEYKFSRSKKQLEATLYKLKSKSEQLEHSQRIAV…
495491188	MTVRNF------TIFISTCWLSLSAGICFAAQTEP--V------SVATSTIESDQTIEVGVLAIRGKLAAQQRWQPTMDWLSERIPGKHFVLKPFNLEEMAEAVKKVEVDFVITNPGQAVRLGRQYALSWMATMTSHNFDDQSVSSTRSIGSALVVRRMSPYISFEQLSGKPIAAVSENAFGGYLTMRYQVMQEGLNPNQFFSNTQFLGFPIDASLYQLREGHIEAAVVPACLVENMISEGLLVAGQYRIIGNQAPEGFRCQVSTPLYSNWSFAKTERASSALAKQMSQVLFSMLKSSAPAIAANASGWTSPTSLLSIDKLYQQLDMHPLQQPWWKEALIWRKYNQQWAWAFFLLVVFLNAYHFWLEYKFSRSKKQLEATLNKLKSKSEQLEHSQRIAV…
consensus	ISIVSLCWLSLTAGMCLAAQSEQ EIA------TTGTVESEQVIEVGVLATRGKLSAQQRWQPTMDWLSERIPGKHFVLKPFNLEEMAEAVKDVTVDFVITNPGQAVRLGRQYALSWMATMTSHNFEAQGTSNTRSIGSALVVRRMSPYISLEQLSGKPIAAVSENAFGGYLTMRYQVMQQGLNPNHFFSNTQFLGFPIDASLYQLREGHIEAAVVPACLVESMISEGLLVAGQYRVIENQAPEGFRCQVSTPLYPNWSFAKTERASSALAKQMSQVLFAMPKSSAPAIAANASGWTSPTSLLSIDKLYQQLDMHPLQQPWWKEALIWLKYNQQWAWAFFILVVSLNAYHFWLEYKFSRSKKQLEATLYKLKSKSEQLEHSQRIAVVGELGSSLAHEIN…
*496086749	MALQTFTPNEKMITRLTRHLFFLALISLCSFLLPSDIVHAQDKTIKIGYAHGLELFQENETLKQTLSALQSRIKNVEFALISLSPINTLSEIKEQKIDFLIGPSNFFVEFRGSIPFTHLATRINANGKEPAKTVGSVFIAKRERTDLNSIRDLEGKSIAASMPNSLGGWLAALREIHNAGKNPDSFFSSINFTQFQTPDVVSSVLNGNVDAGVLTTCVLENIEAMGMIEKGSLKVINEHPFNKTGLACKRSTSDLYPDMSFAALSGVPEWLSREVTVTLLSMPEFSGFRWSIEHDQFSIDQLMKDLGLGPYSYLKDTSLKGLYNRFKQEFLIALAFLLFLIVNELHLRRLVRQRTQALSKALEEKERANEEAALARRRFAALEKNGIISQLGTILAHES…
consensus	MALQTFTPNEKMITRLTRHLFFLALISLCSFLLPSDIVHAQDKTIKIGYAHGLELFQENETLKQTLSALQSRIKNVEFALISLSPINTLSEIKEQKIDFLIGPSNFFVEFRGSIPFTHLATRINANGKEPAKTVGSVFIAKRERTDLNSIRDLEGKSIAASMPNSLGGWLAALREIHNAGKNPDSFFSSINFTQFQTPDVVSSVLNGNVDAGVLTTCVLENIEAMGMIEKGSLKVINEHPFNKTGLACKRSTSDLYPDMSFAALSGVPEWLSREVTVTLLSMPEFSGFRWSIEHDQFSIDQLMKDLGLGPYSYLKDTSLKGLYNRFKQEFLIALAFLLFLIVNELHLRRLVRQRTQALSKALEEKERANEEAALARRRFAALEKNGIISQLGTILAHES…
*518386981	MTLTLNLHIKCSAKMYALAFMFMCSLIIASTPVQADSISVGVLNERVADSDIRFWTSTVNYLSKQIPEHQFNIKPMGYECLTNAINKNQLQFLITSPAHLVALQSSGARSIATLQTQSQGQTRDTFGAVMISLEQRIDLNDFSNIKDQSIIARTPFEFGGFQIIKRELLLSGVSIENDFLELRFTNGSQENIVNSILNEDADIGIIRSGLLERMIEEGTLPAHKIKVFHKKNTKNYPLLHSSSLYAEWQFIRLNETDIALARQVSIALKNMPKAILSSTSMSIQQEHYEPHYGWTHPTDLATVSGLLRALKLPPYEPSIKISFNRLIDEYGLVIVLIAVLFITLALSILRFSHINKKLHLSQKELAKHRDNLEEKVKKRTQELSQVNQALEEDIKARES…
consensus	MTLTLNLHIKCSAKMYALAFMFMCSLIIASTPVQADSISVGVLNERVADSDIRFWTSTVNYLSKQIPEHQFNIKPMGYECLTNAINKNQLQFLITSPAHLVALQSSGARSIATLQTQSQGQTRDTFGAVMISLEQRIDLNDFSNIKDQSIIARTPFEFGGFQIIKRELLLSGVSIENDFLELRFTNGSQENIVNSILNEDADIGIIRSGLLERMIEEGTLPAHKIKVFHKKNTKNYPLLHSSSLYAEWQFIRLNETDIALARQVSIALKNMPKAILSSTSMSIQQEHYEPHYGWTHPTDLATVSGLLRALKLPPYEPSIKISFNRLIDEYGLVIVLIAVLFITLALSILRFSHINKKLHLSQKELAKHRDNLEEKVKKRTQELSQVNQALEEDIKARES…
*490413706	MGIRLFFCIILLAVSSVSAKTWYVGVLAPQGAEAARSQWQPWLDWLGKKQEGEQFVLVPLSLNNWQKELSSQRIDFALGPQAQFVSLPDTQGWRWLATARFPSGHKPKAAEQVASTIWVRADSGLGSETDLRGLTVAAVDVQAFGGFMLAESALLEKGLRSGRDYQVVFTGYPVEQTLTALQNQEVDAAITPLCLMEEWRVQQGLPESSFKPLHVHSVVNNCISGTPVFPHWVLAALPSVPEQTASRIAASLMGSTAAAGMPSWSPPVSFVEAEQVLASLGRHPLHPNWQMQWKNWLYENTILVGAVALMLVISLINYGWMGWLAYRRRKKLEQAYRQLLERDRLLAHADRMNIAGEMAAGLAHELNQPMAAIRYYAEACLQLLEAGKQPESIRKALHN…
490412205	MIIRLFFCITALFCATVSAKTWYVGVLAPQGAEAARSQWQPWLDWLGKKQEGEQFVLVPLSLNNWQKELSSQRIDFALGPQAQFVSLPDTQGWRWLATARFPSGHKPKAAEQVASTIWVRADSGLGSETDLRGLTVAAVDVQAFGGFMLAESALLEKGLRSGRDYQVVFTGYPVEQTLTALQNKEVDAAITPLCLMEEWRVQQGLPESSFKPLHVHSVVNNCISGTPVFPHWVLAALPSVPEQTASRIAASLMGSTAAAGIPSWSPPVSFVEAEQVLASLGRHPLHPNWQMQWKNWLYENTILVGAVALMLVISLINYGWMGWLAYRRRKKLEQAYRQLLERDRLLAHADRMNIAGEMAAGLAHELNQPMAAIHYYAEACLQLLEAGKQPESIRKALHN…
consensus	MGIRLFFCIIALACASVSAKTWYVGVLAPQGAEAARSQWQPWLDWLGKKQEGEQFVLVPLSLNNWQKELSSQRIDFALGPQAQFVSLPDTQGWRWLATARFPSGHKPKAAEQVASTIWVRADSGLGSETDLRGLTVAAVDVQAFGGFMLAESALLEKGLRSGRDYQVVFTGYPVEQTLTALQNKEVDAAITPLCLMEEWRVQQGLPESSFKPLHVHSVVNNCISGTPVFPHWVLAALPSVPEQTASRIAASLMGSTAAAGIPSWSPPVSFVEAEQVLASLGRHPLHPNWQMQWKNWLYENTILVGAVALMLVISLINYGWMGWLAYRRRKKLEQAYRQLLERDRLLAHADRMNIAGEMAAGLAHELNQPMAAIHYYAEACLQLLEAGKQPESIRKALHN…
*493840879	MPSPSSWYRLWLFGVLLPGLLWPFAGLAHTHSTLGILAIRDTETVLARWQPLAEYLTQHSGQPFRINALHHEDLAQAIAQGEVDFVLTNPAHYIHLAHTQGLPPPLATLIEQGFSQFGGVIVTRADHPEIFTLQDIPGRRIAGVGLYAFGSFLMQSYELQQAGLTVPDAAQVLATGLPQDKAIHALLNGEAEVAFVRTGIIEAMAAKGVLQLAQLRVIAPRSYPDFPYAISTRLYPDWPVARTAHTSPQLARKVSLALFALHQYPSVCEQLGIAGFTIADSYEDVREVLQTFRLPPFDQAPEITLYDVWRNYQLVILATLLLIFVLLTLLVTNRAWAFRVQALERAKALRESRRELNATQVMLRTVFDILPVGIKVTDPDGQIIAKNQAADDILEPLHT…
consensus	MPSPSSWYRLWLFGVLLPGLLWPFAGLAHTHSTLGILAIRDTETVLARWQPLAEYLTQHSGQPFRINALHHEDLAQAIAQGEVDFVLTNPAHYIHLAHTQGLPPPLATLIEQGFSQFGGVIVTRADHPEIFTLQDIPGRRIAGVGLYAFGSFLMQSYELQQAGLTVPDAAQVLATGLPQDKAIHALLNGEAEVAFVRTGIIEAMAAKGVLQLAQLRVIAPRSYPDFPYAISTRLYPDWPVARTAHTSPQLARKVSLALFALHQYPSVCEQLGIAGFTIADSYEDVREVLQTFRLPPFDQAPEITLYDVWRNYQLVILATLLLIFVLLTLLVTNRAWAFRVQALERAKALRESRRELNATQVMLRTVFDILPVGIKVTDPDGQIIAKNQAADDILEPLHT…
*518776799	------------------MRHFFQGVSLLLA--GLVLCFPLRADDYRIGFLAYRGEARAAAEWQPVLDSLNRALPAHRFTGVFLTQQQLNDELIQGALDFVVTNPAHYVLNRSQGLNWLASYLDPRFGSARESVASALLVRAGSDISTVHQLAGQRVGAVHEQAFGGYLLAAEQLRRQGVALSALNLQFRGYPVDALIYLLRDGALDAAMVPSCTLEQMAEEGLVNTGDFRVLMLQASSPCARSTPLYPGWSFAAVNVTDEQLLRDITQTLLSLQHNQQALWGAPIRLDEVEQLLRGWQLGQSSEPPWHTLRHVLLGYWQWLAGLMLILLVIALHHVRVTRLLIKRTDERDRLHRLIQSREQELARARQATLLGEMATGLAHELNQPLSAIQAYAQAGE…
504058143	MGLIQDKLYLISNYVITGIRLFFRRCLVRWAGWGMLLPVLAQAADYQIGFLAYRGEARARTEWQPVLDDLNRALPAHRFDGVFLTQQQLNQQLAEGRLDFVVTNPAHYVLSRHQGLNWLASWLDPRFGSARESVAGTLLVRADSGLTASHQLSGRRVGAVHEQAFGGYLLVAEQLRRRGVALASVDLQFRGYPVDALIYLLRDGALDAAMVPACTLEQMTEEGLVNPADFRALLVQADTPCVRSTPLYPGWSFAAVDSRDETLLRDITQALLAMKQQDRPLWGAPIRLDEVEQLLRNWQPDAGEAPTWQMLRRVLLGYWQWLAGLMLVLLVIALHHVRVTRLLLRRTDERDRLHGLIQSREQELARARQATLLGEMATGLAHELNQPLSAIQAYAQAGE…
consensus	IRHFFQGCLLLLA GLLLCFLAQAADYQIGFLAYRGEARAAAEWQPVLDDLNRALPAHRFDGVFLTQQQLNDELAEGALDFVVTNPAHYVLNRHQGLNWLASWLDPRFGSARESVAGALLVRADSDISASHQLAGQRVGAVHEQAFGGYLLAAEQLRRQGVALAALDLQFRGYPVDALIYLLRDGALDAAMVPACTLEQMAEEGLVNPADFRALLLQADSPCARSTPLYPGWSFAAVDSRDEQLLRDITQALLALKHNDQALWGAPIRLDEVEQLLRGWQLDAGEAPPWHMLRHVLLGYWQWLAGLMLILLVIALHHVRVTRLLIKRTDERDRLHGLIQSREQELARARQATLLGEMATGLAHELNQPLSAIQAYAQAGELMTAEQNSREVFNHIVEET…
*499582220	MKQYDVGVLALRGHYHCNIAWDPTMKWLESQIPNSKFVLHSYNFDGLENAFQNGELDFLLTSPGQATTFARRLPINWLATQKKGHELPFSKAIASSVIVRADSPYNSLQDIEYAKIAAVSEKAFGGFIAFHFEMDKLGYFRSSFFDRIQFTGPPTDNLIRSVENGDIDVAIAPACTLEEMVEEGFIERSQFRVLGQQDHDGFTCAVSTPLYPNWTFAKTDRASNEIGKKVTQALLAMPANAFAAESANNVGWTLPESSLNVDKVYQHFDMHPLQKPWTQQMEDWLHRNPYLALTLIAGLFGLNIYHVLLELRFKRSKKVLRKTLEDLREKSSMLEHAQRIMIVGELGSSLAHEINQPLSAIKNYSHGVKLRIEKGNTSEELLPVMEKIQQQVTAASDII…
491564290	------------------------MKWLESQIPNSKFVLHSYNFDGLENAFQNDELDFLLTSPGQATTFARRLPINWLATQKKGHELPLSKAIASSVIVRADSPYHSLQDIEYAKIAAVSEKAFGGFIAFHFEMDKLGYFNSSFFDRIQFTGPPTDNLIRSVENGELDVAIAPACTLEEMVEEGFIDRSDFRVLGQQEHDGFTCAVSTPLYPNWTFAKTDRASNEIGKKVTQALLAMPANAFAAESANNVGWTLPESSLNVDKVYQHFDMHPLQKPWTQQMEDWLHRNPYLALMLIAGLFGLNIYHVLLELRFKRSKKVLRKTLEDLREKSTMLEHAQRIMIVGELGSSLAHEINQPLSAIKNYSQGVKLRIEKGNKSEELLPVMEKIQQQVMVASDII…
515587201	MKQYDVGVLALRGHYHCNIAWEPTMRWLESQIPNSKFVLHSYNFDGLESAFQNGELDFLLTSPGQATTFARRLPINWLATQKKGHELPFSKAIASSVIVRADSPYHSLQDIEHAKIAAVSEKAFGGFIAFHFEMDKLGYFNSSFFDRIQFTGPPTDNLIRSVENGELDVAIAPACTLEEMVEEGFIDRSDFRVLGQQEHDGFTCAVSTPLYPNWTFAKTDRASNEIGKKVTQALLAMPANAFAAESAKNVGWTLPESSLNVDKVYQHFDMHPLQKPWTQQMEDWLHRNPYLALMLIAGLFGLNIYHVLLELRFKRSKKVLRKTLEDLREKSTMLEHAQRIMIVGELGSSLAHEINQPLSAIKNYSQGVKLRIEKGNKSEDLLPVMEKIQQQVTVASDII…
501528430	MKQYDVGVLALRGHYHCNIAWEPTMRWLESQIPNSKFVLHSYNFDGLESAFQNGELDFLLTSPGQATTFARRLPINWLATQKKGHELPFSKAIASSVIVRADSPYHSLKDIEYAKIAAVSEKAFGGFIAFHFEMDKLGYFRSSFFDRIQFTGPPTDNLIRSVENGDIDVAIAPACTLEEMVEEGFIERSQFRVLGQQEHDGFTCAVSTPLYPNWTFAKTDRASNEIGKKVTQALLAMPANALAAESANNVGWTLPESSLNVDKVYQHFDMHPLQKPWTQQMEDWLHRNPYLALTLIAGLFGLNIYHVLLELRFKRSKKVLRKTLEDLREKSSMLEHAQRIMIVGELGSSLAHEINQPLSAIKNYSHGVKLRIEKGNKSEELLPVMEKIQQQVTAASDII…
consensus	MKQYDVGVLALRGHYHCNIAWEPTMKWLESQIPNSKFVLHSYNFDGLENAFQNGELDFLLTSPGQATTFARRLPINWLATQKKGHELPFSKAIASSVIVRADSPYHSLQDIEYAKIAAVSEKAFGGFIAFHFEMDKLGYFNSSFFDRIQFTGPPTDNLIRSVENGDIDVAIAPACTLEEMVEEGFIDRSDFRVLGQQEHDGFTCAVSTPLYPNWTFAKTDRASNEIGKKVTQALLAMPANAFAAESANNVGWTLPESSLNVDKVYQHFDMHPLQKPWTQQMEDWLHRNPYLALMLIAGLFGLNIYHVLLELRFKRSKKVLRKTLEDLREKSSMLEHAQRIMIVGELGSSLAHEINQPLSAIKNYSHGVKLRIEKGNKSEELLPVMEKIQQQVTAASDII…
*496139936	MSFEGSTGFTTHIKEEDKILSEIAQKLQTHLPNLKIQTRFYRMNDLMKAIAKKEVDIFLGSSGLFWQMKQYGVRDIASIVSSTAPNPNKGVAGVIFTRKDRTDINNLEDARGKVASAGLENMFLAYQLGFATIAGKGHDPERFFSKIYHHDLPVLETVKQVRSGEADVGVLRACILESEFPDWQNYFKILNEQKDPEFKCAHSTDLYPNWTMAATSGLDPEVIKQLTQTLLNLPPDGEKQLAWSLVTDFEKVNQVARLLKTDAYSHLKEWTIKRVWEEHNTLIICALLGLIAFLFHVWRVENLVAKRTQALSDEIKRRVAAEKDAREIGNRLMLAHKLNIVSQLSTLFAHELKQPLAVTQYSTDSMKILLGQEHPDLKKLSKCRKSIEAQTEKMTSIID…
consensus	MSFEGSTGFTTHIKEEDKILSEIAQKLQTHLPNLKIQTRFYRMNDLMKAIAKKEVDIFLGSSGLFWQMKQYGVRDIASIVSSTAPNPNKGVAGVIFTRKDRTDINNLEDARGKVASAGLENMFLAYQLGFATIAGKGHDPERFFSKIYHHDLPVLETVKQVRSGEADVGVLRACILESEFPDWQNYFKILNEQKDPEFKCAHSTDLYPNWTMAATSGLDPEVIKQLTQTLLNLPPDGEKQLAWSLVTDFEKVNQVARLLKTDAYSHLKEWTIKRVWEEHNTLIICALLGLIAFLFHVWRVENLVAKRTQALSDEIKRRVAAEKDAREIGNRLMLAHKLNIVSQLSTLFAHELKQPLAVTQYSTDSMKILLGQEHPDLKKLSKCRKSIEAQTEKMTSIID…
*512681624	MISSGISSSLLKLVGIVVFFLVFKGVSLTNAAELRIGVTYLSAPNPSLSIIQKTTDYLNTHLVDGVRLQFYEIRELEEAIRKHEVDLVLSGAGFYRRLHDHGLRILATLVTDRGPDPDHSNGSAMIVLASRSDLKTLEDLRGKTLAATVANGFQGYQIGMGEIAKIESHPFKFFGRTLFVGESSGLDMRQVVDAVLDGRADVGFVKTCYIEDILTAGTLPQKLRILNARLGLPLSCLSSTELYPNWSISSMSTLSHELRREITALLLQMPEEQGGTYWTVAGDYRSVDELYRRLKLGPYEHLNDWTLLRIWREFSWPIVLLIGALVGLVLHVMRSDALIERRTKELNEMFAEKEQLAEKNKAFEDAMDRMQRVGIIGQLSTLFAHELSQPLNNVACYAH…
547260626	MISSGISSSLLKLVGIVVFFLVFKGVSLTNAAELRIGVTYLSAPNPSLSIIQKTTDYLNTHLVDGVRLQFYEIRELEEAIRKHEVDLVLSGAGFYRRLHDHGLRILATLVTDRGPDPDHSNGSAMIVLASRSDLKTLEDLRGKTLAATVANGFQGYQIGMGEIAKIESHPFKFFGRTLFVGESSGLDMRQVVDAVLDGRADVGFVKTCYIEDILTAGTLPQKLRILNARLGLPLSCLSSTELYPNWSISSMSTLSHELRREITALLLQMPEEQGGTYWTVAGDYRSVDELYRRLKLGPYEHLNDWTLLRIWREFSWPIVLLIGALVGLVLHVMRSDALIERRTKELNEMFAEKEQLAEKNKAFEDAMDRMQRVGIIGQLSTLFAHELSQPLNNVACYAH…
491571390	---------MLKLVGIVVFFLVFKGVSLTNAAELRIGVTYLSAPNPSLSIIQKTTDYLNTHLVDGVRLQFYEIRELEEAIRKHEVDLVLSGAGFYRRLHDHGLRILATLVTDRGPDPDHSNGSAMIVLASRSDLKTLEDLRGKTLAATVANGFQGYQIGMGEIAKIESHPFKFFGRTLFVGESSGLDMRQVVDAVLDGRADVGFVKTCYIEDILTAGTLPQKLRILNARLGLPLSCLSSTELYPNWSISSMSTLSHELRREITALLLQMPEEQGGTYWTVAGDYRSVDELYRRLKLGPYEHLNDWTLLRIWREFSWPIVLLIGALVGLVLHVMRSDALIERRTKELNEMFAEKEQLAEKNKAFEDAMDRMQRVGIIGQLSTLFAHELSQPLNNVACYAH…
consensus	MISSGISSSLLKLVGIVVFFLVFKGVSLTNAAELRIGVTYLSAPNPSLSIIQKTTDYLNTHLVDGVRLQFYEIRELEEAIRKHEVDLVLSGAGFYRRLHDHGLRILATLVTDRGPDPDHSNGSAMIVLASRSDLKTLEDLRGKTLAATVANGFQGYQIGMGEIAKIESHPFKFFGRTLFVGESSGLDMRQVVDAVLDGRADVGFVKTCYIEDILTAGTLPQKLRILNARLGLPLSCLSSTELYPNWSISSMSTLSHELRREITALLLQMPEEQGGTYWTVAGDYRSVDELYRRLKLGPYEHLNDWTLLRIWREFSWPIVLLIGALVGLVLHVMRSDALIERRTKELNEMFAEKEQLAEKNKAFEDAMDRMQRVGIIGQLSTLFAHELSQPLNNVACYAH…
*546470593	MLFRKLWLSLCAGALLAAHPLQAEEPTQLREVRVAYIGILPSETTEHAVYPTFDFLKSQLGHKYRFKLFDISNHDFLEEINVLKPHLLFAPSEIYLQLAAIPQLNAHDIAALKSVFSSKTSASVGSVFITRADRNDINSIADMKGKRVAAANNENLSEWWAALGELKERGYTPNRFFGGERFTRERHLGAVEEVLAGSSDVGILPTCLLEAYEGVGFVAPGSLKVIDPYDNAKDESPFYCRRSTRALYPGIVISSLANAPDDIVKDVVRTLFTMPPFQGNEWAAGYDYTEVLRLMRDLKFGMYENLRDYSLGALLQRYKTELLILLIILLFLICNELRVHHLVNKRTAELKGALEAKNAAEQEAVLGRKRLSHIERSGVISQMSNIIAHELKQPLGALL…
496086542	--------------------------------------------------------------------------------------MLFAPSEIYLQLAAIPQLNAHDIAALKSVFSSKTSASVGSVFITRADRNDINSIADMKGKRVAAANNENLSEWWAALGELKERGYTPNRFFGGERFTRERHLGAVEEVLAGSSDVGILPTCLLEAYEGVGFVAPGSLKVIDPYDNAKDESPFYCRRSTRALYPGIVISSLANAPDDIVKDVVRTLFTMPPFQGNEWAAGYDYTEVLRLMRDLKFGMYENLRDYSLGALLQRYKTELLILLIILLFLICNELRVHHLVNKRTAELKGALEAKNAAEQEAVLGRKRLSHIERSGVISQMSNIIAHELKQPLGALL…
496140304	MLFRKLWLSLCAGALLAAHPLQAEEPTQLREVRVAYIGILPSETTEHAVYPTFDFLKSQLGHKYLFKLFDISNHDFLEEINVLKPHLLFAPSEIYLQLAAIPQLNAHDIAALKSVFSSKTSASVGSVFITRADRNDINSIADMKGKRVAAANDENLSEWWAALGELKERGYTPNRFFGGERFTRERHLGAVEEVLAGSSDVGILPTCLLEAYEGVGFVAPGSLKVIDPYDNAKDESPFYCRRSTRALYPGIVISSLANAPDDIVKDVVRTLFTMPPFQGNEWAAGYDYTEVLRLMRDLKFGMYENLRDYSLGALLQRYKTELLILLTILLFLIGNELRVHHLVNKRTAELKGALEAKNAAEQEAVLGRKRLSHIERSGVISQMSNIIAHELKQPLGALL…
consensus	MLFRKLWLSLCAGALLAAHPLQAEEPTQLREVRVAYIGILPSETTEHAVYPTFDFLKSQLGHKYLFKLFDISNHDFLEEINVLKPHLLFAPSEIYLQLAAIPQLNAHDIAALKSVFSSKTSASVGSVFITRADRNDINSIADMKGKRVAAANNENLSEWWAALGELKERGYTPNRFFGGERFTRERHLGAVEEVLAGSSDVGILPTCLLEAYEGVGFVAPGSLKVIDPYDNAKDESPFYCRRSTRALYPGIVISSLANAPDDIVKDVVRTLFTMPPFQGNEWAAGYDYTEVLRLMRDLKFGMYENLRDYSLGALLQRYKTELLILLIILLFLICNELRVHHLVNKRTAELKGALEAKNAAEQEAVLGRKRLSHIERSGVISQMSNIIAHELKQPLGALL…
*492900533	MGNVLIQTVIAALLLVMTQVHASNTIDNAINKNSASEAR-----------VHTKQVITTVDVGVLATRGVFEAKQRWQPTLIWLQSQIPNSEFRLHPYTLAEMETAVKQQSVDVVVTNPGQAVRLGRQYPLSWLATLNSKLGDGTHVIGSALIVRADSHYQHLVDVSSEKIAAVASNAFGGYLTMQLAVQNKGINPTAFFADVSFLGFPIDAIIYQLRDGYFDAAVVPVCQLESMLEEGLIQPGVFRVLDDISPDNFACALSTELYPNWSIAKTSAISAKLAKKITRALLALPSDHAASIAAYSTGWTPPISQLSVDQLYRDLDMHPLQRPWWQEAAVWIKKNQQWAWVVFLFVLLLSVYHLMLEYRFSRSERKLKATLNRLKEKNAMLEHAQRVAIVG…
515789999	MANVLIKAVIATLLLVMAQVHASNETDMTSSIPSDSNAAPFIDTRIIERIADNKQTMTIVDVGVLATRGVFEAKQRWQPTLLWLQSQIPNSEFRLHPFTLAEMETAVEQQSVDVVVTNPGQAVRLGRQYPLSWLATLNSKLGDGTHVIGSALVVRADSHYQHLVEVSGDKIAAVASNAFGGYLTMQLTVQNLGINPTAFFSDVSFLGFPVDAIIYQLRDGYFDAAVVPVCQLESMLEEGLIQQGVFRVLDDISPDNFACALSTQLYPNWSIAKTSAISATLAKKITRALLALPSDHAASIAAYSTGWTPPISQLSVDQLYRDLDIHPLQRPWWQEAAVWIKKNQQWAWVVFLFVLLLSVYHLILEYRFSRSERKLKATLNRLKEKNAMLEHAQRVAIVG…
518271003	MANVLIKVVIATLLMM-----------TQVHASNATDPK-----------TAIKPIITTVDVGVLATRGVFEAKQRWQPTLLWLQSQIPNSEFRLHPFTLVEMEIAVEQQSVDVVVTNPGQAVRLGRQYPLSWLATLNSKLGDGTHVIGSALIVRADSHYQHLVDVSGDKIAAVASNAFGGYLTMQLTVQNLGINPTAFFSDVSFLGFPVDAIIYQLRDGYVDAAVVPVCQLESMLEEGLIQQGVFRVLDDISPDNFACALSTQLYPNWSIAKTSAISATLAKKITRALLALPGDHAASIAAYSTGWTPPISQLSVDQLYRDLDMHPLQRPWWQEAAVWIKKNQQWAWVVFLFVLLLSVYHLILEYRFSRSERKLTATLNRLKEKNAMLEHAQRVAIVG…
consensus	MANVLIKAVIATLLLVMAQVHASNEIDMAIHANSASDAA AAIKQIITTVDVGVLATRGVFEAKQRWQPTLLWLQSQIPNSEFRLHPFTLAEMETAVEQQSVDVVVTNPGQAVRLGRQYPLSWLATLNSKLGDGTHVIGSALIVRADSHYQHLVDVSGDKIAAVASNAFGGYLTMQLTVQNLGINPTAFFSDVSFLGFPVDAIIYQLRDGYFDAAVVPVCQLESMLEEGLIQQGVFRVLDDISPDNFACALSTQLYPNWSIAKTSAISATLAKKITRALLALPSDHAASIAAYSTGWTPPISQLSVDQLYRDLDMHPLQRPWWQEAAVWIKKNQQWAWVVFLFVLLLSVYHLILEYRFSRSERKLKATLNRLKEKNAMLEHAQRVAIVGELGSSLAHEI…
*546472477	---------------------------------------------------------------------------------------------------------------------------------------------------MSPTSSLSYLIGLRELQRIFGPGHFSKEVSFSGAPIEKVVHEILEGRGDVGIIDACLLERMERDGNITPDSLKVISPRDSSDLRCRHSTGLYPGWVMAVSKPASELTEKERNLILKVSSVLPTVPKLQGLMEWSTPSNNDAIASLLSALEDENKDKAFWKNFFSKYGPWLGAFVIFLFLLFAHTIYVSWLVRKRTAQLTASMQRAQKLQHLVNSEQEKISAMERAGIVGQLSSMIAHELQQPINAITNFSRG…
496139493	MGASRIFDPLISRIPILFTAACIWSWTSCAHAVTLDAQVIGEDRSVIETIATTLDHLREEISDEFFELNYLAKEDLLKKTKDNPAFFFITDAVTFAALSEAGAWAVAAMKHPLAIDSSHTSGAAFITRKDRTDINSLTDLQDKKIVGMSPTSSLSYLIGLRELQRIFGPGHFSKEVSFSGAPIEKVVHEILEGRGDVGIIDACLLERMERDGNITPDSLKVISPRDSSDLRCRHSTGLYPGWVMAVSKPASELTEKERNLILKVSSVLPTVPKLQGLMEWSTPSNNDAIASLLSALEDENKDKAFWKNFFSKYGPWLGAFVIFLFLLFAHTIYVSWLVRKRTAQLTASMQRAQKLQHLVNSEQEKISAMERAGIVGQLSSMIAHELQQPINAITNFSRG…
consensus	MSPTSSLSYLIGLRELQRIFGPGHFSKEVSFSGAPIEKVVHEILEGRGDVGIIDACLLERMERDGNITPDSLKVISPRDSSDLRCRHSTGLYPGWVMAVSKPASELTEKERNLILKVSSVLPTVPKLQGLMEWSTPSNNDAIASLLSALEDENKDKAFWKNFFSKYGPWLGAFVIFLFLLFAHTIYVSWLVRKRTAQLTASMQRAQKLQHLVNSEQEKISAMERAGIVGQLSSMIAHELQQPINAITNFSRGLRIRNERGSLDPEVLQETLQRITHQSETAAQIVNKVRAYAKQHSAEKVRVNLLALLKKSIQKFKQIKGSRLSFDLNCPETIEVEVDPLESDLVLYNLFKNSLEACKNEAEPLIIISVGQSEQKAVIKIQDNGPEISEDLVNSIFIPK…
*488696617	MDSTGEPSGGPYNVMPSLRPIRFLLYPALGEVREHVRVELFGRTLSEQLGRPVVMELAPSYEVLEAELQRGQVDMVWATAEQCDAHEPRARAVVRAVRSGSWHYHAALVCRADAPLTLEMLRGQRAAWVAPHSTGGHLLPVRFLTRRGLSPDSLFQEQRFLGTYRRALQAVLQGEADVTSVFASYSNEHAIRATLAGFVGHEQERLVPFLYTEPTLSDGIILMPRLSEAEAQAIVAVLTRMNVDGSGLEMLMGPFRVEGFVLPSEAERAPTANRPMLGAEYLVAELDGQERCHRVWSPTGRAFGQELTGADGRTLPELLGQEASEPLVSLARTVRERGLGGRLDYQLDVEGEPRWYVAEITPCVPQQGAAGVHLGLLVRDVSAMRALEEPLYRLASFPL…
consensus	MDSTGEPSGGPYNVMPSLRPIRFLLYPALGEVREHVRVELFGRTLSEQLGRPVVMELAPSYEVLEAELQRGQVDMVWATAEQCDAHEPRARAVVRAVRSGSWHYHAALVCRADAPLTLEMLRGQRAAWVAPHSTGGHLLPVRFLTRRGLSPDSLFQEQRFLGTYRRALQAVLQGEADVTSVFASYSNEHAIRATLAGFVGHEQERLVPFLYTEPTLSDGIILMPRLSEAEAQAIVAVLTRMNVDGSGLEMLMGPFRVEGFVLPSEAERAPTANRPMLGAEYLVAELDGQERCHRVWSPTGRAFGQELTGADGRTLPELLGQEASEPLVSLARTVRERGLGGRLDYQLDVEGEPRWYVAEITPCVPQQGAAGVHLGLLVRDVSAMRALEEPLYRLASFPL…
*640286033	-------------------------MAQTVSIGVLNQHHDNKEDAFWSQTAQYLSKKIPGYNFNIKLMGLECLGQAIEKQQLAFVITNPAHIVALQKTADARPIATLQTRYQNQVSSYLGGVLIVHSDRAKLKRLSDLRNQSVMAVSPTEFDGYQIIERELLQADLSPEKDFFEMLFTNGSQKNIVKAILNDEADIGIIRSGVLENMIAHNELKPGQIKIIHPQITSNYSPLHSSSILYPNWSLAKLNHTDIALARQVAITLKNMPKHETNLSFDAHYGWTQPADLTTVNGLLQALKLPPYQPSKEVSLKQILQEHGSVALLVITFILVLTIFTIRLSHVNRKLETSQSELAKNRDNLEQQVIERTKELSSVNNTLEEDILAREAIEETLRRSRSALQG…
641455964	MRPLNFSFTLRCFVFAFLSFASGMAAAQTVSIGVLNQHHDPEEDAFWSKTAQYLSHNIPGYNFTIKLMGPECLNQAIEKQQLSFVITNPANIVALQKSEDARPIATLQTRYQTQVSSYLGAVLIARADRNKLKRLSDLKNQSVMAVSPSEFDGYQIIERELLLAGLSPEKDFFEMLFTNGSQKNIVKAIVNDEADIGIVRSGILENMIADKELKPGKIKIIHSQDTPNYLPLHSSSMLYPNWSMVKLNHTDIALARQVAITLKGMPKHESTLDYDPFYGWTQAADLTTVNGLLQALKLPPYAPSKEVSLKQILKEHESVTLLVLTFILVLTFFTVRLSRVNRKLAASQSELAKHRDNLEQEVIERTKELSSVNKTLEQDIIARETIEETLRRSRSALQG…
consensus	AAQTVSIGVLNQHHDNEEDAFWSKTAQYLSHKIPGYNFNIKLMGLECLGQAIEKQQLAFVITNPAHIVALQKSADARPIATLQTRYQNQVSSYLGAVLIAHADRAKLKRLSDLKNQSVMAVSPSEFDGYQIIERELLLADLSPEKDFFEMLFTNGSQKNIVKAILNDEADIGIIRSGILENMIADKELKPGKIKIIHPQDTPNYLPLHSSSILYPNWSLAKLNHTDIALARQVAITLKGMPKHESNLDFDAFYGWTQAADLTTVNGLLQALKLPPYAPSKEVSLKQILKEHESVALLVITFILVLTFFTIRLSHVNRKLAASQSELAKHRDNLEQEVIERTKELSSVNKTLEEDIIAREAIEETLRRSRSALQGFYEISVNPELTQHEKLTALIKLARN…
*499928319	MRKCGQFLKNFMLIMALLPQLAFAQSWKIGILAQRGIAEAHERWQPWIDWLNQQFDEHNQFSLVTLDLNDLETEQAQGVDFILSNQSQFFYLNNKEVRWLVTLKSLRQKQHDSTGRVGSAIFVRSESNFYQLKDLKNKRISAVGNKAFGGFLLGYNELYNQGLMENKDFKPVFTGFPVDNTLFFLKEKQVDAAIVPVCIFEQLVKEGKIKAENFRLLAEKPNHIGCLASTVLLPNWSLAAMPQVPGDLASKLITLLLNQASDNLPQWTPPYSTNQADNILHQLYKHPKQNLWQAIKYWFSQYQFWITGIILLLFVNYIWINWQIHRKSKALQQAYQQHQKYEQQLIQADRLSILGEMSAGIAHEINQPLTAIRMYVEGMKYQAEEQRTQIVLDKILQQV…
501301331	-----------MLIMALLPQLAFAQSWKIGILAQRGIAEAHERWQPWIDWLNQQFDEHNQFSLVTLDLNDLETEQAQGVDFILSNQSQFFYLNNKEVRWLVTLKSLRQKQHDSTGRVGSAIFVRSESNFYQLKDLKNKRISAVGNKAFGGFLLGYNELYNQGLMENKDFKPVFTGFPVDNTLFFLKEKQVDAAIVPVCIFEQLVKEGKIKAENFRLLAEKPNHIGCLASTVLLPNWSLAAMPQVPGDLASKLITLLLNQASDNLPQWTPPYSTNQADNILHQLYKHPKQNLWQAIKYWFSQYQFWITGIILLLFVNYIWINWQIHRKSKALQQAYQQHQKYEQQLIQADRLSILGEMSAGIAHEINQPLTAIRMYVEGMKYQAEEQRTQIVLDKILQQV…
consensus	MRKCGQFLKNFMLIMALLPQLAFAQSWKIGILAQRGIAEAHERWQPWIDWLNQQFDEHNQFSLVTLDLNDLETEQAQGVDFILSNQSQFFYLNNKEVRWLVTLKSLRQKQHDSTGRVGSAIFVRSESNFYQLKDLKNKRISAVGNKAFGGFLLGYNELYNQGLMENKDFKPVFTGFPVDNTLFFLKEKQVDAAIVPVCIFEQLVKEGKIKAENFRLLAEKPNHIGCLASTVLLPNWSLAAMPQVPGDLASKLITLLLNQASDNLPQWTPPYSTNQADNILHQLYKHPKQNLWQAIKYWFSQYQFWITGIILLLFVNYIWINWQIHRKSKALQQAYQQHQKYEQQLIQADRLSILGEMSAGIAHEINQPLTAIRMYVEGMKYQAEEQRTQIVLDKILQQV…
*501092460	MRIGVLSFASPHTVYQRWAPTFDRVAEDTGHTFSVLPLTPGELQESVANDKLDFIIGNALTTVTFKKDYGVSNLLSLVPNYHSDPDHAIGSALITRSSINIEDIEQLSTMSVVSSDPNAFGGFQILAGELASLSINPFKDFKKLTFVGFPQDKLLNLVLDKKADVAILPSCVLESAIEKGLVPESALKVVLQKEVPNYECAVSSSLYPSYAFSKLGHTSHVLATQVVKSLLTITNKDKEAISGRYQYWSAPVNDREVFRLLRTLNRWPFVTNWEFLLKGAVPWVIGALILLLLGYLHHLRVKRLVVLRTRALSSEMEQHQHTQKELFEQQKQFYKAQRVLLTGEMASGIAHELNQPLAGIRYLTQGCLYRLTPEQGELNSALNKAIEQVDRAQSTIKRF…
consensus	MRIGVLSFASPHTVYQRWAPTFDRVAEDTGHTFSVLPLTPGELQESVANDKLDFIIGNALTTVTFKKDYGVSNLLSLVPNYHSDPDHAIGSALITRSSINIEDIEQLSTMSVVSSDPNAFGGFQILAGELASLSINPFKDFKKLTFVGFPQDKLLNLVLDKKADVAILPSCVLESAIEKGLVPESALKVVLQKEVPNYECAVSSSLYPSYAFSKLGHTSHVLATQVVKSLLTITNKDKEAISGRYQYWSAPVNDREVFRLLRTLNRWPFVTNWEFLLKGAVPWVIGALILLLLGYLHHLRVKRLVVLRTRALSSEMEQHQHTQKELFEQQKQFYKAQRVLLTGEMASGIAHELNQPLAGIRYLTQGCLYRLTPEQGELNSALNKAIEQVDRAQSTIKRF…
*488705441	MSLTAKPIRFLLSPSLGEVKEHVRAELFGRALAQRLGRPILVELAPSYEVLEGELAEERVELVWGTAEQCTHFESRARAVLRAVRAGQGSYYSALLCRAARPLTLSTLRGTRAAWVAPRSTGGYLLPTRYLTDRGHPPADTFREERFFGTYRKALLAVLEGEADVAAIYASHPEEDTVRAYLAEHVGADERRLMPFAFTHATPADGLILTSRMSEADTATLVSVLTSLAGSTGGLEPLLGLFDSEGFVLASEATTRVPRAVRQTDYLAAELDAEQRCLRLWTPTGRAFGRDVREAEGRPLREALGMEAGGALGALARSARHSGGGRVEYRLEVEGETRWFAAEATLRTPTDPAREATTAVLVCDVTELRAQEERLYRLASFPLLHPEPMLELGPDGVLH…
consensus	MSLTAKPIRFLLSPSLGEVKEHVRAELFGRALAQRLGRPILVELAPSYEVLEGELAEERVELVWGTAEQCTHFESRARAVLRAVRAGQGSYYSALLCRAARPLTLSTLRGTRAAWVAPRSTGGYLLPTRYLTDRGHPPADTFREERFFGTYRKALLAVLEGEADVAAIYASHPEEDTVRAYLAEHVGADERRLMPFAFTHATPADGLILTSRMSEADTATLVSVLTSLAGSTGGLEPLLGLFDSEGFVLASEATTRVPRAVRQTDYLAAELDAEQRCLRLWTPTGRAFGRDVREAEGRPLREALGMEAGGALGALARSARHSGGGRVEYRLEVEGETRWFAAEATLRTPTDPAREATTAVLVCDVTELRAQEERLYRLASFPLLHPEPMLELGPDGVLH…
*496139728	MKAFSDTPEWVEKTKMIEQPQSQGFFVEFFVFFLAEKGVVGKLIFVVGLFFSQPLVVQANAASAPIEISQPSLTIGIPDTLVNPKDVIELQKMLSELRRSLPKYHVATITFSAADGLDALRKDKPDFILAPTGFFATIDGSPAQNTYKIATRINLKSGDPEQSVGAALAVLNDRKELVSLADLQHKTAQSGLPNTIDSWLSVRNELKKNHYDDEHFFSKISFSNNAYPDVLSALLNKKADVGIIPACLLENLEEQGLIKKGLIRIVHQKKDSPLGCRHSTDLFPDISLWAAEGTPREEVKDLTIALYKTGGDLSRQWVPNVSERRIMELFERLKEGPYRYLRDITPAALYERHKGAVWFVFLLFVFLLLNELRLNVLIKRRTAMLANALLEKDNFEAKA…
consensus	MKAFSDTPEWVEKTKMIEQPQSQGFFVEFFVFFLAEKGVVGKLIFVVGLFFSQPLVVQANAASAPIEISQPSLTIGIPDTLVNPKDVIELQKMLSELRRSLPKYHVATITFSAADGLDALRKDKPDFILAPTGFFATIDGSPAQNTYKIATRINLKSGDPEQSVGAALAVLNDRKELVSLADLQHKTAQSGLPNTIDSWLSVRNELKKNHYDDEHFFSKISFSNNAYPDVLSALLNKKADVGIIPACLLENLEEQGLIKKGLIRIVHQKKDSPLGCRHSTDLFPDISLWAAEGTPREEVKDLTIALYKTGGDLSRQWVPNVSERRIMELFERLKEGPYRYLRDITPAALYERHKGAVWFVFLLFVFLLLNELRLNVLIKRRTAMLANALLEKDNFEAKA…
*491579333	MKAFCLLSAALLVPLGAALAAPSATIEPDAPLRSEARTVVRIGLLDFESEASYLSRRENIQETIVRHLQENSPGLRIVPRFYTTEALSEAARKGEVEFFLGSSGFFVQMRPMGARDIGTITSRAFPDPNRCVAGVIVVRSGRPDITDLASLEGMTAVTTSRANFMTYMLNMGEIAAAGFRPDKFFSAVTETDNHPVEVLRAVVEGRADAGLLRACMPEAITERHPEFAGRWTVVNDKPGLRAEALGCRYSTDMYPGWTIASVPHTPPVITKHVAMLLLNLRPDMTPGGFTVSIATEFDRVNDLFRSLKAGPFAYLNHWTLERVWNEARGGVLLLLGFLAAWILHFARLEKLVRRRTADLSAALEREKAAREQVRETGARLDSLQRAGIVGQLSSMFAHE…
consensus	MKAFCLLSAALLVPLGAALAAPSATIEPDAPLRSEARTVVRIGLLDFESEASYLSRRENIQETIVRHLQENSPGLRIVPRFYTTEALSEAARKGEVEFFLGSSGFFVQMRPMGARDIGTITSRAFPDPNRCVAGVIVVRSGRPDITDLASLEGMTAVTTSRANFMTYMLNMGEIAAAGFRPDKFFSAVTETDNHPVEVLRAVVEGRADAGLLRACMPEAITERHPEFAGRWTVVNDKPGLRAEALGCRYSTDMYPGWTIASVPHTPPVITKHVAMLLLNLRPDMTPGGFTVSIATEFDRVNDLFRSLKAGPFAYLNHWTLERVWNEARGGVLLLLGFLAAWILHFARLEKLVRRRTADLSAALEREKAAREQVRETGARLDSLQRAGIVGQLSSMFAHE…
*589904439	MHEKSKIWTILKACFITVVASAAWLPLSKATAQTYYLGVLAPQGETAAQNRWQPWLDELNDQLSDDTVILVPLALENWQQQIEAQQFALVLGPQVQFIKMNTIRWRWLATLQTETAQLNSNAQNARDKSPRDKIFSNQGFDAEGVNGQQSQNQLSTTVTLANEFNKLNEYTPLKQPSAMEEVASALWVAADSDIYRLQDLEQRHIAAVDTDAFGGYLLGAHLLQQNGITPTHYQTQFVGYPIERTLHALASGKVDAAITPLCLMEEMARRGQINDKQYRLIHPVATVSSCHSSTKIYPNWTLAATEQAPDALVRQINQHLFGKSQLEQRWLPAESSSDAERILYEMNRHPAQKPLSAHMIDWIKAHRLWMAVIILVILISTVNYAWMSWLAWRRQKKIV…
589901752	MHKKSKIWAALKTCFIIVVASAAWLPLSKATAQTYYLGVLAPQGETAAQNRWQPWLDELNDQLSDDTVILVPLALENWQQQIEAQQFALVLGPQVQFIKMNTIRWRWLATLQTETAQLNSNAQNARDKSSRDKIFSNQGFDAEGVNGQQSQNQLSTTVTLANEFNSMN-IRHLKQPSAMEEVASALWVAADSDIYRLQDLEQRHIAAVDTDAFGGYLLGAHLLQQNGIMPSHYQTQFVGYPIERTLHALASGKVDAAITPLCLMEEMARRGQINDKQYRLIHPVATVSSCHSSTKIYPNWTLAATEQAPDALVRQINQHLFGKNQAEQRWLPAESSSDAERILYEMNRHPAQKQLSAYMVDWIKAHRLWMAVIILVILISTVNYAWMSWLAWRRQKKIV…
consensus	MHEKSKIWAALKACFIIVVASAAWLPLSKATAQTYYLGVLAPQGETAAQNRWQPWLDELNDQLSDDTVILVPLALENWQQQIEAQQFALVLGPQVQFIKMNTIRWRWLATLQTETAQLNSNAQNARDKSPRDKIFSNQGFDAEGVNGQQSQNQLSTTVTLANEFNKLNEIRHLKQPSAMEEVASALWVAADSDIYRLQDLEQRHIAAVDTDAFGGYLLGAHLLQQNGIMPSHYQTQFVGYPIERTLHALASGKVDAAITPLCLMEEMARRGQINDKQYRLIHPVATVSSCHSSTKIYPNWTLAATEQAPDALVRQINQHLFGKNQAEQRWLPAESSSDAERILYEMNRHPAQKPLSAHMIDWIKAHRLWMAVIILVILISTVNYAWMSWLAWRRQKKIV…
*512682348	MLLSFISSFLRIMTKIRRFPFFSAAAVLALTVPLSALADYPDLPPEPPRAASSFIGMGAATGTPSGDVAQAVKPVLRSLPVPTMVQSAPFNKSDLYAVPVTTNFPRPLKIGVQASLGLSSRAQWLRFTLEELKYVLGEANLEILWFDNRQLELGVKSRQLDFILADADEFALAQSTGYYEASASFLPNAAIRAEDAQAAVIFTRRGRESTAFSALANPSTTFAATSRDSLAGWDAAVVKLFQNGISRTDIEDRTTFYGWSSASVLHAVLSGAQTVGILPACELEKLENRGKVGITHDLSIFSPQRDDTLSCAHSTITYPSITVGVLRTLDPAWKKAVSTVLYAAASQRYGGEWALPAVNRTIYDLFYELKRGPYENLGSWNLNRFLRENAEFIAFALLA…
547260939	MLLSFISSFLRIMTKIRRFPFFSAAAVLALTVPLSALADYPDLPPEPPRAASSFIGMGAATGTPSGDVAQAVKPVLRSLPVPTMVQSAPFNKSDLYAVPVTTNFPRPLKIGVQASLGLSSRAQWLRFTLEELKYVLGEANLEILWFDNRQLELGVKSRQLDFILADADEFALAQSTGYYEASASFLPNAAIRAEDAQAAVIFTRRGRESTAFSALANPSTTFAATSRDSLAGWDAAVVKLFQHGISRIDIEDRTTFYGWSSASVLHAVLSGAQTVGILPACELEKLENRGKVGITHDLSIFSPQRDDTLSCAHSTITYPSITVGVLRTLDPAWKKAVSTVLYAAASQRYGGEWALPAVNRTIYDLFYELKRGPYENLGSWNLNRFLRENAEFIAFALLA…
491572260	MLLSFISSFLRIMTKIRRFPFFSAAAVLALTVPLSALADYPDLPPEPPRAASSFIGMGAATGTPSGDVAQAVKPVLRSLPVPTMVQSAPFNKSDLYAVPVTTNFPRPLKIGVQASLGLSSRAQWLRFTLEELKYVLGEANLEILWFDNRQLELGVKSRQLDFILADADEFALAQSTGYYEASASFLPNAAIRAEDAQAAVIFTRRGRESTAFSALANPSTTFAATSRDSLAGWDAAVVKLFQHGISRTDIEDRTTFYGWSSSSVLHAVLSGTQTVGILPACELEMLENRGKVGITHDLSIFSPQRDDTLSCTHSTITYPSITVGVLRTLDPAWKKAVSTVLYAAASQRYGGEWALPAVNRTIYDMFYELKRGPYENLGSWNLNRFLRENAEFIAFALLA…
consensus	MLLSFISSFLRIMTKIRRFPFFSAAAVLALTVPLSALADYPDLPPEPPRAASSFIGMGAATGTPSGDVAQAVKPVLRSLPVPTMVQSAPFNKSDLYAVPVTTNFPRPLKIGVQASLGLSSRAQWLRFTLEELKYVLGEANLEILWFDNRQLELGVKSRQLDFILADADEFALAQSTGYYEASASFLPNAAIRAEDAQAAVIFTRRGRESTAFSALANPSTTFAATSRDSLAGWDAAVVKLFQHGISRTDIEDRTTFYGWSSASVLHAVLSGAQTVGILPACELEKLENRGKVGITHDLSIFSPQRDDTLSCAHSTITYPSITVGVLRTLDPAWKKAVSTVLYAAASQRYGGEWALPAVNRTIYDLFYELKRGPYENLGSWNLNRFLRENAEFIAFALLA…
*547260399	MPYAIRLPLVLKTVVVHLLLPAALAISLGAAGGVVHADVLPPQMQDASESAAAAEAELTQGAGDRTLHPVIRLGVLTHSPPWYDGSFVDESVRWLAWKLPQFRFATDYLGTGDLMRRMEAREIDLAVAPASFFFFAQRPLMNRFVASIVSDAAVDAEESAAAAVIVRRDREDLKTLADLKGRSVSLVRDEVSPGELELKREVVRIGLDPDHFFGQELREPRLRMRAVVTDVLSGRTDAGILRACFLEELERSGLRGAYGELRVLDERKDDGLHCRHSTPAYPGWMLASTASLSQEAARAITAVLLTKPANAWGQHWTVSPNVEAYDDLFRTLRIGPYAYLREWTLARIWSEWKAAIIIVLISIAGLCVHGFVLEKLVGLRTRELKEAWKKQQETECEAR…
491573014	-------------------------------------------MQDASESAAAAEAELTQGAGDRTLHPVIRLGVLTHSPPWYDGSFVDESVRWLAWKLPQFRFETDYLGTGDLMRRMEAREIDLAVAPASFFFFAQRPLMNRFVASIVSDAAVDAEESAAAAVIVRRDREDLKTLADLKGRSVSLVRDEVSPGELELKREVVRIGLDPDHFFGQELREPRLRMRAVVTDVLSGRTDAGILRACFLEELERSGLRGAYGELRVLDERKDDGLHCRHSTPAYPGWMLASTASLSQEAARAITAVLLTKPANAWGQHWTVSPNVEAYDDLFRTLRIGPYAYLREWTLARIWSEWKAAIIIVLISIVGLCVHGFVLEKLVGLRTRELKEAWKKQQETEREAR…
512679946	MPYAIRLPLVLKTVVVHLLLPAALAISLGAAGGVVHADVLPPQMQDASESAAAAEAELTQGAEERTLHPVIRLGVLTHSPPWYDGSFVDESVRWLAWKLPQYRFETEYLGTGDLMRRMEARDIDLAVAPASFFFFAQRPLMNRFVASIVSDAAVDAEESAAAAVIVRRDREDLKTLADLKGRSVSLVRDEVSPGELELKREVVRIGLDPDHFFGQELREPRLRMRAVVTDVLSGRTDAGILRACFLEELERSGLRGAYGELRVLDERKDDGLHCRHSTSAYPGWMLASTASLSQEAARAITAVLLTKPANAWGQHWTVSPNVEAYDDLFRTLQIGPYAYLREWTLARIWSEWKAAIIIVLISIVGLCVHGFVLEKLVGLRTRELKEAWKKQQETEREAR…
consensus	MPYAIRLPLVLKTVVVHLLLPAALAISLGAAGGVVHADVLPPQMQDASESAAAAEAELTQGAGDRTLHPVIRLGVLTHSPPWYDGSFVDESVRWLAWKLPQFRFETDYLGTGDLMRRMEAREIDLAVAPASFFFFAQRPLMNRFVASIVSDAAVDAEESAAAAVIVRRDREDLKTLADLKGRSVSLVRDEVSPGELELKREVVRIGLDPDHFFGQELREPRLRMRAVVTDVLSGRTDAGILRACFLEELERSGLRGAYGELRVLDERKDDGLHCRHSTPAYPGWMLASTASLSQEAARAITAVLLTKPANAWGQHWTVSPNVEAYDDLFRTLRIGPYAYLREWTLARIWSEWKAAIIIVLISIVGLCVHGFVLEKLVGLRTRELKEAWKKQQETEREAR…
*548006274	MPGRKLISGFLAAVALFCSLLPGLQAAEASASEVVTVAVSDTLLDAEAHEGMKALLARQLPQDWLVNVVPIQGADIVTGIEKLRPDFVLAAADLDQRFREQNKTAPFRVATRKTTLAADAARSAGALFVVRADRDDIKTLADLKGKTVAATLPTSLPGWLAAEDEVRRAGFDPATFFAKTLFLNAVYPNVVSALLNGAVDAAVFPACALERLHQSGAVLTDALKVVGEKTDGALACRRSTALFPDVSLWGFEWTSEKSVRGVAVALLTAPAAQTFEWLSFVPHGSVDALYQALKIGPYSYLRDYSLKGLYNRYSGIVHAALLVLVILIAYEIRLQVLVRRRTAQLSEALKRRDIVEEEARLDRERLGSLERRNIVSQMSAMIAHEVKTPVGAICNFRAI…
consensus	MPGRKLISGFLAAVALFCSLLPGLQAAEASASEVVTVAVSDTLLDAEAHEGMKALLARQLPQDWLVNVVPIQGADIVTGIEKLRPDFVLAAADLDQRFREQNKTAPFRVATRKTTLAADAARSAGALFVVRADRDDIKTLADLKGKTVAATLPTSLPGWLAAEDEVRRAGFDPATFFAKTLFLNAVYPNVVSALLNGAVDAAVFPACALERLHQSGAVLTDALKVVGEKTDGALACRRSTALFPDVSLWGFEWTSEKSVRGVAVALLTAPAAQTFEWLSFVPHGSVDALYQALKIGPYSYLRDYSLKGLYNRYSGIVHAALLVLVILIAYEIRLQVLVRRRTAQLSEALKRRDIVEEEARLDRERLGSLERRNIVSQMSAMIAHEVKTPVGAICNFRAI…
*496087720	MRALLIIRSVVSVVFSVFTALAAADDSKPVVTIGLIDTFSPEFYIYTYSPTLDHLIKSLPEFQFNIVEIDPERIESDIKKYKPAFLVSSSSTYVSLMESEGAHQVATREPKSSQDVAHTVASAFIVPAESPILSLEESKGKTIAVSSKNSFDGWLIAKGEIAKLGDPNKFFKDVVETHHAFPDVTALLKSGFAEVGVLAACELERLRRSGAVQEGEFRVLNENQSHLGCSISTDLYPDAVFSSLPGVPSWISRKVAVSLLTMPSDKNDFQWTVANDFVPTYRLLKTLELGPFKPVSVWSFEAFVSHYKYQIVFSVFLLLLLSFHSVYVNALVRKRTAQLKNALVEREKFHTEARQNKERLDSMERLSVVSLLSSMVAHEIKQPITNISYYAGGLLMFLK…
consensus	MRALLIIRSVVSVVFSVFTALAAADDSKPVVTIGLIDTFSPEFYIYTYSPTLDHLIKSLPEFQFNIVEIDPERIESDIKKYKPAFLVSSSSTYVSLMESEGAHQVATREPKSSQDVAHTVASAFIVPAESPILSLEESKGKTIAVSSKNSFDGWLIAKGEIAKLGDPNKFFKDVVETHHAFPDVTALLKSGFAEVGVLAACELERLRRSGAVQEGEFRVLNENQSHLGCSISTDLYPDAVFSSLPGVPSWISRKVAVSLLTMPSDKNDFQWTVANDFVPTYRLLKTLELGPFKPVSVWSFEAFVSHYKYQIVFSVFLLLLLSFHSVYVNALVRKRTAQLKNALVEREKFHTEARQNKERLDSMERLSVVSLLSSMVAHEIKQPITNISYYAGGLLMFLK…
*548255881	MPPIEEPKERETLVIGVLLSEASDIKSGLLEDTFKALQKKLPQYRFEATTITEHDIYLSAVNKEVDFYVAPSGTFAYMQDSSGAIYLAGNQNPGVSNPQHAAGALVVAKADDKRLNKLTDLRNKRVASEGRESFFGMQVVLNELRRATERPDQFFDVTTVHQGSLEVARKVLENKADAGIMKTCELEYLYEHNLIAKDSLKPVGLTRDRGIGCMSSTPLYPDLVFAANPHVPAQINSKVAEILLSMPSTAKGYKWVVANDFRDVIHVIRRFVSTPLTPEVVQNQLAIWRYRYAVYLGVILLLGSILFGFAVSKMVQSRTRDLEETLEQNKQLEHAARKDRERLMQLEKAGIVSELSSIIAHEARQPVTSLINYSNGLSLYLKNRNDSVIDEATREISRQ…
consensus	MPPIEEPKERETLVIGVLLSEASDIKSGLLEDTFKALQKKLPQYRFEATTITEHDIYLSAVNKEVDFYVAPSGTFAYMQDSSGAIYLAGNQNPGVSNPQHAAGALVVAKADDKRLNKLTDLRNKRVASEGRESFFGMQVVLNELRRATERPDQFFDVTTVHQGSLEVARKVLENKADAGIMKTCELEYLYEHNLIAKDSLKPVGLTRDRGIGCMSSTPLYPDLVFAANPHVPAQINSKVAEILLSMPSTAKGYKWVVANDFRDVIHVIRRFVSTPLTPEVVQNQLAIWRYRYAVYLGVILLLGSILFGFAVSKMVQSRTRDLEETLEQNKQLEHAARKDRERLMQLEKAGIVSELSSIIAHEARQPVTSLINYSNGLSLYLKNRNDSVIDEATREISRQ…
*547259955	----------------------------------------------------------------------------MDVKVYRTAALIKAARSGKVDVIFGSSGCYASLLPDGIYPLATLVTNFAPDPNQAVAGAVVVSSRRTDLNSLKDLKHLSAMSGLESMFFNWQMPASALLDRGLDPYRFFSSLRQVDQPVPKILQALEDGTIDVGLMRACVLEGLPIERRNHFKVIEPAEDSPLACAHTSRLFPNWTVGAMSQVPSDVAKRISLALLTAPPQTEAGIAWSTANSFKSIDQLYRELKWGRYEYLRHWTFTRVWEAVWPFALAALVAFLALMLHLRRVNALVERRTRELNDEAARRMALEESNTALLQKFHRYEQMSTMGMLSNMVAHEIRQPLSA…
491571280	MAFHISSCAAAAAALLCAFPGFSVCGAEDLRPVLRFGMMAFLQEGTPSGFTTYVNADDYVLRKLPQILSQSLPEYRVDVKVYRTAALIKAARSGKVDVIFGSSGCYASLLPDGIYPLATLVTNFAPDPNQAVAGAVVVSSRRTDLNSLKDLKHLSAMSGLESMFFNWQMPASALLDRGLDPYRFFSSLRQVDQPVPKILQALEDGTIDVGLMRACVLEGLPIERRNHFKVIEPAEDSPLACAHTSRLFPNWTVGAMSQVPSDVAKRISLALLTAPPQTEAGIAWSTANSFKSIDQLYRELKWGRYEYLRHWTFTRVWEAVWPFALAALVAFLALMLHLRRVNALVERRTRELNDEAARRMALEESNTALLQKFHRYEQMSTMGMLSNMVAHEIRQPLSA…
512681733	MAFHISSCAAAAAALLCAFPGFSVCGAEDLRPVLRFGMMAFLQEGTPSGFTTYVNADDYVLRKLPQILSQSLPEYRVDVKVYRTAALIKAARSGKVDVIFGSSGCYASLLPDGIYPLATLVTNFAPDPNQAVAGAVVVSSRRTDLNSLKDLKHLSAMSGLESMFFNWQMPASALLDRGLDPYRFFSSLRQVDQPVPKILQALEDGTIDVGLMRACVLEGLPIERRNHFKVIEPAEDSPLACAHTSRLFPNWTVGAMSQVPSDVAKRISLALLTAPPQTEAGIAWSTANSFKSIDQLYRELKWGRYEYLRHWTFTRVWEAVWPFALAALVAFLALMLHLRRVNALVERRTRELNDEAARRMALEESNTALLQKFHRYEQMSTMGMLSNMVAHEIRQPLSA…
consensus	VDVKVYRTAALIKAARSGKVDVIFGSSGCYASLLPDGIYPLATLVTNFAPDPNQAVAGAVVVSSRRTDLNSLKDLKHLSAMSGLESMFFNWQMPASALLDRGLDPYRFFSSLRQVDQPVPKILQALEDGTIDVGLMRACVLEGLPIERRNHFKVIEPAEDSPLACAHTSRLFPNWTVGAMSQVPSDVAKRISLALLTAPPQTEAGIAWSTANSFKSIDQLYRELKWGRYEYLRHWTFTRVWEAVWPFALAALVAFLALMLHLRRVNALVERRTRELNDEAARRMALEESNTALLQKFHRYEQMSTMGMLSNMVAHEIRQPLSALRYALRTIEMAAARDEEDSAVIEKSCAKARRQTERINDIVEHVCSYARTDRRNLPINLSELIRETVAEAAQMKLIH…
*488495095	MLQHYDVGVLALRGDQHAEQSWRPTLDWLEDTIPNTEFTLHTYDFEELDEAFEHNQLDFLLTSPGQATRIARQYPLNWLATQKTPYSSNLTHSIASVAVVRSDSPYLALRDIEYARVGAVSEKAFGGFLALRYEIERRNVFGSSFFKRVKFYGPPTDNILLSVIDNDLDVAVLPACTLESMIREGRIERHKVRVLEGKRPNDSICTVTTPLYPNWTFAKTERASDSIGKLVTQSLLSMHESAYAAEAAGNVGWTLPASPVKVDHVLHQLDMHPLQRTWQEGFMKWLDRNQVLAFATFIVFLLMNIYHFWLEYRFKRSKNDLKKTLYELKERNEQLEHAQRTMIVSELGSSIAHEINQPLSTIKNYSEGLQRRIAQGMTPDEMSPFLGKIEQQVTVASGI…
consensus	MLQHYDVGVLALRGDQHAEQSWRPTLDWLEDTIPNTEFTLHTYDFEELDEAFEHNQLDFLLTSPGQATRIARQYPLNWLATQKTPYSSNLTHSIASVAVVRSDSPYLALRDIEYARVGAVSEKAFGGFLALRYEIERRNVFGSSFFKRVKFYGPPTDNILLSVIDNDLDVAVLPACTLESMIREGRIERHKVRVLEGKRPNDSICTVTTPLYPNWTFAKTERASDSIGKLVTQSLLSMHESAYAAEAAGNVGWTLPASPVKVDHVLHQLDMHPLQRTWQEGFMKWLDRNQVLAFATFIVFLLMNIYHFWLEYRFKRSKNDLKKTLYELKERNEQLEHAQRTMIVSELGSSIAHEINQPLSTIKNYSEGLQRRIAQGMTPDEMSPFLGKIEQQVTVASGI…
*564600771	MEKLHIFSRLALFLFIFSMFFVPIVSCEPDESHSYRIAVLSIYEDKDFTKQAWMPVVDYLSDSIPNSSFEIVPLEYDEFSPKLETDNIDFFYCNPLLYVEMARAHGASRIATFQPEWNNTSYIGLGGTIFTSADRTDINSLQDLKGNSFMAVSENSLGGYLAAKGEFHLNGINNNDFSEMTFGNSQRNTVFSVIEGDTDAGTVRTGFLEYMIEEGSIDTDDIKILNKKEYDDYPFSASTALYPDWVFAKTASTSDEVSKSMAIALLTMPADSEAAISIGASGWTVPADYNTVAVLMRDLRYGMYADYGKITLKDAFIQHWYILGFIILIFVLFSVHSRWMHDKKEKSQLESSNRIKDLFTDIMRHDLMNPVNVIRGFSDVLYAEEIDLEKKESLKMICG…
consensus	MEKLHIFSRLALFLFIFSMFFVPIVSCEPDESHSYRIAVLSIYEDKDFTKQAWMPVVDYLSDSIPNSSFEIVPLEYDEFSPKLETDNIDFFYCNPLLYVEMARAHGASRIATFQPEWNNTSYIGLGGTIFTSADRTDINSLQDLKGNSFMAVSENSLGGYLAAKGEFHLNGINNNDFSEMTFGNSQRNTVFSVIEGDTDAGTVRTGFLEYMIEEGSIDTDDIKILNKKEYDDYPFSASTALYPDWVFAKTASTSDEVSKSMAIALLTMPADSEAAISIGASGWTVPADYNTVAVLMRDLRYGMYADYGKITLKDAFIQHWYILGFIILIFVLFSVHSRWMHDKKEKSQLESSNRIKDLFTDIMRHDLMNPVNVIRGFSDVLYAEEIDLEKKESLKMICG…
*495590663	MIKKFQQWWFCVCLLISGMMALAQDVEDALTIAILAPMGAQETLESWQGFQTLLASHLDRSVVVLPVTFEEFQTVAKDASVDLLIANQTAFLSIFPEVKWRWLASLDQNSALFNPESAIGSAIVVRKSSQIRTLEDLKGQRVTAVSKDALGGFLLGYKAIYNAGLSAPDDYFIEMTGFPIERGIFLVESGLAAAAILPTCLLETLGQSGLLNVADFRVLNEVQGGRCRSSTPLSYHWSLAALPSVDEALAQKIVQILWQNTDPALTTWQTPSSLGEVYAMKRFAGLIEIDETLWETFVRLANEYKLGLLAIILLMLVLAMKHLWLTYVARKRRFALESTYHRLHDYEALLSKADRMNILGEVASGIGHELNQPLMAIRNYAEGTLLGIERGKAPNQFIQ…
516832977	MIKRFRQWWFCVCLLTSGMMALAQDVEDALTIAILAPMGAQETLESWQGFQTLLASHLDRSVVVLPVTFEEFQTVAKDASVDLLIANQTAFLSIFPEVKWRWLASLDQNSALFNPESAIGSAIVVRKNSQIRTLEDLKGQRVTAVSKDALGGFLLGYKAIYDAGLSAPDDYFIEMTGFPIERGIFLVESGLAAAAILPTCLLETLGQSGLLNVADFRVLNEVQGGRCRSSTPLSYHWSLAALPNVDEALAQKIVQILWQNTDPALTTWQTPISLGEIYAMKRFAGLIEIDETLWETFVRLANEYKLGLLAIILLMLVLAMNHLWLTYVARQRRFALESTYHRLHDYEALLSKADRMNILGEVASGIGHELNQPLMAIRNYAEGTLLGIERGKAPNQFIQ…
consensus	MIKKFQQWWFCVCLLISGMMALAQDVEDALTIAILAPMGAQETLESWQGFQTLLASHLDRSVVVLPVTFEEFQTVAKDASVDLLIANQTAFLSIFPEVKWRWLASLDQNSALFNPESAIGSAIVVRKNSQIRTLEDLKGQRVTAVSKDALGGFLLGYKAIYDAGLSAPDDYFIEMTGFPIERGIFLVESGLAAAAILPTCLLETLGQSGLLNVADFRVLNEVQGGRCRSSTPLSYHWSLAALPNVDEALAQKIVQILWQNTDPALTTWQTPISLGEIYAMKRFAGLIEIDETLWETFVRLANEYKLGLLAIILLMLVLAMKHLWLTYVARKRRFALESTYHRLHDYEALLSKADRMNILGEVASGIGHELNQPLMAIRNYAEGTLLGIERGKAPNQFIQ…
*516659118	------------------------------MAQAASAQQPPTSVANQSQSAHDLAQKPLIRIAAQSYLGTEHTLEEWRFMLDWLRQDLPQYQFELIAVEHDELISLVRHQAVDYVISNPGLYSELHYDYGINNMLVQVFAAKPLSPYSLGSVLIKRRDNHAIQRFEDLPGHSMAIVSNEAFGGYRMILRELRARGVNPEKQMQLQTVGFPMSRVLEAVANGQADTGVLRACVLENVPDWQSRFEVLEPVANSDFPCLVSTRLYPGWVFSGVKNEQLEQHRELLRSLLDAPPHDGGSGAMLWSVLGNALDLFDLFKELELVFYQPTEVPLFDYFKRYWWLLAALLVLIACGGLYTARVRYLVSKRTAALEHALEYQKALQDRINEVQAQSNHQAKLVILG…
517402340	MEGFGLLLRKHLVFVLLVVLAKFWLSAVAIASTAYAQSERDSTIKTVFSSEAEKSNMPLIRIAAQNYLGGEHTLEEWQPTVQWLSESLPQYEFKLIPAEHDEIIDMVRNQAVDYVLINPGLYSSLHYDYGINNMLSQVYASDTLSPYSVGSVLIKRRGNQDIQHFEDLPGRSMAIVNTEAFGGYQVMLRELRARDIYPEKQMELLTVGFPMSHVIEAVASGQADTGVLRACVLESLPNWQTRFEVIEAEDNINFPCVVTTRLYPGWVLAGVKNDQLRQTRDIIQSLLLLPPYDSGNGATYWSVLANTQDLDDLFKELELGVYSANDTLLADYFKRYWWFLAAVLFLIACGGLYTARVRYLVSKRTEDLELALKYQKALQDRINEVQEQANHQTKLVILG…
consensus	AAQAAAAQEPDSSIANQFQSAADKANKPLIRIAAQNYLGGEHTLEEWQFMLDWLREDLPQYEFELIAAEHDEIIDLVRHQAVDYVIINPGLYSELHYDYGINNMLSQVFAADPLSPYSLGSVLIKRRDNHAIQHFEDLPGHSMAIVNNEAFGGYQMILRELRARDINPEKQMELLTVGFPMSHVIEAVANGQADTGVLRACVLENLPDWQSRFEVIEAEANIDFPCLVSTRLYPGWVFAGVKNDQLEQHRDIIQSLLDAPPHDGGNGAMLWSVLANALDLDDLFKELELGFYQANDTLLADYFKRYWWFLAALLFLIACGGLYTARVRYLVSKRTAALEHALEYQKALQDRINEVQAQANHQAKLVILGEMSGTLAHELNQPLATIGNYSRSLLRRLDK…
*548224349	MMLKLIPSQIAALMFCVLAALPASGSGKASDESARPLVIASMDYVKPSDKGAVIEKTAESLRKHFPGRSVEVALVPASEFGNELTAGKLDFFITSAGQSYRLQQNHGVRVFGTLVQPGYPDPNHGDGAAILVRKSDGITDISELRGRTLLANTSIAFTGFYVPMGEVAKVDPNWETFFSSVKFVGGGSHLAEALTDVAKGKAGVAFARLCFFESWAKDHPDLASKLAVVGEKTEPGEPCRRSTPLYPSWFITGTNRLTPGEARSAELAILNMPPDSHGNYWGIATDFLPVDHLYRTLRIGKYRYLRETTVQMLLREYWPLFIIAVFAAIGLILHAWRSDVLVRRRTEQLKALMDEQQKLQKKALDATKHLDALQKMGALGQVSGMLAHEMRQPLSTMSF…
consensus	MMLKLIPSQIAALMFCVLAALPASGSGKASDESARPLVIASMDYVKPSDKGAVIEKTAESLRKHFPGRSVEVALVPASEFGNELTAGKLDFFITSAGQSYRLQQNHGVRVFGTLVQPGYPDPNHGDGAAILVRKSDGITDISELRGRTLLANTSIAFTGFYVPMGEVAKVDPNWETFFSSVKFVGGGSHLAEALTDVAKGKAGVAFARLCFFESWAKDHPDLASKLAVVGEKTEPGEPCRRSTPLYPSWFITGTNRLTPGEARSAELAILNMPPDSHGNYWGIATDFLPVDHLYRTLRIGKYRYLRETTVQMLLREYWPLFIIAVFAAIGLILHAWRSDVLVRRRTEQLKALMDEQQKLQKKALDATKHLDALQKMGALGQVSGMLAHEMRQPLSTMSF…
*491574933	MLSRFLTVSVFTAAFFLTNLPRPGYAEAEEKTIVIAMAETLEPGLRDHLFVATGAVIRQALPGRNIAFETISAINAARDVKRLHPDFLILPSGLYLTLAQTNDLRLLATRKRSEAADPSRGVAAAFVVREDRTDLQSLADLEGVRIAAGTPYSVDGWLAALGEIQARGYDPEHFFSETIFLQFPFPDIVRSLMKGSADVGVIPACMLERLESVGALEKGLLRVVHEQTSPELACRRSSALYPDWVVASMGTASPEDVRQVSIGLLTMPNTNDFEWWAAGDFRALNELYRTLRLGPYAFLRDFSVHAVIERYKGPLLFAAALMVLFLLNELRVHVLVRRRTKELSDALMERDANAQSIRELQKQLGEVERVGAVSQLSSMIAHELKQPVASIINFSAALS…
512682005	MLSRFLTVSVFTAAFFLANLPRPGYAEAEEKSIVIAMAETLEPGLRDHLFVATGAVIRQALPGRNIAFETISAINAARDVKRLHPDFLILPSGLYLTLAQTNDLRLLATRKRSEAADPSRGVAAAFVVREDRTDLQSLADLEGVRIAAGTPYSVDGWLAALGEIQARGYDPEHFFSETIFLQFPFPDIVRSLMKGSADVGVIPACMLERLESVGALEKGLLRVVHEQTSPELACRRSSALYPDWVVASMGTASPEDVRQVSIGLLTMPNTNDFEWWAAGDFRALNELYRTLRLGPYAFLRDFSVHAVIERYKGPLLFAAALMVLFLLNELRVHVLVRRRTKELSDALMERDANAQSIRELQKQLGEVERVGAVSQLSSMIAHELKQPVASIINFSAALS…
547260334	MLSRFLTVSVFTAAFFLANLPRPGYAEAEEKTIVIAMAETLEPGLRDHLFVATGAVIRQALPGRNIAFETISAINAARDVKRLHPDFLILPSGLYLTLAQTNDLRLLATRKRSEAADPSRGVAAAFVVREDRTDLQSLADLEGVRIAAGTPYSVDGWLAALGEIQARGYDPEHFFSETIFLQFPFPDIVRSLMKGSADVGVIPACMLERLESVGALEKGLLRVVHEQTSPELACRRSSALYPDWVVASMGTASPEDVRQVSIGLLTMPNTNDFEWWAAGDFRALNELYRTLRLGPYAFLRDFSVHAVIERYKGPLLFAAALMVLFLLNELRVHVLVRRRTKELSDALMERDANAQSIRELQKQLGEVERVGAVSQLSSMIAHELKQPVASIINFSAALS…
consensus	MLSRFLTVSVFTAAFFLANLPRPGYAEAEEKTIVIAMAETLEPGLRDHLFVATGAVIRQALPGRNIAFETISAINAARDVKRLHPDFLILPSGLYLTLAQTNDLRLLATRKRSEAADPSRGVAAAFVVREDRTDLQSLADLEGVRIAAGTPYSVDGWLAALGEIQARGYDPEHFFSETIFLQFPFPDIVRSLMKGSADVGVIPACMLERLESVGALEKGLLRVVHEQTSPELACRRSSALYPDWVVASMGTASPEDVRQVSIGLLTMPNTNDFEWWAAGDFRALNELYRTLRLGPYAFLRDFSVHAVIERYKGPLLFAAALMVLFLLNELRVHVLVRRRTKELSDALMERDANAQSIRELQKQLGEVERVGAVSQLSSMIAHELKQPVASIINFSAALS…
*654355770	MLGRSLGVLICFYLLAITGLPAYASSVIALGVLDWRDEAKAASSWEPTLAALKQQFPDKQIELHQLSLEGIADALAQQKLDYVITNPGHYIQLSQTFQLAPLATLNNPFFELAQQAVGSVLLVPVENQTIHTWQDLQGLKLGAVTFDAFGGFQLIWDELAQEGLDPKKDFAQWQLTGFPMEQLFDQLARGEVDGIIVRSCLAEVLAAEGRINLADYRVIGERQHSGYPCLTSSQLYPDWPFLSTGKPTAAEASQVLQALLKPREGKPAQWSAPLSYQPVYNLFERLRLGPFEAFPHNPLLNAVYRYRYLLMLGSGLLVLLFAHHIRVGYLVRKRSQALEEVMQTNQEKQQELAHLSRFTLMGELASGLAHELNQPLTAIVNYAQGSQRLLQAVTTQDFP…
654358568	MLGRSLGSLICFYLLASASLPTFANPVITLGILDWRDEAKAASSWEPTLAALKQQFPDKQIELHQLSLEGIADALAEQKLDYVITNPGHYVQLSQTFQLAPLATLNNPFFELAQQAVGSVLLVPVENQTIQTWQDLRGLKLGAVTFDAFGGFQLIWDELAQEGLDPKKDFVKWQLTGFPMEQLFDQLASGKVDAIIVRSCLAEVLAVEGRINLADYRVIGERQHSGYPCLTSSQLYPDWPFLSTGKPTAAEASKVLQALLKSREDQPAQWAAPLSYQPVYNLFERLRLGPFEAFPHNPLLNVIYRYRYLLMLGSGLLILLFAHHIRVGYLVRKRSQALETAMQTTQEKQQELAHLSRFAVMGELAAGLAHELNQPLTAIVNYAQGSQRLLQTLNTQTFP…
consensus	MLGRSLGSLICFYLLAIAGLPAFANPVIALGILDWRDEAKAASSWEPTLAALKQQFPDKQIELHQLSLEGIADALAEQKLDYVITNPGHYIQLSQTFQLAPLATLNNPFFELAQQAVGSVLLVPVENQTIHTWQDLQGLKLGAVTFDAFGGFQLIWDELAQEGLDPKKDFAKWQLTGFPMEQLFDQLARGEVDAIIVRSCLAEVLAAEGRINLADYRVIGERQHSGYPCLTSSQLYPDWPFLSTGKPTAAEASKVLQALLKPREDKPAQWAAPLSYQPVYNLFERLRLGPFEAFPHNPLLNAIYRYRYLLMLGSGLLILLFAHHIRVGYLVRKRSQALEEAMQTNQEKQQELAHLSRFALMGELAAGLAHELNQPLTAIVNYAQGSQRLLQALNTQDFP…
*612079950	MRRLAVLALAILFSPVHADTALPEIRIGVLAYKGGDAVQQDWSYVKRHLQASIPGIRFILADYDQAGLTRAVQSQAIAFAITSSGHYVALEHSDGASRIATLESPWTDSPRQAIGSAIVVRSASPLHDLADLAGKNVMAVAHDAFGGYQIAARELREAGIDPTHDFASLRYSGFPSQQIVDAVRSGRMDAGIVRTCLLEQMVARGEVRAEELRVITTRPIPGFRCASSSRLYPDWPFVALRQTPPALAKKVAQALLAMPRTSEGYSWTVPSDYQIVDELFRDLHIGPYAYLDKLTFETALRRYWGWMLLVLALLVAWAVHTVRVEYLVSRRTEQLRAAQHQQRALEEQARQRQATLDHTARLAILGEMASAIAHELNQPLAAIGNFARGMARRITAGRL…
consensus	MRRLAVLALAILFSPVHADTALPEIRIGVLAYKGGDAVQQDWSYVKRHLQASIPGIRFILADYDQAGLTRAVQSQAIAFAITSSGHYVALEHSDGASRIATLESPWTDSPRQAIGSAIVVRSASPLHDLADLAGKNVMAVAHDAFGGYQIAARELREAGIDPTHDFASLRYSGFPSQQIVDAVRSGRMDAGIVRTCLLEQMVARGEVRAEELRVITTRPIPGFRCASSSRLYPDWPFVALRQTPPALAKKVAQALLAMPRTSEGYSWTVPSDYQIVDELFRDLHIGPYAYLDKLTFETALRRYWGWMLLVLALLVAWAVHTVRVEYLVSRRTEQLRAAQHQQRALEEQARQRQATLDHTARLAILGEMASAIAHELNQPLAAIGNFARGMARRITAGRL…
*491573602	MNGIALSPLTMIRLPFLLGFFLLLTGSAPFADAASSGQEQGDGGVVHIGIQETLDPEFFVDTLGPTMRHLRKRFPHLRFHAETFSIAELSQAIQTKSISFFIADSGLFTFLASTEHADDLATRQNRFSSDPAKSTGAVLFVRADRNDLQTLSDLRGRKIAAQNPNDFTSWLTFQGELVRAGFDPKKFWGAELFTEYEYPNVLDSVSAGETDAGLLAACALEEQTALHGYRLEDFRVLHEQTSNALRCRRSTALYPGPVFASLPHADPALTKQITLALLTEPPSENGSAWSISTDNSEALNLYKLLKTGPYSYLNDTNWSALWANYQEWIFAAFGLLMLLIIHTLRVDRLVERRTAELQASIAERDALEKANQANAQMLAQMERAGIVAQLSSMVAHELR…
512679566	MNGIALSPLTMIRLPFLLGFFLLLTGSAPFADAASSGQEQGDGGVVHIGIQETLDPEFFVDTLGPTMRHLRKRFPHLRFHAETFSIAELSQAIQTKSISFFIADSGLFTFLASTEHADDLATRQNRFSSDPAKSTGAVLFVRADRNDLQTLSDLRGRTIAAQNPNDFTSWLTFQGELIRAGFDPKKFWGAELFTEYEYPNVLDSVSAGETDAGLLAACALEEQTALHGYRLEDFRVLHEQTSNALRCRRSTALYPGPVFASLPHADPALTKQITLALLTEPPSENGSAWGISTDNSEALNLYKLLKTGPYSYLNDTNWSALWANYQEWIFAAFGLLMLLIIHTLRVDRLVERRTAELQASIAERDALEKANQANAQMLAQMERAGIVAQLSSMVAHELR…
547259819	MNGIALSPLTMIRLPFLLGFFLLLTGSAPFADAASSGQEQGDGGVVHIGIQETLDPEFFVDTLGPTMRHLRKRFPHLRFHAETFSIAELSQAIQTKSISFFIADSGLFTFLASTEHADDLATRQNRFSSDPAKSTGAVLFVRADRNDLQTLSDLRGRKIAAQNPNDFTSWLTFQGELVRAGFDPKKFWGAELFTEYEYPNVLDSVSAGETDAGLLAACALEEQTALHGYRLEDFRVLHEQTSNALRCRRSTALYPGPVFASLPHADPALTKQITLALLTEPPSENGSAWGISTDNSEALNLYKLLKTGPYSYLNDTNWSALWANYQEWIFAAFGLLMLLIIHTLRVDRLVERRTAELQASIAERDALEKANQANAQMLAQMERAGIVAQLSSMVAHELR…
consensus	MNGIALSPLTMIRLPFLLGFFLLLTGSAPFADAASSGQEQGDGGVVHIGIQETLDPEFFVDTLGPTMRHLRKRFPHLRFHAETFSIAELSQAIQTKSISFFIADSGLFTFLASTEHADDLATRQNRFSSDPAKSTGAVLFVRADRNDLQTLSDLRGRKIAAQNPNDFTSWLTFQGELVRAGFDPKKFWGAELFTEYEYPNVLDSVSAGETDAGLLAACALEEQTALHGYRLEDFRVLHEQTSNALRCRRSTALYPGPVFASLPHADPALTKQITLALLTEPPSENGSAWGISTDNSEALNLYKLLKTGPYSYLNDTNWSALWANYQEWIFAAFGLLMLLIIHTLRVDRLVERRTAELQASIAERDALEKANQANAQMLAQMERAGIVAQLSSMVAHELR…
*548024922	MKNRIRVLAVVVVLLFIGVYGAVKADFAISRSTAPAQAPDAVENIAPFLDPALTKSIERATVKIVSGENGDGEREGMPTYAFSAPMRVGIITEAQLVDRGEMVRSTLEQLYHTFGRDNVEVLSYGKKDLQEELQSGRLDFVLADSAFYSEMEALAGLKGLASLWSTETSDPKESIGAVYFTRTDTDILTVEQMKGRPVAATSPVSFEGTLVPRRDLLQRGLVPNVLLKGVVYYGINPLNVVEAVLERKTADVGILPACALEHLASERGIHPDNLRYLGLRKGGPLMCARSTELYPSWYFAVTPGTDPQLTKAVSASLYVMPGFGKGSDWGFPVSNRAVHDLFFDLKIGPYEHLARWSFERFVREQTSFFFALVLGVVFILCYAFLVSVMVRLRTRQLRE…
consensus	MKNRIRVLAVVVVLLFIGVYGAVKADFAISRSTAPAQAPDAVENIAPFLDPALTKSIERATVKIVSGENGDGEREGMPTYAFSAPMRVGIITEAQLVDRGEMVRSTLEQLYHTFGRDNVEVLSYGKKDLQEELQSGRLDFVLADSAFYSEMEALAGLKGLASLWSTETSDPKESIGAVYFTRTDTDILTVEQMKGRPVAATSPVSFEGTLVPRRDLLQRGLVPNVLLKGVVYYGINPLNVVEAVLERKTADVGILPACALEHLASERGIHPDNLRYLGLRKGGPLMCARSTELYPSWYFAVTPGTDPQLTKAVSASLYVMPGFGKGSDWGFPVSNRAVHDLFFDLKIGPYEHLARWSFERFVREQTSFFFALVLGVVFILCYAFLVSVMVRLRTRQLRE…
*503141855	MGRPIVVEMARTYEAIDQELAADRVDIVWATAEQCNAFEPKARAILRAVRAGRYHYHAALICRASDPLTLKQLQGTRAAWVAPMSTGGHLLTVRYLEAQGLAPSEVFAEQRFVGSYRNALLAVVEGAADMTSLFTTHPDEYTVRARLAERVGGAARHLTSFAFTGPTLADGLILTSRLSETDSAAIVSALTTMTHDGSGLDPLLGSFNIEGFALASSQGLVRPFSPAQRTEFLAAEVDAEERCSRLWSFTGMAFGQDVSGREGLSLEEALPPEASALLGALVRATRHSGVGGRVEYRLETGGESRLYTAEAAPRGAPSGETAPRTTLLVRDITEQQSLEVDLYRLASFPLLHPEPMMELSLVGALRYANPAANHAFPDLQVLGASHPLVETTLEWVRRG…
488696220	------------------------------------------------MRAGRYHYHAALICRASDPLTLKQLQGTRAAWVAPMSTGGHLLTVRYLEAQGLAPSEVFAEQRFVGSYRNALLAVVEGAADMTSLFTTHPDEYTVRARLAERVGGAARHLTSFAFTGPTLADGLILTSRLSETDSAAIVSALTTMTHDGSGLDPLLGSFNIEGFALASSQGLVRPFSPAQRTEFLAAEVDAEERCSRLWSFTGMAFGQDVSGREGLSLEEALPPEASALLGALVRATRHSGVGGRVEYRLETGGESRLYTAEAAPRGAPSGETAPRTTLLVRDITEQQSLEVDLYRLASFPLLHPEPMMELSLVGALRYANPAANHAFPDLQVLGASHPLVETTLEWVRRG…
consensus	MGRPIVVEMARTYEAIDQELAADRVDIVWATAEQCNAFEPKARAILRAMRAGRYHYHAALICRASDPLTLKQLQGTRAAWVAPMSTGGHLLTVRYLEAQGLAPSEVFAEQRFVGSYRNALLAVVEGAADMTSLFTTHPDEYTVRARLAERVGGAARHLTSFAFTGPTLADGLILTSRLSETDSAAIVSALTTMTHDGSGLDPLLGSFNIEGFALASSQGLVRPFSPAQRTEFLAAEVDAEERCSRLWSFTGMAFGQDVSGREGLSLEEALPPEASALLGALVRATRHSGVGGRVEYRLETGGESRLYTAEAAPRGAPSGETAPRTTLLVRDITEQQSLEVDLYRLASFPLLHPEPMMELSLVGALRYANPAANHAFPDLQVLGASHPLVETTLEWVRRG…
*512680611	MSVLFPSCIRQRSRLLPTLCRRTTLLLLVLAFTPSLAALPNSTGTGQTRLAFPVPTAQPDTPTNLVHQGHQEPQPAQEPRSASNISESAHRAHRTDALSSATAQIFQNRPLRVGIISLWEQPVTTEALMNTLETIEKAFAPYSVEIYPRIPSPKLEHLIETGNIDVFIASSGFSMRMSPHGVLPVATLITDLQPNPNTGVATTFLVRADEENIKTIADLKDKRLSASYASAFMSYRTGLGEIAVRGYDPEHFFSDIHFTGDSENAAIASRLDTHKADVAMVRACWLEHQPPEVRARYRVLEPREDPTLHCIHTSRTYPNIMVSVLEGSAPGAAHVIARTLLSIKEIAPGHHWGVATDLRPVNRLYRELKIENFAYLRDITFKDWLTKNLAWCVLAAAMI…
547260437	MSVLFPSCIRQRSRLLPTLCRRTALLLLVLAFTPSLAALQNSTGTGQTRLAFPVPTAQPDTPTNLAHQGHQEPQPAQEPMSASDISESAHRADQTDALSSATAQIFQNRPLRVGIISLWEQPVTTEALMNTLETIEKAFAPYPVEIYPRIPSPKLEHLIETGNIDVFIASSGFSMRMSPHGVLPVATLITDLQPNPNTGVATTFLVRADEENIKTIADLKDKRLSASYASAFMSYRTGLGEIAVRGYDPEHFFSDIHFTGDSENAAIASRLDTHEADVAMVRACWLEHQPPEVRARYRVLEPREDPTLHCIHTSRTYPNIMVSVLEGSAPGAAHVIARTLLSIKEIAPGHHWGVATDLRPVNRLYRELKIENYAYLRDISFKDWLTKNLAWCVLAAAMI…
491572549	--------------------------------------------------------------------------------------------------------------------------------MNTLETIEKAFAPYPVEIYPRIPSPKLEHLIETGNIDVFIASSGFSMRMSPHGVLPVATLITDLQPNPNTGVATTFLVRADEENIKTIADLKDKRLSASYASAFMSYRTGLGEIAVRGYDPEHFFSDIHFTGDSENAAIASRLDTHEADVAMVRACWLEHQPPEVRSRYRVLEPREDPTLHCVHTSRTYPNIMVSVLEGSAPGAAHVIARTLLSIKEIAPGHHWGVATDLRPVNRLYRELKIENYAYLRDISFKDWLTKNLAWCVLAAAMI…
consensus	MSVLFPSCIRQRSRLLPTLCRRTALLLLVLAFTPSLAALPNSTGTGQTRLAFPVPTAQPDTPTNLAHQGHQEPQPAQEPMSASDISESAHRADQTDALSSATAQIFQNRPLRVGIISLWEQPVTTEALMNTLETIEKAFAPYPVEIYPRIPSPKLEHLIETGNIDVFIASSGFSMRMSPHGVLPVATLITDLQPNPNTGVATTFLVRADEENIKTIADLKDKRLSASYASAFMSYRTGLGEIAVRGYDPEHFFSDIHFTGDSENAAIASRLDTHEADVAMVRACWLEHQPPEVRARYRVLEPREDPTLHCIHTSRTYPNIMVSVLEGSAPGAAHVIARTLLSIKEIAPGHHWGVATDLRPVNRLYRELKIENYAYLRDISFKDWLTKNLAWCVLAAAMI…
*512679679	MVLAILLLLSPFSVSAGGNADIKVPLDGRSIGQEEAILSPDEAALSAVPPNGRPLVRFGFLKPMLAYGENNYQPGETDIRRPLVAHLRRMMPDVHFQFIEYELPALSEAVKRHEVDYALMSAGQYVELRSYGAYALATVYTARFPDPNRFTAALFVTTADHPEIQTIADVKGARAVFNSQANFINYQLPLAAIANAGFNPDRFFFKQYFTNDKPQEVLRLLLERKADIGVFRVCEYETLIAKWPQLKQSFRPTALVSGGNQSCLRSTELFPGWTVALTTDNMAPQLTKRMVETILAMPIDPSSGMGWSVATEFSRVNDVFHVLRIGPYAYLRDWTLSRIWRDFWPLIAAALALLAGFVFHSVSVERLAQSRARELNDAYVRQREIEDKALKTEERLAAL…
491573507	MVLAILLLLSPFSVSAGGNADVKVPLDERSIGQEEAILSPAEAAMSAVPPNGRPLVRFGFLKPMLAYGENNYQPGETDIRRPLVAHLRRMMPDVHFQFVEYELPALSEAVKRHEVDYALMSAGQYVELRSYGAYALATVYTARFPDPNRFTAALFVTTADHPEIQTIADMKGARAVFNSQANFINYQLPLAAIANAGFNPDRFFFKQHFTNDKPQEVLRLLLERKADIGVFRVCEYETLIAKWPQLKQSFRPTALVSGGNQSCLRSTELFPGWTVALTTDNMAPQLTKRMVETILAMPIDPSSGMGWSVATEFSRVNDVFHVLRIGPYAYLRDWTLSRIWRDFWPLIAAALALLAGFVFHSVSVERLAQSRARELNDAYVRQREIEDKALKTEERLAAL…
consensus	MVLAILLLLSPFSVSAGGNADIKVPLDERSIGQEEAILSPAEAALSAVPPNGRPLVRFGFLKPMLAYGENNYQPGETDIRRPLVAHLRRMMPDVHFQFIEYELPALSEAVKRHEVDYALMSAGQYVELRSYGAYALATVYTARFPDPNRFTAALFVTTADHPEIQTIADMKGARAVFNSQANFINYQLPLAAIANAGFNPDRFFFKQHFTNDKPQEVLRLLLERKADIGVFRVCEYETLIAKWPQLKQSFRPTALVSGGNQSCLRSTELFPGWTVALTTDNMAPQLTKRMVETILAMPIDPSSGMGWSVATEFSRVNDVFHVLRIGPYAYLRDWTLSRIWRDFWPLIAAALALLAGFVFHSVSVERLAQSRARELNDAYVRQREIEDKALKTEERLAAL…
*640579117	MAGRLMLVLQLVAATFPNRSQNQEMRTLYLLCYLFAAVLLGHWPSAAAATEPLPVSGPAMTTGALTDKAVVDIGVLATRGYSDSINRWQPTMNWLEQQIPGYYFRLHPLTLEQLSQAVAAQELDFVITNPGQSVLLARQYSLSWLATLKSRLNAGEPMQVGSALVVRSESSLQHLQDLRHKRLGIVSTQAFGGYLTLVYEARLKQIDLPSYVAEIQSLGFPLDNLLYRLRDGSIDAAVVPVCQLEQMAAEGLIDAGHYRVLDNQAPAGFACEVSTRLYPNWSMAKTSRAGQGLAKQLTLALLALPEDSEAAKMSGSLGWTTAVSQLAIDKLLKDLDLHPLQAPWWQRALQWLKAHSHWGWSLLALLVVLNGYHFWLEYSFSRRGRELAKAQRQLSENLS…
consensus	MAGRLMLVLQLVAATFPNRSQNQEMRTLYLLCYLFAAVLLGHWPSAAAATEPLPVSGPAMTTGALTDKAVVDIGVLATRGYSDSINRWQPTMNWLEQQIPGYYFRLHPLTLEQLSQAVAAQELDFVITNPGQSVLLARQYSLSWLATLKSRLNAGEPMQVGSALVVRSESSLQHLQDLRHKRLGIVSTQAFGGYLTLVYEARLKQIDLPSYVAEIQSLGFPLDNLLYRLRDGSIDAAVVPVCQLEQMAAEGLIDAGHYRVLDNQAPAGFACEVSTRLYPNWSMAKTSRAGQGLAKQLTLALLALPEDSEAAKMSGSLGWTTAVSQLAIDKLLKDLDLHPLQAPWWQRALQWLKAHSHWGWSLLALLVVLNGYHFWLEYSFSRRGRELAKAQRQLSENLS…
*497226505	MPLPALLRPAALACALFLGSGAPAGGVTPEGEIRIGVLAFRGAEQAVETWTPTVTALARALPRHDVVLVPLDLNEMREAVAEAQVDFVATNPGHYVELEAAHGITRIATLETTDRGTPRAAVGSVIFTRADNPAIRTLGDLKGTVFEAVDERAFGGFQIAWREMKAAGVDPFDDLDLLRFTGFPLDSIVLHVRDGLADAGTVRACLMEEMAAEGKIDMADFRILNSQPVADFPCALSSRLYPDWPFAKLRHTDRALAKRVAISLLREGLEASPADRAPQWTVPLNYQPVHDLYFDLRLGPFAMEPGDVLADMAAEYWEWPAALAILLLLAAAAHVRTEHMVTRRTAELHAEMEERRRAQEEAQLRLAELAHVSRQSTMGELAAGLAHEINQPLAAITNY…
consensus	MPLPALLRPAALACALFLGSGAPAGGVTPEGEIRIGVLAFRGAEQAVETWTPTVTALARALPRHDVVLVPLDLNEMREAVAEAQVDFVATNPGHYVELEAAHGITRIATLETTDRGTPRAAVGSVIFTRADNPAIRTLGDLKGTVFEAVDERAFGGFQIAWREMKAAGVDPFDDLDLLRFTGFPLDSIVLHVRDGLADAGTVRACLMEEMAAEGKIDMADFRILNSQPVADFPCALSSRLYPDWPFAKLRHTDRALAKRVAISLLREGLEASPADRAPQWTVPLNYQPVHDLYFDLRLGPFAMEPGDVLADMAAEYWEWPAALAILLLLAAAAHVRTEHMVTRRTAELHAEMEERRRAQEEAQLRLAELAHVSRQSTMGELAAGLAHEINQPLAAITNY…
*547259746	MIGFTLILSRLLTAISTLLGVLLSISVPTYAAISTCEESIQKTVRIGIEETLDPEFFVETMGPTMAHLRAVFPNVAFKTETLSMEALSEVIREKRIDFFMSDSGLYAYEARTHGAKDIAVRTRPLAKDPSKASSSVVIVRADRHDLKVFEDLKGTTVVAESPKSFEGWLIIQAVLADKGFNPTNFWGKRLFTEYRSPNAAELVLAGEADVGILKACDFEQLLTSRNFRSSALRVIEAQKTDGLACLRSAPLYPNVVFASTSGGDPSFLKKLTMALLNQPPSHKGFSWGAAGDFVGVDQLYRSLKLGPYAYLRELNWQAVREEYLPHLLGFAGLIAALLIHSVYTKILVNVRTRQLRETLARQLDLEKEARISRTRLSQMERAGIVSQLSGMLAHEMLQP…
512682735	MIGFTLILSRLLTAISTLLGVLLSISVPTYAAISTCEESIQKTVRIGIEETLDPEFFVETMGPTMAHLRAVFPNVAFKTETLSMEALSEVIREKRIDFFMSDSGLYAYEARTHGAKDIAVRTRPLAKDPSKASSSVVIVRADRHDLKVFEDLKGTTVVAESPKSFEGWLIIQAVLADKGFNPTNFWGKRLFTEYRSPNAAELVLAGEADVGILKACDFEQLLTSRNFRFSALRVIEAQKTDGLACLRSAPLYPNVVFASTSGGDPSFLKKLTMALLNQPPSHKGFSWGAAGDFVGVDQLYRSLKLGPYAYLRELNWQAVREEYLPHLLGFAGLIAALLIHSVYTKILVNVRTRQLRETLARQLDLEKEARISRTRLSQMERAGIVSQLSGMLAHEMLQP…
consensus	MIGFTLILSRLLTAISTLLGVLLSISVPTYAAISTCEESIQKTVRIGIEETLDPEFFVETMGPTMAHLRAVFPNVAFKTETLSMEALSEVIREKRIDFFMSDSGLYAYEARTHGAKDIAVRTRPLAKDPSKASSSVVIVRADRHDLKVFEDLKGTTVVAESPKSFEGWLIIQAVLADKGFNPTNFWGKRLFTEYRSPNAAELVLAGEADVGILKACDFEQLLTSRNFRFSALRVIEAQKTDGLACLRSAPLYPNVVFASTSGGDPSFLKKLTMALLNQPPSHKGFSWGAAGDFVGVDQLYRSLKLGPYAYLRELNWQAVREEYLPHLLGFAGLIAALLIHSVYTKILVNVRTRQLRETLARQLDLEKEARISRTRLSQMERAGIVSQLSGMLAHEMLQP…
*647614311	MARILILILLLGAGCASASAQLYEPATDAEMGDEPIEAVFRVGVLANHGVAQAKERWRPMMRYLSQQLPGNRFEVEPLTFDQMSQQLLEHRIHFIVTNPGQYLSLSSKLPLSWLATMRSRKHQGTTFAISSAIIVRADSPVRNIEELRGATVVASDPQALGGYQATVGLLNKRGFAAKRFFGEVRFLGFPLEPLVYQVRDRTVDAAITPFCTLEEMVETGLVQRQDYRVINGVKPEGYDCETSSALYPNWSFAASDLVPSHITQSVTRALFDLPSDSEAAIKADTMGWTAPISQLKVIKLYEELDLHGGPPPLYEAAIDWVRKNKEWGGALLLLFLISTLYHLWLEYKFRQKSEFLLATERQLRDKELQLERMQSAAILGEIGAGLAHELNQPIAAITQ…
640579980	MARILILILLLGAGCASASAQLYEPATDAEMGDEPIEAVFRVGVLANHGVAQAKERWRPMMRYLSQQLPGNRFEVEPLTFDQMSQQLLEHRIHFIVTNPGQYLSLSSKLPLSWLATMRSRKHQGTTFAISSAIIVRADSPVRNIEELRGATVVASDPQALGGYQATVGLLNKRGFAAKRFFGEVRFLGFPLEPLVYQVRDRTVDAAITPFCTLEEMVETGLVQRQDYRVINGVKPEGYDCETSSALYPNWSFAASDLVPSHITQSVTRALFDLPSDSEAAIKADTMGWTAPISQLKVIKLYEELDLHGGPPPLYEAAIDWVRKNKEWGGALLLLFLISTLYHLWLEYKFRQKSEFLLATERQLRDKELQLERMQSAAILGEIGAGLAHELNQPIAAITQ…
consensus	MARILILILLLGAGCASASAQLYEPATDAEMGDEPIEAVFRVGVLANHGVAQAKERWRPMMRYLSQQLPGNRFEVEPLTFDQMSQQLLEHRIHFIVTNPGQYLSLSSKLPLSWLATMRSRKHQGTTFAISSAIIVRADSPVRNIEELRGATVVASDPQALGGYQATVGLLNKRGFAAKRFFGEVRFLGFPLEPLVYQVRDRTVDAAITPFCTLEEMVETGLVQRQDYRVINGVKPEGYDCETSSALYPNWSFAASDLVPSHITQSVTRALFDLPSDSEAAIKADTMGWTAPISQLKVIKLYEELDLHGGPPPLYEAAIDWVRKNKEWGGALLLLFLISTLYHLWLEYKFRQKSEFLLATERQLRDKELQLERMQSAAILGEIGAGLAHELNQPIAAITQ…
*548022490	MRGAPFAVAALICLFLAGPAAAQYDPLPAGMRADAPAGDASVTARPVLKVALLSYSPPWYDASFTDETIRFLAWKMPQYRFEVTWLEAENFNKTLAKGEADIVAAPTALLQLQTAGRYRDLVTLVSNDADTNNAHAAAVITKTGRTDITALKDLTDKRVASVTSELSPGILEVAQELVSRGINAETFYKRLIRVEPLRMRKVVEMVQKGEVDAGIVRACFLEDLTRAGSGDITAGLKVIEERTGDGLTCRHTTRTYPGWVLAVERRMNETAARDITAVLLTKPANAWGQYWSIVTDYGAVDALLKDLKLGPYKNLGEVSFTELTKKYWPLAVLILIALTGLLAHVIILEKLVRHRTRELENANAEQKRAEREAFETHEQLDALQRAGAVGQISSLVAHE…
consensus	MRGAPFAVAALICLFLAGPAAAQYDPLPAGMRADAPAGDASVTARPVLKVALLSYSPPWYDASFTDETIRFLAWKMPQYRFEVTWLEAENFNKTLAKGEADIVAAPTALLQLQTAGRYRDLVTLVSNDADTNNAHAAAVITKTGRTDITALKDLTDKRVASVTSELSPGILEVAQELVSRGINAETFYKRLIRVEPLRMRKVVEMVQKGEVDAGIVRACFLEDLTRAGSGDITAGLKVIEERTGDGLTCRHTTRTYPGWVLAVERRMNETAARDITAVLLTKPANAWGQYWSIVTDYGAVDALLKDLKLGPYKNLGEVSFTELTKKYWPLAVLILIALTGLLAHVIILEKLVRHRTRELENANAEQKRAEREAFETHEQLDALQRAGAVGQISSLVAHE…
*500191204	MKGRLGYWLKSCLRAGWLNLCISGLFASSLLLFSQLALAATPETSSDDLIHFRVGVLANHGVQKGIERWQPMMDHLSQEVPGTHFEVVPVDFDEMSRQLLAHELQFIVTNPGQYFNLSSNFPLSWLATMKSHMHGGATFAIGSTIIVRADSQIYTLKDLEGKHLVASDPQALGGYQAAIGLLHKMGYNPENYFGSLRFLGFPLEPIVYQVRDGTVDAAITPFCTLEEMIQDGLVKKEDFRVIHPTMPAGYECLVSTQLYPNWSFAAADTVPPAITQKITQALYALGPDHPAAIQAKTLGWTAPISQLKVIKLFKELQLKAPPPPLHYTVLKWMEKNKEWGLALLLLFLVSTVYHLWLEYKFRQKSDFLIDTERQLKDKALQVERMKSAAILGEIGSGLA…
consensus	MKGRLGYWLKSCLRAGWLNLCISGLFASSLLLFSQLALAATPETSSDDLIHFRVGVLANHGVQKGIERWQPMMDHLSQEVPGTHFEVVPVDFDEMSRQLLAHELQFIVTNPGQYFNLSSNFPLSWLATMKSHMHGGATFAIGSTIIVRADSQIYTLKDLEGKHLVASDPQALGGYQAAIGLLHKMGYNPENYFGSLRFLGFPLEPIVYQVRDGTVDAAITPFCTLEEMIQDGLVKKEDFRVIHPTMPAGYECLVSTQLYPNWSFAAADTVPPAITQKITQALYALGPDHPAAIQAKTLGWTAPISQLKVIKLFKELQLKAPPPPLHYTVLKWMEKNKEWGLALLLLFLVSTVYHLWLEYKFRQKSDFLIDTERQLKDKALQVERMKSAAILGEIGSGLA…
*505364802	MFPLFRAIFLFCLFCSSAIAKTWTVGIQSPYDANKTLENWKPWAEWLSKQMPEEKFEIKILKIRDFQESIESKSIDFLIAQPTQILLSSGLTEMTWVASLQEMSQALPIGGDNVGSAIWVRMDSPIMRLSDLKNKKVSAVAENVFGGFIGGLAVLESHGVLESELQLTFTDYPVSSTIESLLHKDVDAAIAPLCLYERLVDEKKIDADSIRLLEPKHRFKKNCLGNISFNANWVLASLPHTPIEISKKVAIQVLSESGDPMLPKWLPPQSITGVESILNKLGKHPQQLSFWENIENNYRNNKYLWRMALIAIVFIVLNNIFAVWLARKRSKRIKAIYQDLYDTERLVHHADRVSMLGEMVSGIGHELNQPLSTISYYAEGLKLRASENTLQNGDAIAAL…
503878066	------------------------------------MENWKPWAEWLSKQLPEEKFEIKTLKIRDFQKSIESKSIDFLIAQPTQILLSSGLTEMTWVASLQEISQALPIGGDNVGSAIWVRMDSPIMRLSDLKNKKISAVAENVFGGFIGGLAVLESHGVLESDLHLTFTDYPVSSTIESLLHKDVDAAIAPLCLYERLVDEKKIDADSIRLLEPKHRFKKNCLGNISFNANWVLASLPHTPIDITKKVAVEVLSESGDPMLPKWLPPQSITGVESVLNKLGKHPQQLSFWENIENNYRNNKYLWRIAFIATVFIVLNNIFAVWLARKRSRRIKAIYQDLYDTERLVHHADRVSMLGEMVSGIGHELNQPLSTISYYAEGLKLRASDDTLRNEDAIDAL…
consensus	MFPLFRAIFLFCLFCSSAIAKTWTVGIQSPYDANKTLENWKPWAEWLSKQLPEEKFEIKILKIRDFQESIESKSIDFLIAQPTQILLSSGLTEMTWVASLQEISQALPIGGDNVGSAIWVRMDSPIMRLSDLKNKKISAVAENVFGGFIGGLAVLESHGVLESDLHLTFTDYPVSSTIESLLHKDVDAAIAPLCLYERLVDEKKIDADSIRLLEPKHRFKKNCLGNISFNANWVLASLPHTPIDISKKVAIEVLSESGDPMLPKWLPPQSITGVESILNKLGKHPQQLSFWENIENNYRNNKYLWRIAFIAIVFIVLNNIFAVWLARKRSKRIKAIYQDLYDTERLVHHADRVSMLGEMVSGIGHELNQPLSTISYYAEGLKLRASDDTLQNEDAIAAL…
*493271129	MKKIIATIVVTFFCQFYSILSHAAENKQEIKIGAFSDHGFNESQNRWTAIINLLNLRLPDYHFSLYSIKQNKMRQAIVDKEIPFVFINPGESIRVGKINTLSWLATLISPLSEGTTQSIASAVWVHNDSPFHSMNDLYKQKIASVSHFAFGGYLAYAREVKDYDYDSEYFQNVIFTGYPHKDAISQLINNKADAVIIPTCFMEEYTKLNNIDINEFRLINDKTPPNFQCKVSSRLYPNWSFAMLDHADRVLAKKIVSILFSIEPQSLEAKSAKSLGWSVPEAQIELDSLFYDLGMHPQAQTLSETITNHVLKYQNIAWTIFLLFLVLPSYHIYLTIKFRNTQNQKQKLQHTLQLSQKRALIGKLGGNLAHEMNQPLGAMRLYAESGIAIKENDNEFYEG…
consensus	MKKIIATIVVTFFCQFYSILSHAAENKQEIKIGAFSDHGFNESQNRWTAIINLLNLRLPDYHFSLYSIKQNKMRQAIVDKEIPFVFINPGESIRVGKINTLSWLATLISPLSEGTTQSIASAVWVHNDSPFHSMNDLYKQKIASVSHFAFGGYLAYAREVKDYDYDSEYFQNVIFTGYPHKDAISQLINNKADAVIIPTCFMEEYTKLNNIDINEFRLINDKTPPNFQCKVSSRLYPNWSFAMLDHADRVLAKKIVSILFSIEPQSLEAKSAKSLGWSVPEAQIELDSLFYDLGMHPQAQTLSETITNHVLKYQNIAWTIFLLFLVLPSYHIYLTIKFRNTQNQKQKLQHTLQLSQKRALIGKLGGNLAHEMNQPLGAMRLYAESGIAIKENDNEFYEG…
*493873345	MNKPLLLALGLAFCSTTFATEWTVGILAMRGEAETRTRWQPLIDDLNHAVPGEHFQLRALDLNAMRDAVNAGSVQFVLTNPGQFVQLNSHYHLRWLASLRATAGSEDAATISSTLLVKASSEIHAPQDLRGKTLGAVDPKAFGGYLLGYQALREAGLRPGEDIRLRFTGFPADALLYLLREGVIQAAVVPSCLLETMNKEGLVKRDDYRALMVTRTAPCLTSTPPYPNWSFAAMPEVSDTLADAVARTLLNADDTSPWRWGAPASTKAVESLLRNVNQYPDRSRLWQDLYGWLEENRVAVTSALLVLLLLAGNYIWVMVLVRRRGKALEAASERLREQEIALEKVRQLSLLGEMASGFAHELNQPLTAIRQYAQGCAIRLQREAPQHALLPVIEQIDQQ…
consensus	MNKPLLLALGLAFCSTTFATEWTVGILAMRGEAETRTRWQPLIDDLNHAVPGEHFQLRALDLNAMRDAVNAGSVQFVLTNPGQFVQLNSHYHLRWLASLRATAGSEDAATISSTLLVKASSEIHAPQDLRGKTLGAVDPKAFGGYLLGYQALREAGLRPGEDIRLRFTGFPADALLYLLREGVIQAAVVPSCLLETMNKEGLVKRDDYRALMVTRTAPCLTSTPPYPNWSFAAMPEVSDTLADAVARTLLNADDTSPWRWGAPASTKAVESLLRNVNQYPDRSRLWQDLYGWLEENRVAVTSALLVLLLLAGNYIWVMVLVRRRGKALEAASERLREQEIALEKVRQLSLLGEMASGFAHELNQPLTAIRQYAQGCAIRLQREAPQHALLPVIEQIDQQ…
*496140604	MFARISIFLLSQLMLLSVHAAEQVVVGVSLDPPQDNNQKIVEPTLNVLKNTFGPQNLKIVRLPLPELEKNLEAGKIDIFLSTSGLSRRMAQKGAKELATMVSDRLPNPNEAYGTLFITRKDSPINNISDMQGHSLVANLKGGFYGHQIGLGELVKQGYDPYTFFSSVHYVGRDLKKVVDAVLKGKADVGSVSSCFLEDTYPKDGEVWKNLKGIGLKPNGTGCLASTDLYPNWSVSTMPTADPAVARKAAEALLAMPKAEGGMGWSIATDSTKTDELFKDLQIGPFGFLKDWFSKEFRTRYAGWLLLGIGLFASSLFLSFILGQIVRKRTRSLTESLKKQNELRRKEKAVSEKLSALERLGVVDQLSSIVVHELRQPLTTIRAFLFGAKKKAEKGVLSSE…
546472439	MFVRIAIILLSQLMLLSSYAAESVVVGVSLDPPQDNNQKIVEPTLNVLKETFGPHNLQIVRLPLPELEKSLEEGKIDIFLSTSGLSRRMAQKGAKELATMVSDRLPNPNEAYGTLFITRKDSPINDLSDMQGHSLVANLKGGFYGHQIGLGELVKQGYDPYTFFSSVHYVGRDLKKVVDAVLNGKADVGSVSSCFLEDTYPKDGEVWKNLKGIGLKPNATGCLASTDLYPNWSVSTMPSADPAVARKAAEALLAMPKAEGGMGWSVATDSTKTDELFKDLQIGPFGFLKDWFSKEFRTRYAGWLLLGIGLFAASLLLSFILGQIVRKRTRSLTESLKKQNELRRKEKAVSEKLSALERLGVVDQLSSIVVHELRQPLTTIRAFLFGAKKKAEKGILTSE…
consensus	MFARIAIFLLSQLMLLSSHAAEQVVVGVSLDPPQDNNQKIVEPTLNVLKETFGPHNLKIVRLPLPELEKNLEAGKIDIFLSTSGLSRRMAQKGAKELATMVSDRLPNPNEAYGTLFITRKDSPINDISDMQGHSLVANLKGGFYGHQIGLGELVKQGYDPYTFFSSVHYVGRDLKKVVDAVLKGKADVGSVSSCFLEDTYPKDGEVWKNLKGIGLKPNATGCLASTDLYPNWSVSTMPSADPAVARKAAEALLAMPKAEGGMGWSIATDSTKTDELFKDLQIGPFGFLKDWFSKEFRTRYAGWLLLGIGLFAASLFLSFILGQIVRKRTRSLTESLKKQNELRRKEKAVSEKLSALERLGVVDQLSSIVVHELRQPLTTIRAFLFGAKKKAEKGILSSE…
*515573778	------------------------------------------------------------------------------------------------------------------------------HSIASVVVVHDDSPYKTLRDIEHASVAAVSEKAFGGFLALRYELDKRGLFSRAFYKNITFTGPPTDKLLLDVLDKKLDVAIVPACTLESMAKEGLLKRHQLRVLDRKHPHDSVCAVTTALYPNWTLTKTERASNEIGKKVTQALLSLPEYSKAAAAAGNIGWTLPASSMRVDKVFQHLDMHPLQESWQQGLFKWLTKNQLITFAIVIFLVLLNVYHFWLEYHFNRSKKDLERTLFDLKEKNTMLEHAQRTMIVGELGSSIAHEINQPLSTIKN…
654557753	MSGFFVRLVPLFSIKAAFLFVVSISCFCSCPVRAEVMQHYDVGVLALRGDDHANRSWLPTLNWLESQIPNTTFEMHTYDFDELDEAFRHNQLDFLLTSPGQATKIARQYHLNWLATQKTAYSNNTTHSIASVVVVREDSPYQTLQDIEYASVAAVSEKAFGGFLALRYELDKLDLFGSAFYNNITFTGPPTDKLLLDVLDKSLDVAIVPACTLENMAKEGLLKRNQLRVLDRKHHHNSVCAVTTALYPNWTLAKTERASNEIGKKVTQALLSMPEYSIAAAAAGNIGWTLPASSVRVDQVFQHLDMHPLQESWQEGLFKWLTKNQLITFGIVLFLIILNVYHFWLEYHFNRSKKDLERTLFDLKEKNTMLEHAQRTMIVGELGSSIAHEINQPLSTIKN…
648242811	MMPLFSIKAVLLFVVSFSCFCACPVRANVIQHYDVGVLALRGDDHAKAAWLPTLKWLESQIPNTTFDIHTYDFDQLDDAFRHNQLDFLLTSPGQATKIARQYPLNWLATQKTAYSSNAT-------HSIASVVVVHDDSPYKTLRDIEHASVAAVSEKAFGGFLALRYELDKSGLFSRAFYKNITFTGPPTDKLLLDVLDKKLDVAIVPACTLESMAKEGLLKRHQLRVLDRKHPHDSVCAVTTALYPNWTLTKTERASNEIGKKVTQALLSLPEYSKAAAAAGNIGWTLPASSMRVDKVFQHLDMHPLQESWQQGLFKWLTKNQLITFAIVIFLVLLNVYHFWLEYHFNRSKKDLERTLFDLKEKNTMLEHAQRTMIVGELGSSIAHEINQPLSTIKN…
515528019	MRLMPLFSIKAVLLFVVSFSCFCACPVRANVIQHYDVGVLALRGDDHAKAAWLPTLKWLESQIPNTTFDIHTYDFDQLDDAFRHNQLDFLLTSPGQATKIARQYPLNWLATQKTAYSSNAT-----HSIASVVVVHDDSPYKTLRDIEHASVAAVSEKAFGGFLALRYELDKRGLFSRAFYKNITFTGPPTDKLLLDVLDKKLDVAIVPACTLESMAKEGLLKRHQLRVLDRKHPHDSVCAVTTALYPNWTLTKTERASNEIGKKVTQALLSLPEYSKAAAAAGNIGWTLPASSMRVDKVFQHLDMHPLQESWQQGLFKWLTKNQLITFAIVIFLVLLNVYHFWLEYHFNRSKKDLERTLFDLKEKNTMLEHAQRTMIVGELGSSIAHEINQPLSTIKN…
consensus	HSIASVVVVHDDSPYKTLRDIEHASVAAVSEKAFGGFLALRYELDKRGLFSRAFYKNITFTGPPTDKLLLDVLDKKLDVAIVPACTLESMAKEGLLKRHQLRVLDRKHPHDSVCAVTTALYPNWTLTKTERASNEIGKKVTQALLSLPEYSKAAAAAGNIGWTLPASSMRVDKVFQHLDMHPLQESWQQGLFKWLTKNQLITFAIVIFLVLLNVYHFWLEYHFNRSKKDLERTLFDLKEKNTMLEHAQRTMIVGELGSSIAHEINQPLSTIKNYSEGIQRRLDQGMTAEELAPFLGKIHQQVGVASDIVQRLRSLIKRTPSERVICDPAAFISESLELIEFDFQALKIGLKFTVEGTPIQGEFDYIGMQQVMLNVLRNAKEACLANLDWEQRPMVSVEL…
*499704919	MLAFQGAERALRTWEPTAAHLNRSVGGSRFVLVPLDLDAMSRAVAGREVDFVITNPGNYIALESGFGATRLVTVESERSGSPIAAIGSTVVARGDRPDLDTLAGLKGRRLAVVSTEAFGGYQVLWRELAALGLDPSDDLREIRQTGFPMERVAQLVRDGLVDAGVLRACLLEEMIAEGALAPGELRVVGRRDEPKLPCAVSSRLYPDWPFAKLAETSHDLAKQVAAALLSMPAVDGQAWTAPQDYTQVHALMQDLEIGPYAHLRQHLNLAELARRHWQWLVIAAMAVLWWVVHVARVEVLVRRRTAELEREIAERERAENDAARHRAERDQFSRLGILGEMASNIAHELNQPLAAIMNYARGMSRMLDGGQADPAMLADGAQAVATQAERAAAIIQRIR…
consensus	MLAFQGAERALRTWEPTAAHLNRSVGGSRFVLVPLDLDAMSRAVAGREVDFVITNPGNYIALESGFGATRLVTVESERSGSPIAAIGSTVVARGDRPDLDTLAGLKGRRLAVVSTEAFGGYQVLWRELAALGLDPSDDLREIRQTGFPMERVAQLVRDGLVDAGVLRACLLEEMIAEGALAPGELRVVGRRDEPKLPCAVSSRLYPDWPFAKLAETSHDLAKQVAAALLSMPAVDGQAWTAPQDYTQVHALMQDLEIGPYAHLRQHLNLAELARRHWQWLVIAAMAVLWWVVHVARVEVLVRRRTAELEREIAERERAENDAARHRAERDQFSRLGILGEMASNIAHELNQPLAAIMNYARGMSRMLDGGQADPAMLADGAQAVATQAERAAAIIQRIR…
*491579651	MPTRTPKRALAAVFAAVTLVTSVFAVPGVCAEPPADVVVGFVDKPEPGYYSRTVMPTLAAMARAMPDRTVTGVRLSPDDPIADLMRLRPDILVAPASVYMELELNYGGHAIATRKTRWADNPSASVGAAVVVRADNNEIRTLADLRGRRMASGGADAVDGWLALAYELKERRLRPEAYRAHTTFLNFPMPDVISAVLSGKVEAGVLSTCMLERAELAGLLKPGALRVVDEKTTQGFSCRHSTALYPDIVVAALPRTAPDVVKATTLALLSMPENADFAWQVTTNFVSVNRLYKELHLGPWKHLDDWSWRNLWKSYGTYALIILGFLAWLVLDEIRLKQTVRRRTAALTQALAEREKLEAQEAAARARLARIERTGAINQLCAMIAHELKQPMSSVINYM…
consensus	MPTRTPKRALAAVFAAVTLVTSVFAVPGVCAEPPADVVVGFVDKPEPGYYSRTVMPTLAAMARAMPDRTVTGVRLSPDDPIADLMRLRPDILVAPASVYMELELNYGGHAIATRKTRWADNPSASVGAAVVVRADNNEIRTLADLRGRRMASGGADAVDGWLALAYELKERRLRPEAYRAHTTFLNFPMPDVISAVLSGKVEAGVLSTCMLERAELAGLLKPGALRVVDEKTTQGFSCRHSTALYPDIVVAALPRTAPDVVKATTLALLSMPENADFAWQVTTNFVSVNRLYKELHLGPWKHLDDWSWRNLWKSYGTYALIILGFLAWLVLDEIRLKQTVRRRTAALTQALAEREKLEAQEAAARARLARIERTGAINQLCAMIAHELKQPMSSVINYM…
*544833434	------------------MLSLCLPQPAAAQAEIRIGVLDFLGAEATVDEWSPLLHHLERSLPGHPLSLLQLDHARMRAAVIAGELDFVITNPGHYVELEAELGASRILTLDGGGGRSPERALGSAVIVRAERAELGTLKDLRGQRVAIVGREGFGGFQLFWGALTAVGLSPDDDLAALHAVGFPMNRVLEAVASGRADAGVVRTCVLESLGAGAAAFRVLAPRNEPGFPCATSTPLYPDWPLASLPHTAPALAKAVAIALLSMEGGRDGLAWAVPADYQAVHELFRRLEIGPYAYLREPTLRVMAQRYWPWVGGFALLMLGWILYTVRVEYLVQKRTAALSAALTERDRLEASARAAQEQADHLARLSVLGELSGTLAHELNQPLATITNYASSVIRR…
490379790	MPSICNPLRAIGLALALLLLAASPPATARASDEIRIGVLDFLGSEATVGEWSPLLHHLEAALPGRTVRLEQLDHAGMRAAVAAGKLDFIVTNPGHYVELEAELGVSRILTLDAGGGRTPARALGSAVIVRADRSDLQSLIELRGKRVAIVGREGFGGFQLAWGVLADIGVSPDEDFAELQSVGFPMSKVLDAVASGRADAGIVRACLLEGLGEAGRAFRVLAPRNEPGFPCATSTPLYPDWPLASLRHTPPELARQVAIALLSMDADSDHPTWAVPADYQSVHDLFRKLEIGPYAYLREPTLMVMAQRYWPWVAGFALVLLGWILYTVRVEYLVQLRTAALSAALAERDRLESAARATQEQADHLARLSVLGELSGTLAHELNQPLATIANYANSIIRR…
consensus	LLAACLPAPAAAQAEIRIGVLDFLGAEATVDEWSPLLHHLEAALPGHPLRLEQLDHAGMRAAVAAGELDFIITNPGHYVELEAELGASRILTLDAGGGRSPARALGSAVIVRADRADLGSLIDLRGKRVAIVGREGFGGFQLAWGALAAIGLSPDDDFAALHAVGFPMNKVLDAVASGRADAGIVRACLLEGLGAAAAAFRVLAPRNEPGFPCATSTPLYPDWPLASLPHTAPALAKAVAIALLSMDADRDGLAWAVPADYQAVHDLFRKLEIGPYAYLREPTLMVMAQRYWPWVAGFALLLLGWILYTVRVEYLVQKRTAALSAALAERDRLEAAARAAQEQADHLARLSVLGELSGTLAHELNQPLATIANYANSIIRRADNGRLTDAALREATAEI…
*491574394	MRYANVLLILFLCAISFASESAPLRFAAAEMPKPDPCLPFITETYKWVEKHWPDGATFRYYDVTSLEKAVQNREIDIVLTEAGAAARLRSEGARPFLTAVSKRHPNPASSQGSVIFVRSDNENVQKIADLQGRKLAATSLGDFTGYQAAMGEIFKRNYDPEKFFSAVTFVGSSSKLAMQHVVQEVIDGRADAGVVRTCFLEDLTTHKGVLLPLKVVEPYSDSKFACSRSTELYPNWTISSVPSLTAPELRRMFEILLQMPPTSSGMFWSLAPDFSATDRLMKDLRIGPYAFLRGWTLSRFWEEYRLYIFAGLLLVVGLLIHVRRTEILVERRTRELKDAFLREEALKAQTQEAEARLEQFQRAAIAGQVSNIFAHEIKQPLHSVSCFSHGLLRSLDSGS…
512682657	MRYANVLLILFLCAISFASESAPLRFAAAEMPKPDPCLPFITETYKWVEKHWPDGATFRYYDVTSLEKAVQNREIDIVLTEAGAAARLRSEGARPFLTAVSKRHPNPASSQGSVIFVRSDNENVQKIADLQGRKLAATSLGDFTGYQAAMGEIFKRNYDPEKFFSAVTFVGSSSKLAMQHVVQEVIDGRADAGVVRTCFLEDLTTHKGVLLPLKVVEPYSDSKFACSRSTELYPNWTISSVPSLTAPELRRMFEILLQMPPTSSGMFWSLAPDFSATDRLMKDLRIGPYAFLRGWTLSRFWEEYRLYFFAGLLLVVGLLIHVRRTEILVERRTRELKDAFLREEALKAQTQEAEARLEQFQRAAIAGQVSNIFAHEIKQPLHSVSCFSHGLLRSLDSGN…
consensus	MRYANVLLILFLCAISFASESAPLRFAAAEMPKPDPCLPFITETYKWVEKHWPDGATFRYYDVTSLEKAVQNREIDIVLTEAGAAARLRSEGARPFLTAVSKRHPNPASSQGSVIFVRSDNENVQKIADLQGRKLAATSLGDFTGYQAAMGEIFKRNYDPEKFFSAVTFVGSSSKLAMQHVVQEVIDGRADAGVVRTCFLEDLTTHKGVLLPLKVVEPYSDSKFACSRSTELYPNWTISSVPSLTAPELRRMFEILLQMPPTSSGMFWSLAPDFSATDRLMKDLRIGPYAFLRGWTLSRFWEEYRLYFFAGLLLVVGLLIHVRRTEILVERRTRELKDAFLREEALKAQTQEAEARLEQFQRAAIAGQVSNIFAHEIKQPLHSVSCFSHGLLRSLDSGN…
*527112193	MLTILMDFRFCLIAIIAYFCFSTFSYASDTKTLRIGVLAFAHTEAVLSRWQPTITRLETDLDTPVQLVVLTPTELDEAVEQKTVDFIITNALTAVSYKKDHGTSSLLTLVPLMSSNPAFAVGSALVTHQELEVNSVTDLSQLKVVSTDRKAFGGFQIFAGQMAQQGLNPFDDFKQLDFVGFPQNKLLSMIEAGDTDIAILPTCVLENAIKHREISATTLKVVLTKPSTELKCQSSSKLYPYYSFSKLGKTDHRLATKVIKSLLSIHATDDAAFYGRYDSWSATVNDSSVFKLLRQLQQWPFVTNWTSIFKTALPWVIAGFIFLFLGYLHHLRVKRLVVLRTHDLKSEIYQHKMTQDALFTQTEQFYKAQRVLLTGEMASGIAHELNQPLAGIRYLTQGC…
consensus	MLTILMDFRFCLIAIIAYFCFSTFSYASDTKTLRIGVLAFAHTEAVLSRWQPTITRLETDLDTPVQLVVLTPTELDEAVEQKTVDFIITNALTAVSYKKDHGTSSLLTLVPLMSSNPAFAVGSALVTHQELEVNSVTDLSQLKVVSTDRKAFGGFQIFAGQMAQQGLNPFDDFKQLDFVGFPQNKLLSMIEAGDTDIAILPTCVLENAIKHREISATTLKVVLTKPSTELKCQSSSKLYPYYSFSKLGKTDHRLATKVIKSLLSIHATDDAAFYGRYDSWSATVNDSSVFKLLRQLQQWPFVTNWTSIFKTALPWVIAGFIFLFLGYLHHLRVKRLVVLRTHDLKSEIYQHKMTQDALFTQTEQFYKAQRVLLTGEMASGIAHELNQPLAGIRYLTQGC…
*492966036	MVRSTLR----WVRLLMVIVGTITGIAYAGQQDQGTKIDSTTKAQVDVGVLAIRGHLYAQQRWQPTINWLNQQIPAAHFVLHPLDLDGMAQSVREQRMDFVLTNPGQAVQLGRQYPLSWIATIVSQAPERSNYGIGSALVVRSASPYKTPSDVAGLSIAAVSKDAFGGYLTMRYQVLTDGGDPNSFFSDVRYLGFPIDANLYQLRDKAVEAAVVPACLLEQMEKEGLIDKGLLRVLNPLEQTHSSCAVSTPLYPNWSFAKTERGSSQLAKEISRALLAMPADSPAAIASKASGWTSPVSLLSIDKLFQAMDLHPLQQPWWKEAIRWLRLHQEWAWTLFLFVIVLNVYHFWLEYRFSKSKHDLEQTLLRLKEKSEMLEHTQRVAIIGELGSSLAHEINQP…
497392777	MLKKSLNFIRLWIVFISLMLGCLMASFAHAAPTQTLDSSAFSKPQVDVGVLAIRGHLYAEQRWQPTIYWLNQQIPEVRFVLHPLDLDGMTKAVENQSMDFILTNPGQAVRLGRQYALSWIATLTSQAPENSNYGIGSALVVRSDSPYSTLNDVSGLPIAAVSEKAFGGYLTLRYQVIEKGLDPNDFFSDVRFLGFPIDANLYQLRDHNVEAAVVPACLVEQMEGEGLLEEGQLRVLSPLKLPQTECAVSTPLYPNWSFAKTERGSSQLAKKISRVLLAMPADNPAAIAAKASGWTSPVSLLSIDKLYQAMDLHPLQQPWWKEALRWLRFHQEWAWALFLFVIVLNIYHFWLEYRFSKSKQALEKTLLRLKEKSEMLEHSQRVAIVGELGSSLAHEINQP…
491778207	MKTKIVN----FVRLWIAFVFLTSGIAYAQTQKNALDSHTELKPQIDVGVLATRGHLYAYQRWQPTIDWLNQQIPQVNLVLHPLDLDGMTQAVEQKSMDFVLTNPGQAVRLGRQYALSWVATLTSQAPEYSNYGIGSSLIVRADSPYLTLDDVAGLPIAAVSENAFGGYLTLRYQVIEQGLNPNDFFSDVRYLGFPIDASLYQLRDHNIEAAVVPACLKEHMENEGLLDKGQLRVLSPIHLPQTECVVSTPLYPNWSLAKTERGSSQLAKQISRALLAMPESSPAAIAARASGWTSPVSLLSIDKLYQAMDLHPLQQPWWKEALRWLRTHQEWAWALFLFVIVLNIYHFWLEYRFSKSKHALEKTLQRLKEKSEMLEHSQRVAIVGELGSSLAHELNQP…
consensus	MKKKILN WVRLIIAFVGCIMGIAYAAAQDQALDSDAELKPQVDVGVLAIRGHLYAEQRWQPTIDWLNQQIPAVHFVLHPLDLDGMTQAVEEQSMDFVLTNPGQAVRLGRQYALSWIATLTSQAPENSNYGIGSALVVRSDSPYKTLDDVAGLPIAAVSEDAFGGYLTLRYQVIEDGLDPNDFFSDVRYLGFPIDANLYQLRDHNVEAAVVPACLKEQMEGEGLLDKGQLRVLSPLELPQTECAVSTPLYPNWSFAKTERGSSQLAKEISRALLAMPADSPAAIAAKASGWTSPVSLLSIDKLYQAMDLHPLQQPWWKEALRWLRFHQEWAWALFLFVIVLNIYHFWLEYRFSKSKHALEKTLLRLKEKSEMLEHSQRVAIVGELGSSLAHEINQPLAA…
*653846746	MNRFITQLTQTRWWPLRLLFIIFGISHFSLAHAESSQPQSQPIAQPIQVAVLATRGNPQAIQRWQPTIDWLNQQLPQYQFSLRPRNLDQMEEVITTNSAEFVITNPGQSVKLGWQYPLSWIATLKSPWPNGTNQALGSTLVVRNDSPFIDLEDLQNSHAVAVSPDAFGGFLTLSQYLKSKQQDPSLFFKKIDYLGFPIDAMLYHLRDHQSDVAITPVCLLENMDKEGLIDKSQFRVVNNSAPQDFPCAVSTPLYPNWSFAKTSKANEEMATAVTQALLNLPKDNPAAVAAKSHGWSSPISSLSVVKMYRDLNIHPQQTPWWQQALMWLKQHQQWAWGAAILFIALNIYHFWLEFRFNRNQKLLNQAQLELKQKSQMLEHAQRVAIVGGLGTNLAHEINQ…
consensus	MNRFITQLTQTRWWPLRLLFIIFGISHFSLAHAESSQPQSQPIAQPIQVAVLATRGNPQAIQRWQPTIDWLNQQLPQYQFSLRPRNLDQMEEVITTNSAEFVITNPGQSVKLGWQYPLSWIATLKSPWPNGTNQALGSTLVVRNDSPFIDLEDLQNSHAVAVSPDAFGGFLTLSQYLKSKQQDPSLFFKKIDYLGFPIDAMLYHLRDHQSDVAITPVCLLENMDKEGLIDKSQFRVVNNSAPQDFPCAVSTPLYPNWSFAKTSKANEEMATAVTQALLNLPKDNPAAVAAKSHGWSSPISSLSVVKMYRDLNIHPQQTPWWQQALMWLKQHQQWAWGAAILFIALNIYHFWLEFRFNRNQKLLNQAQLELKQKSQMLEHAQRVAIVGGLGTNLAHEINQ…
*496087427	MSKSSLVIHNFKLLRKQVSVFLIALSLSSPSIASEWKVKAQTVGESESIVETIAATLDHLRDSFPSERFLLDYSDNKEFKKTFSAQKGLLFITDALTFAELSQKFGAWAFAAMKHPLAKDAEHTSGAVFITKSDRSDISSLKDLESCSVVAAEPSFSPAYPMAIRELERFFGEKPLFKAAHLISSPVEQVVHEVLAGKADIGIIDSCLLEGMEERGNIPKGSIKVIGTKGGSDLKCHHSTDLYPGWVFAAAYPRNKMDVSEVQGIANIVDALKSVPQLNATMEWTTPTDNSEILELQKSLDKLTNQRKTFRSFIEQYQYVIYSFLILLIGIISHSLYAEWLVRRRTKELRQTIQEKENLEKLISEEREKMAHLEKMGIVSQMSSLIAHELQQPLNAIVN…
consensus	MSKSSLVIHNFKLLRKQVSVFLIALSLSSPSIASEWKVKAQTVGESESIVETIAATLDHLRDSFPSERFLLDYSDNKEFKKTFSAQKGLLFITDALTFAELSQKFGAWAFAAMKHPLAKDAEHTSGAVFITKSDRSDISSLKDLESCSVVAAEPSFSPAYPMAIRELERFFGEKPLFKAAHLISSPVEQVVHEVLAGKADIGIIDSCLLEGMEERGNIPKGSIKVIGTKGGSDLKCHHSTDLYPGWVFAAAYPRNKMDVSEVQGIANIVDALKSVPQLNATMEWTTPTDNSEILELQKSLDKLTNQRKTFRSFIEQYQYVIYSFLILLIGIISHSLYAEWLVRRRTKELRQTIQEKENLEKLISEEREKMAHLEKMGIVSQMSSLIAHELQQPLNAIVN…
*500084499	MSKAWRLLLMLALLPVAMAFAGGAADEHVQGKQEVRIGILTFAERSDTLNTWQATADYLARQTGHAIRIEPLTPSELDRQVKARALDFIISNQFVAVGYKKDWGASQLLTLIPADGRDPARAMGSALVVRAGVSVTRWQQLTDLKIVSTDPRAFGGFLIFAGEMVRRGLDPVRDLPGLSFAGFPQTKLLQKLWLNEADMAILPACVLEQAIARGEYPQGAFDIALAKATSGFACGVSSELYPYTTLSKLGHTQSALATEVARALLSMEANTAAAISGGYRGWSVPVNDNRVFALKHTLREWPFQTNWQRVASAAMPWFGAIVLCLLLGYLHHLRIKRLVVKRTRALETEIEQHRETQRAFNEQQRQFYRAQRVLLTGEMASGISHELKQPLAGIRYLAQ…
consensus	MSKAWRLLLMLALLPVAMAFAGGAADEHVQGKQEVRIGILTFAERSDTLNTWQATADYLARQTGHAIRIEPLTPSELDRQVKARALDFIISNQFVAVGYKKDWGASQLLTLIPADGRDPARAMGSALVVRAGVSVTRWQQLTDLKIVSTDPRAFGGFLIFAGEMVRRGLDPVRDLPGLSFAGFPQTKLLQKLWLNEADMAILPACVLEQAIARGEYPQGAFDIALAKATSGFACGVSSELYPYTTLSKLGHTQSALATEVARALLSMEANTAAAISGGYRGWSVPVNDNRVFALKHTLREWPFQTNWQRVASAAMPWFGAIVLCLLLGYLHHLRIKRLVVKRTRALETEIEQHRETQRAFNEQQRQFYRAQRVLLTGEMASGISHELKQPLAGIRYLAQ…
*490465955	MRAAVRHCLLPLCFGLLAGPAQAGADGGVRDIAIGVFAYQGEQAATLDWAPVTHFLNARLPGYRFHLEHFDADSLRSAIRDRRVDLVITNPGYYVAMEYEFGLSRIATLDSPQALSPERATGSALIVRSDRGDLHGFEDLRGQRLAAIAPDAFGGYLLVVREMLAQGIDAESRLKEVRFLGVPMMQIVEAVQRGEVDAGVVRSCFLEQAAARGEIDLGAFRVLADRRGGAGPEAGFRCGLSTPLYPDWPIAVTRSADRGLSKQVAQALLAMPGGESGMAWTVPADYQPVRDLYRELRTGPYAYLRDITPAGLLRRYWPALLVLGLVLTAWGVHTVRVEHLVQRRTAELRASLRARDEAEARVRSHQEQMEHLSRLSILGELSGSLAHEINQPLTTIGNY…
consensus	MRAAVRHCLLPLCFGLLAGPAQAGADGGVRDIAIGVFAYQGEQAATLDWAPVTHFLNARLPGYRFHLEHFDADSLRSAIRDRRVDLVITNPGYYVAMEYEFGLSRIATLDSPQALSPERATGSALIVRSDRGDLHGFEDLRGQRLAAIAPDAFGGYLLVVREMLAQGIDAESRLKEVRFLGVPMMQIVEAVQRGEVDAGVVRSCFLEQAAARGEIDLGAFRVLADRRGGAGPEAGFRCGLSTPLYPDWPIAVTRSADRGLSKQVAQALLAMPGGESGMAWTVPADYQPVRDLYRELRTGPYAYLRDITPAGLLRRYWPALLVLGLVLTAWGVHTVRVEHLVQRRTAELRASLRARDEAEARVRSHQEQMEHLSRLSILGELSGSLAHEINQPLTTIGNY…
*501234135	MMIAKFHHLAAIGCLIF----SCFSYAEDTAPIRVGVLAFTHPDNVKKRWQPTIDKIAADLNRPFELFALTPSELDSDVAQGELDFLITNALTGVSYKKDFGTSSLLTLVPLRNKQPTQAVGSALITRSDRHVANFNDLKTLSAVSTDKQAFGGFQIFAGEMAHNDLNPFNDFEQLSFVGFPQQKLLSMVLNGEADIAILPTCVLENAVKNGDIAANSLKVVLTKAAPTFHCKTSSELYPYYSFSKLGKTDHRLATDVIRSLLTIKTNDQAAIIGRYDSWSATVNDSHVFKLLKQLQQWPFVTNWTSIFKSAFPWAVVVAIFLLLGYIHHLRVKRLVVLRTRDLQAEIELHTQTQKALLEQTKQFYKAQRVLLTGEMASGIAHELNQPLAGIRYLTQGC…
501105598	MMISKLRPFLALSCLTLSCFQACYSFAQDSVPIRVGVLAFTHPENVEKRWQPTIDRIAADLNTPFELVALTPSELDADVAQGKLDFLITNALTGVSYKKDFGTSSLLTLVPRGNKHPTQSVGSALIMRAHEQVDNLDDLKTLRAISTDKQAFGGFQIFAGEMAHNGLNPFNDFKQLNFVGFPQQKLLSLIVDGKADIAILPTCVLENAILKGEIAAKALQVVLAKDAPSFQCQTSSELYPYYSFSKLGKTDHRLATEVVRSLLSIKPIDHAATQGRYDSWSATVNDSHVFKLLKQLQQWPFVTNWTSIFKSALPWAVVAAIILLFGYIHHLRVKRLVVLRTRDLKAEVELHTQTQKALLEQTKQFYKAQRVLLTGEMASGIAHELNQPLAGIRYLTQGC…
consensus	MMIAKFHHFAAIGCLIF ACFSFAEDSAPIRVGVLAFTHPDNVEKRWQPTIDKIAADLNRPFELFALTPSELDADVAQGELDFLITNALTGVSYKKDFGTSSLLTLVPLGNKHPTQAVGSALIMRADEHVANFDDLKTLRAISTDKQAFGGFQIFAGEMAHNDLNPFNDFEQLNFVGFPQQKLLSLILDGEADIAILPTCVLENAIKKGDIAAKALKVVLAKAAPSFHCKTSSELYPYYSFSKLGKTDHRLATDVIRSLLSIKPIDHAAIIGRYDSWSATVNDSHVFKLLKQLQQWPFVTNWTSIFKSAFPWAVVAAIFLLFGYIHHLRVKRLVVLRTRDLKAEIELHTQTQKALLEQTKQFYKAQRVLLTGEMASGIAHELNQPLAGIRYLTQGCIYR…
*491577368	MVAPSGDASGVVRVGLVDTFTPSFYIDVYTPLIESLKARLPQYRFETKEISHADAMKPESVENIDFVIVSSGGARMLSRAGLQQIATLRKSRCADVSRSVGAVFLVPAGSPVQTIEDLRGRRVAATAPWSFEGWLIPQGEIARRGFDPEDFFREVTFTEWNFPDVLTLVVTGMSDAGVLPACELEQAVRTGVIQAEDVRIVGERPERAAGGCATSTELYPDLMFASSPSADPDVVKAVTVALLSMPADANGLDWLSNTRMQGGEALLVRLKIGPYAYLRDNSITALALRWCNELAVMGLVLLLLLVHHWRVNRLLKRRTAELRAEESARGAAAEALRASQENLALVERAGMASQLAAMFAHEIKQPLTSIANYLTGIRLMMKMGNFDVPKWTEALSAAE…
consensus	MVAPSGDASGVVRVGLVDTFTPSFYIDVYTPLIESLKARLPQYRFETKEISHADAMKPESVENIDFVIVSSGGARMLSRAGLQQIATLRKSRCADVSRSVGAVFLVPAGSPVQTIEDLRGRRVAATAPWSFEGWLIPQGEIARRGFDPEDFFREVTFTEWNFPDVLTLVVTGMSDAGVLPACELEQAVRTGVIQAEDVRIVGERPERAAGGCATSTELYPDLMFASSPSADPDVVKAVTVALLSMPADANGLDWLSNTRMQGGEALLVRLKIGPYAYLRDNSITALALRWCNELAVMGLVLLLLLVHHWRVNRLLKRRTAELRAEESARGAAAEALRASQENLALVERAGMASQLAAMFAHEIKQPLTSIANYLTGIRLMMKMGNFDVPKWTEALSAAE…
*547494388	-------------------------------------MRWILLILCGLISAYAQASQLNNLLPPVRLAVVNSFGSNLSVRYFNGTVNAIAKAVAPRRLVVQFYDQEVFLEAAQNKEFDLAIASSGLTALMTDASGAAALLTIINSRTPDPNHANAGVIVVRSDRDDINCLADLKGKTVAVSSTKAFAGFLAVMGEIQAEGLNPNRLFKSVTATHKPMTELVKQVVNKEVDVAFIASCLLENMEADGVIPKGCLKVINEKKDENFYCKHSTRLYPGWILSAQPTLDSKTLRNIMEALLQLPPGKEEGSYWTVATDYDQMNLLLQRMEVRYLEDRTIGWMLNYYRWYFIVGCGALLLIILNWAYLAFAVRRKTEQLRKKVEENREYERENRKITERIEALE…
496087840	MNFWAEILNRFK-------------------------MRWILLILCGLISAYAQASQLNNLLPPVRLAVVNSFGSNLSVRYFNGTVNAIAKAVAPRRLVVQFYDQEVFLEAAQNKGFDLAIASSGLTALMTDASGAAALLTIINSRTPDPNHANAGVIVVRSDRDDINCLADLKGKTVAVSSTKAFAGFLAVMGEIQAEGLNPNRLFKSVTATHKPMTELVKQVVNKEVDVAFIASCLLENMEADGVIPKGCLKVINEKKDENFFCKHSTRLYPGWILSAQPTLNSKTLRKIMEALLQLPPGKEEGSYWTVATDYDQMNLLLQRMEVRYLEDRTIGWMLNYYRWYFIVGCGALLLIILNWAYLAFAVRRKTEQLRKKVEENREYERENRKITERIEALE…
496140059	MLISERNLRNENSGFLFNRRRLLQKLNFWAEILNRFKMRWILLILCGLISAYAQASQLNNLLPPVRLAVVNSFGSNLSVRYFNGTVNAIAKAVAPRRLVVQFYDQEVFLEAAQNKGFDLAIASSGLTALMTDASGAAALLTIINSRTPDPNHANAGVIVVRSDRDDINCLADLKGKTVAVSSTKAFAGFLAAMGEIQAEGLNPNRLFKSVTATHKPMTELVKQVVNKEVDVAFIASCLLENMEADGVIPKGCLKVINEKKDENFYCKHSTRLYPGWILSAQPTLNSKTLRKIMEALLQLPPGKEEGSYWTVATDYDQMNLLLQRMEVRYLEDRTIGWMLNYYRWYFIVGCGALLLIILNWAYLAFAVRRKTEQLRKKVEENREYERENRKITERIEALE…
consensus	MRWILLILCGLISAYAQASQLNNLLPPVRLAVVNSFGSNLSVRYFNGTVNAIAKAVAPRRLVVQFYDQEVFLEAAQNKGFDLAIASSGLTALMTDASGAAALLTIINSRTPDPNHANAGVIVVRSDRDDINCLADLKGKTVAVSSTKAFAGFLAVMGEIQAEGLNPNRLFKSVTATHKPMTELVKQVVNKEVDVAFIASCLLENMEADGVIPKGCLKVINEKKDENFYCKHSTRLYPGWILSAQPTLNSKTLRKIMEALLQLPPGKEEGSYWTVATDYDQMNLLLQRMEVRYLEDRTIGWMLNYYRWYFIVGCGALLLIILNWAYLAFAVRRKTEQLRKKVEENREYERENRKITERIEALEKAKSIGIISAMVAHELKQPLGAINNYSEAILRQLKRG…
*546470905	MKTFLRTLTLLCLCVLSLSALSEESVSPSEVLVKPFGRPDPNSPFITMLVSPLARPNGQEDIIPQTFRALQEVFGPNNFRAVLFSGNPEDIKDADLVLGSTGTYLRMPNKGFRDLATVASDLHPDPNKAEGSLFVTLKSRNDINTLEDMKGKRLAATGPNGFAGHDLALGELAQRGQDPDHFFSSEIYTHYDMPAVLTKLRNNQADIGIIRNCLLENLKKQGDNVDDIKPLLVKDVGESERCLTSTDLYPNWTIAATPRLSPELSRRVVLKLFSLPSNPGGLHWTVASDYSGADAMYKQIRRGPYAYLREWNLKRFWDMYWPWCLLGLVLLATGIAHNIRTGYLVEKRTRQLRESFQNQRRLEEKARRAQEKMASLQKTGVVGQMSLIVAHELRQPLSA…
496140036	-----------------------------------------------MLVSPLARPNGQEDIIPQTFRALQEVFGPNNFRAVLFSGNPEDIKDADLVLGSTGTYLRMPNKGLRDLATVASDLHPDPNKAEGSLFVTLKSRNDINTLEDMKGKRLAATGPNGFAGHDLALGELAQRGQDPDHFFSSEIYTHYDMPAVLTKLRNNQADIGIIRNCLLENLKKQGDNVDDIKPLLVKDVGESERCLTSTDLYPNWTIAATPRLSPELSRRVVLKLFSLPSNPGGLHWTVASDYSGADAMYKQIRRGPYAYLREWNLKRFWDMYWPWCLLGLVLLATGIAHNIRTGYLVEKRTRQLRESFQNQRRLEEKARRAQEKMASLQKTGVVGQMSLIVAHELRQPLSA…
496086022	------------MCVLSLSALSEESVSPSEVLVKPFGRPDPNSPFITMLVSPLARPNGQEDIIPQTFRALQEVFGPNNFRAVLFSGNPEDIKDADLVLGSTGTYLRMPNKGLRDLATVASDLHPDPNKAEGSLFVTLKSRNDINTLEDMKGKRLAATGPNGFAGHDLALGELAQRGQDPDHFFSSEIYTHYDMPAVLTKLRNNQADIGIIRNCLLENLKKQGDNVDDIKPLLVKDVGESERCLTSTDLYPNWTIAATPRLSPELSRRVVLKLFSLPSNPGGLHWTVASDYSGADAMYKQIRRGPYAYLREWNLKRFWDMYWPWCLLGLVLLATGIAHNIRTGYLVEKRTRQLRESFQNQRRLEEKARRAQEKMASLQKTGVVGQMSLIVAHELRQPLSA…
consensus	------------LCVLSLSALSEESVSPSEVLVKPFGRPDPNSPFITMLVSPLARPNGQEDIIPQTFRALQEVFGPNNFRAVLFSGNPEDIKDADLVLGSTGTYLRMPNKGLRDLATVASDLHPDPNKAEGSLFVTLKSRNDINTLEDMKGKRLAATGPNGFAGHDLALGELAQRGQDPDHFFSSEIYTHYDMPAVLTKLRNNQADIGIIRNCLLENLKKQGDNVDDIKPLLVKDVGESERCLTSTDLYPNWTIAATPRLSPELSRRVVLKLFSLPSNPGGLHWTVASDYSGADAMYKQIRRGPYAYLREWNLKRFWDMYWPWCLLGLVLLATGIAHNIRTGYLVEKRTRQLRESFQNQRRLEEKARRAQEKMASLQKTGVVGQMSLIVAHELRQPLSA…
*548225789	MKRSHKLRTAFAAILISAAFQVLAAGTAGAAVAGEAIPDVTLGIVYYTSPSPNEEIIPDTIRALEKRIGKQHLRIKEYTLEQLRDAIKNGDVDVFLASSGFYRRMVQYGASSLATVASKNYPDPNHSDGAALIVRNDSGIRTLYDAKGSVLGASSPTAFTGYQLALGEVLRQGFDPEAFFKKTNFYGGGPGAVSILDALRRKDVDIITLRICWLEGWLKKHPEDKGLFRVIDQRDANEPCQRSTDLYPTWTIGTSANTPPEISKIVTSAVLEMPPTKDGFYWSIATDFRSVDALFKGLKIGPYRYLREWSLSRFIMTYWSAILIGILLILGLILHSVRTEVLVKRRTAQLQESLRIQKEYEEKSREDAAKISFMEKMGIIGQLCSVFAHEMRQPLGAIS…
consensus	MKRSHKLRTAFAAILISAAFQVLAAGTAGAAVAGEAIPDVTLGIVYYTSPSPNEEIIPDTIRALEKRIGKQHLRIKEYTLEQLRDAIKNGDVDVFLASSGFYRRMVQYGASSLATVASKNYPDPNHSDGAALIVRNDSGIRTLYDAKGSVLGASSPTAFTGYQLALGEVLRQGFDPEAFFKKTNFYGGGPGAVSILDALRRKDVDIITLRICWLEGWLKKHPEDKGLFRVIDQRDANEPCQRSTDLYPTWTIGTSANTPPEISKIVTSAVLEMPPTKDGFYWSIATDFRSVDALFKGLKIGPYRYLREWSLSRFIMTYWSAILIGILLILGLILHSVRTEVLVKRRTAQLQESLRIQKEYEEKSREDAAKISFMEKMGIIGQLCSVFAHEMRQPLGAIS…
*500085276	MKSLLLCVLLWPLSVLATDAEMGDEPIEAVFRVGVLANHGVGEAKQRWQPMMNYLSDRVPGIRFEVEPLDFDAMREQLLDLRIQFIVTNPGQYLSLSNEMPLSWLATMRSRKHNGATYAIGSTIIVRSDSPVQHIEELEGARIVASDPQALGGYQATIGLLNRRGLDARNFFADVRFLGFPLEPLVYQVRDGMVDGAITPYCTLEEMVDSGLVRREDFRVLNSMRPEGYDCEISTSLYPNWSFAASDKVPARITQMVTKALFELPSDSEAAIRARTLGWTAPISQLTVIRLYEELLLHGNSTRPLELVRAWLKANLEYAISLVLILFAGMVYHLWLEYKFRQKSDSLIAAERTLRDRELMLERMQSAAILGEIGAGLAHELNQPIAAITQYSEGGLMAL…
consensus	MKSLLLCVLLWPLSVLATDAEMGDEPIEAVFRVGVLANHGVGEAKQRWQPMMNYLSDRVPGIRFEVEPLDFDAMREQLLDLRIQFIVTNPGQYLSLSNEMPLSWLATMRSRKHNGATYAIGSTIIVRSDSPVQHIEELEGARIVASDPQALGGYQATIGLLNRRGLDARNFFADVRFLGFPLEPLVYQVRDGMVDGAITPYCTLEEMVDSGLVRREDFRVLNSMRPEGYDCEISTSLYPNWSFAASDKVPARITQMVTKALFELPSDSEAAIRARTLGWTAPISQLTVIRLYEELLLHGNSTRPLELVRAWLKANLEYAISLVLILFAGMVYHLWLEYKFRQKSDSLIAAERTLRDRELMLERMQSAAILGEIGAGLAHELNQPIAAITQYSEGGLMAL…
*489019657	MLLALLPLAPACAAQPLRIGVLAFLGSEAAVEEWSPVLRRLQASLPGHTPALVHLDHDGLRLAASQGELDFIITNPGHYVELEAELGASRILTLDAGGGRSPERALGSAVIVPADSPLHSLAELRGKRLAIVGREGFGGFQMLWGELDALGLSPERHLAALHEVGFPMSGVVAALDAGLADAGVLRSCLLENRADWQERFRVLSPRNEPGFACASSTPLYPDWPLAALRHTSPELSRMVAIALLGMRTERDGLAWAVPADYQAVHELFRRLEIGPYAYLRAPTLMALAERYWPWVAGFALLLLGWIIYTVRVEHLVQRRTAELRHALAEREALTQHMHAAQEQAEHLSRLSVLGELSGTLAHELNQPLAAIANYANSLVRRADNQRLTEAAVREAGGEI…
489031513	MLLALLPLAPACAAQPLRIGVLAFLGSEAAVEEWSPVLRRLQASLPGHTPALVHLDHDGLRLAASQGELDFIITNPGHYVELEAELGASRILTLDAGGGRSPERALGSAVIVPADSPLHSLAELRGKRLAIVGREGFGGFQMLWGELDALGLSPERHLAALHEVGFPMSGVVAALDAGLADAGVLRSCLLENRADWQERFRVLSPRNEPGFACASSTPLYPDWPLAALRHTSPELSRMVAIALLGMRTERDGLAWAVPADYQAVHELFRRLEIGPYAYLRAPTLMALAERYWPWVAGFALLLLGWIIYTVRVEHLVQRRTAELRHALAEREALTQHMHAAQEQAEHLSRLSVLGELSGTLAHELNQPLAAIANYANSLVRRADNQRLTEAAVREAGGEI…
consensus	MLLALLPLAPACAAQPLRIGVLAFLGSEAAVEEWSPVLRRLQASLPGHTPALVHLDHDGLRLAASQGELDFIITNPGHYVELEAELGASRILTLDAGGGRSPERALGSAVIVPADSPLHSLAELRGKRLAIVGREGFGGFQMLWGELDALGLSPERHLAALHEVGFPMSGVVAALDAGLADAGVLRSCLLENRADWQERFRVLSPRNEPGFACASSTPLYPDWPLAALRHTSPELSRMVAIALLGMRTERDGLAWAVPADYQAVHELFRRLEIGPYAYLRAPTLMALAERYWPWVAGFALLLLGWIIYTVRVEHLVQRRTAELRHALAEREALTQHMHAAQEQAEHLSRLSVLGELSGTLAHELNQPLAAIANYANSLVRRADNQRLTEAAVREAGGEI…
*488761954	MRAVLIGLSAFFLWYFGNTPVVKADNEALVNSTVLSEISPRTSLQIGIVATHGKKIAETQWQATITYLNQNLREYRFNLLPLMPDEVNGAVMSGQVDFIIADPATYVALEVSFNARSIATLKYLQQGKAYHRFGAVIFRRLDRIDLKELQDLQGKTFAIKQEDNFSWDIVRWEMGQYGLLAGHLKSVSSMDSDESVVHAVLNGAVDAGAVSTYTLEHMADTQRIDLKNVVLLAQQPSFPNFPFLRSTQLYPNWTFATFEHIPIEIGEKVAFALLLVRPDSPAAKAGLYYGWTIPSSYQPVHTVLQQLRLPPYQQYGEISFAELLQHYWFWLLVLVGGLGLAIYASIYFKSLYQRLSIMQHELKKELNERRRTEIAWLEAKEQAEAANQAKSQFLANMSH…
consensus	MRAVLIGLSAFFLWYFGNTPVVKADNEALVNSTVLSEISPRTSLQIGIVATHGKKIAETQWQATITYLNQNLREYRFNLLPLMPDEVNGAVMSGQVDFIIADPATYVALEVSFNARSIATLKYLQQGKAYHRFGAVIFRRLDRIDLKELQDLQGKTFAIKQEDNFSWDIVRWEMGQYGLLAGHLKSVSSMDSDESVVHAVLNGAVDAGAVSTYTLEHMADTQRIDLKNVVLLAQQPSFPNFPFLRSTQLYPNWTFATFEHIPIEIGEKVAFALLLVRPDSPAAKAGLYYGWTIPSSYQPVHTVLQQLRLPPYQQYGEISFAELLQHYWFWLLVLVGGLGLAIYASIYFKSLYQRLSIMQHELKKELNERRRTEIAWLEAKEQAEAANQAKSQFLANMSH…
*491572088	-----------------------------MASISLRLLIPFVCSLVSLFGAEPAVGRPPEGETPAAVSSASLAIDPQAQQFRPVITIAELDTLVNPYDAFMLRQTAAALQRALPKYFVRTVTIADAEAKTQIERLRPDFLFAPASFSGMTGVEAARIATRRTNLAQSAERSVGAVFAVRADSRFQSLADLRGRRVFAGLPTAIDGWLAAARELRQQGFEPDHFFGFVGYRNNAYPDVLSALLNGSTDAAILPACLLEAVRMHGLVRAEDIRVINAKTGDLACAHSTALYPDLSLWSLSSAPETAVRDMTVALLGLRDASGYEWLTNVSHADVDGLLKDLEIGPYAYLKDMSPRALIERHFGKVLAAAGFLLLLVLNELRLHALVRRRTRELAKAMNERE…
512682611	MCRRSLLQCLSWAYPRSGEGLTFLFFAGLMASISLRLLIPFVCSFVSLFGAEPAVGRPPEGETPAAVSSASLAIDPQAQQFRPVITIAELDTLVNPYDAFMLRQTAAALQRALPKYFVRTVTIADAEAKTQIERLRPDFLFAPASFSGMTGVEAARIATRRTNLAQSAERSVGAVFAVRADSRFQSLADLRGRRVFAGLPTAIDGWLAAARELRQQGFEPDHFFGFVGYRNNAYPDVLSALLNGSTDAAILPACLLEAVRMHGLVRAEDIRVINAKTGDLACAHSTALYPDLSLWSLSSAPETAVRDMTVALLGLRDASGYEWLTNVSHADVDGLLKDLEIGPYAYLKDMSPRALIERHFGKVLAAAGFLLLLVLNELRLHALVRRRTRELAKAMNERE…
consensus	MASISLRLLIPFVCSFVSLFGAEPAVGRPPEGETPAAVSSASLAIDPQAQQFRPVITIAELDTLVNPYDAFMLRQTAAALQRALPKYFVRTVTIADAEAKTQIERLRPDFLFAPASFSGMTGVEAARIATRRTNLAQSAERSVGAVFAVRADSRFQSLADLRGRRVFAGLPTAIDGWLAAARELRQQGFEPDHFFGFVGYRNNAYPDVLSALLNGSTDAAILPACLLEAVRMHGLVRAEDIRVINAKTGDLACAHSTALYPDLSLWSLSSAPETAVRDMTVALLGLRDASGYEWLTNVSHADVDGLLKDLEIGPYAYLKDMSPRALIERHFGKVLAAAGFLLLLVLNELRLHALVRRRTRELAKAMNERERLAEEASAARLELAGFERRSIVQQMSSMI…
*547260092	-------------------------------MSAEIPAEERGTGAVVSLDHSAADLKVPPDAGVIPVPGTDPIRIAVITFALPRDNLLIAEATKLALAPLFPNRGIKLIFCTFEEFDRIVLSRGAEFILGTSGAVTRLSTFGLRPLATLVSKGGPDPNRNEGSAVIVREDHREFQTLGDLKGRTIAASNALSFPGWQIVLGEVAKFGINPNAFFGKTIFTGDARSISDIVKLVLDDKADAGVLRLCAYEQFIERHPEAVGELRVLDRRDNMDVACVHSTDLYPGFTMASTELISPEAARRATLALLSMPPTERGARWTIPTNYKSVDALLESIRVGPSEKLRATMLNELIDDYLTWMLVIALLILGLLFHGWRAEVLARRQGERVRELMEQKMAQASRL…
491571423	MTRLSFRFAKRKSTAWCRWALRFACSVLAAAVSVDIPAEERGTGAVVSLDHSAADLKVPPDAGVIPVPGTDPIRIAVITFALPRDNLLIAEATKLALAPLFPNRGIKLIFCTFEEFDRIVLSRGAEFILGTSGAVTRLSTFGLRPLATLVSKGGPDPNRNEGSAVIVREDHREFQTLGDLKGRTIAASNALSFPGWQIVLGEVAKFGINPNEFFGKTIFTGDARSISDIVKLVLDDKADAGVLRLCAYEQFIERHPEAVGELRVLDRRDNMDVACVHSTDLYPGFTMAVTELISPEAARRATLALLSMPPTERGARWTIPTNYKSVDALLEAIRVGPSEKLRATMLNELIDDYLTWMLVIALLILGLLFHGWRAEVLARRQGERVRELMEQKMAQASRL…
consensus	MSADIPAEERGTGAVVSLDHSAADLKVPPDAGVIPVPGTDPIRIAVITFALPRDNLLIAEATKLALAPLFPNRGIKLIFCTFEEFDRIVLSRGAEFILGTSGAVTRLSTFGLRPLATLVSKGGPDPNRNEGSAVIVREDHREFQTLGDLKGRTIAASNALSFPGWQIVLGEVAKFGINPNAFFGKTIFTGDARSISDIVKLVLDDKADAGVLRLCAYEQFIERHPEAVGELRVLDRRDNMDVACVHSTDLYPGFTMASTELISPEAARRATLALLSMPPTERGARWTIPTNYKSVDALLEAIRVGPSEKLRATMLNELIDDYLTWMLVIALLILGLLFHGWRAEVLARRQGERVRELMEQKMAQASRLASMQRAASLTQISSIFAHELRQPLTSASLYA…
*499556784	MVALAELPAPAGRSFPIRTFPVARFLCRVLAVVAVLHLLLLGAPGRAAPSAGVPAGEIRIGVLAFLGADTTVVEWSPVVQHLQTALPGRKVRLALLDHQGLDDAVAAGTVDFVITNPGHYIELEARSGASRILTLDASPGRAPERSIGSAVITRADRQEVRAFDDLRGRRVAIVAREGFGGYQTVRRELASLGIDPERDFAELKTVGFPMSRVLEAVANGDADAGIVRACLLESRPEWATAFRVVGKRDEPGFPCATSTRLYPDWPLATLRHTSPTLAKAVAIALLAMAPDGNGMAWSVPADYQSVHEMFRELQIGPYANLREPTLMMLAERYWPWVAFLAVLLSAWILYTVRVEHLVHLRTAELHAALAVREALEARMRAGQEQADHLARLSVLGELS…
consensus	MVALAELPAPAGRSFPIRTFPVARFLCRVLAVVAVLHLLLLGAPGRAAPSAGVPAGEIRIGVLAFLGADTTVVEWSPVVQHLQTALPGRKVRLALLDHQGLDDAVAAGTVDFVITNPGHYIELEARSGASRILTLDASPGRAPERSIGSAVITRADRQEVRAFDDLRGRRVAIVAREGFGGYQTVRRELASLGIDPERDFAELKTVGFPMSRVLEAVANGDADAGIVRACLLESRPEWATAFRVVGKRDEPGFPCATSTRLYPDWPLATLRHTSPTLAKAVAIALLAMAPDGNGMAWSVPADYQSVHEMFRELQIGPYANLREPTLMMLAERYWPWVAFLAVLLSAWILYTVRVEHLVHLRTAELHAALAVREALEARMRAGQEQADHLARLSVLGELS…
*612167650	MRFTVRPGCLMLALLGVLSAGLPARSAEPPIRVGVLAYRGGDHANAVWEPTVRYLADRFPQRGAEMVPLDLPGMDAAVAAGSVDFVLTNTGNYVELEARHGVTRIATLHSSRSGASGAAVGSALIVRAGRDDIRSLADLKGKTVMAVDPDAFGGFQVAWGAMLTAGVDPYSDLKELRFSGFPVDRVAFAVRDGAVDAGVLRACVLEELAQEGHLDRAGFQVVGARTELGFGCALSTGLYPDWPLARLANTPEDLAKAVVVALFQMPDGHPAALAGGYEGWTVPMDYQPVHGLFRSLRIGPYEHLRDVTLLDLAREHWHWLALTALALLWWAVHSLRVEHLIKVRTAELRAANRELRREMAERRRAEDTARERQKEMDHVARLSILGEMASNIAHELNQP…
504008039	MRFTVRPGCLMLALLGMLSAGLPARAAEPPIRVGVLAYRGGDHANAVWEPTVRYLADRFPQRGAEMVPLDLPGMDAAVAAGGVDFVLTNTGNYVELEARHGVTRIATLHSSRSGASGAAVGSALIVRAGREDIRSLADLKGKTVMAVDPDAFGGFQVAWGAMLTAGVDPYGDLKELRFSGFPVDRVAFAVRDGAVDAGVLRACVLEELAEEGHLDRAGFQVVGARTEPGFGCALSTGLYPDWPLARLAKTPEDLAKAVVVALFQMPDGHPAARAGGYEGWTVPMDYQPVHGLFRSLRIGPYEHLRDVTLLDLAREHWHWLALAALALLWWAVHSLRVEHLIKVRTAELRAANRDLRREMAERHRAEETARERQKEMDHVARLSILGEMASNIAHELNQP…
consensus	MRFTVRPGCLMLALLGMLSAGLPARAAEPPIRVGVLAYRGGDHANAVWEPTVRYLADRFPQRGAEMVPLDLPGMDAAVAAGGVDFVLTNTGNYVELEARHGVTRIATLHSSRSGASGAAVGSALIVRAGRDDIRSLADLKGKTVMAVDPDAFGGFQVAWGAMLTAGVDPYGDLKELRFSGFPVDRVAFAVRDGAVDAGVLRACVLEELAEEGHLDRAGFQVVGARTELGFGCALSTGLYPDWPLARLAKTPEDLAKAVVVALFQMPDGHPAALAGGYEGWTVPMDYQPVHGLFRSLRIGPYEHLRDVTLLDLAREHWHWLALAALALLWWAVHSLRVEHLIKVRTAELRAANRDLRREMAERHRAEDTARERQKEMDHVARLSILGEMASNIAHELNQP…
*548224054	MVGFRNKGFKLLPLLLAGCILMASQGAIAARTAAMGSKPVITIALVDTFSPDFYLHTYVPTVDYLRTHLPQYEFKIKEIDYRDVDNGIKNVHPDFLFSSASTFGELGAFEGAHQVATKKNTQEKDAAHSLSSLFIVPAASPIHDFAEMRGRTVAITDSQSFDGWQIAKGEISKHGQDPDRFFSEVYETHYGIPDVATLVSQGFADVGVLSTCEFESMEAQGQIKRQDFRLIGVRKGISGCLRSTDQYPDVVISSMPWVSSDVMRDMTIAILSMPRNGRNFDWVVESDFQPTMDLLKSLKIGPYRYLRDMSPQGIWKRYKAEILLTVALLLAVIFHIVTLNILVRRRTAELTQALETTRRLYNERRQSHQKILNLERNSIVSQLSSMFAHEIKQPIMNIS…
consensus	MVGFRNKGFKLLPLLLAGCILMASQGAIAARTAAMGSKPVITIALVDTFSPDFYLHTYVPTVDYLRTHLPQYEFKIKEIDYRDVDNGIKNVHPDFLFSSASTFGELGAFEGAHQVATKKNTQEKDAAHSLSSLFIVPAASPIHDFAEMRGRTVAITDSQSFDGWQIAKGEISKHGQDPDRFFSEVYETHYGIPDVATLVSQGFADVGVLSTCEFESMEAQGQIKRQDFRLIGVRKGISGCLRSTDQYPDVVISSMPWVSSDVMRDMTIAILSMPRNGRNFDWVVESDFQPTMDLLKSLKIGPYRYLRDMSPQGIWKRYKAEILLTVALLLAVIFHIVTLNILVRRRTAELTQALETTRRLYNERRQSHQKILNLERNSIVSQLSSMFAHEIKQPIMNIS…
*495816825	MLALGFGMLLGFCAPAAGAPEPLTIGILDTSLNPYDAMALRETIEHLQNALPNHRLRTVTIPTAEAPGALAAHRPDFLFAPAGFAAQLKTETGTDAFRIATRRKLIHASAEETVGAVFVRLRGSPSGDLESLRGLRAATAMPNAVDGWLAAEGEIQREGYDPEKFFAEVRFLNNAFPDVLAALAARTVDVAILPACLIETLAADGLLDLRDLEVVHRKAHPEGTPQVCAHSTALYPDISLLAMPGAPERAVRQVTVALLSDEDHTSGFSQCEWLTNVSEQQVDALFRTLREGPYRYLRDMSPSALFERYRTPILAVLGILLLLVLNEFRLRRIIRERTASWLASQREAEALRQEAESARLRLAGFERRTIVEQLSGMIAHEVNTPVGTIRAYAGALKRF…
consensus	MLALGFGMLLGFCAPAAGAPEPLTIGILDTSLNPYDAMALRETIEHLQNALPNHRLRTVTIPTAEAPGALAAHRPDFLFAPAGFAAQLKTETGTDAFRIATRRKLIHASAEETVGAVFVRLRGSPSGDLESLRGLRAATAMPNAVDGWLAAEGEIQREGYDPEKFFAEVRFLNNAFPDVLAALAARTVDVAILPACLIETLAADGLLDLRDLEVVHRKAHPEGTPQVCAHSTALYPDISLLAMPGAPERAVRQVTVALLSDEDHTSGFSQCEWLTNVSEQQVDALFRTLREGPYRYLRDMSPSALFERYRTPILAVLGILLLLVLNEFRLRRIIRERTASWLASQREAEALRQEAESARLRLAGFERRTIVEQLSGMIAHEVNTPVGTIRAYAGALKRF…
*546472444	MKNKELGFRNHVTSRFTSSFLCLFTMSAIAVCMNVQANALLEELSPLRFYATKVASPNPNIEFIQQTADVIAKQIAPRKLEFAFLDIPSMEEKIKNKDVDLLVAGAGRYRSNLQYGLRDIGTIVTPLQPNPNYAVGSVILVRGDNKEIQKLADLEGKTVAVNNISGFQGLFIVLNEIFKQGFNPDTFFAKTVPVGMEQIEALELLKNKKVDAAIINSCLAEASLDRGIDILKGFKIINERKVPQINCRVSTDVYPHWSLMITPSMDIDTLNKILVAVNSMNLSVNNGYRWGLASDYSKVDELYKNLKQGTYSYLREWTVKRIWEEYGIWLISAFLIFLGMIVHHIRISYVVQRRTAQLQLALKAQKKLAEKNKTLQEAFEKEKRIAGISIFSRLLAHEL…
consensus	MKNKELGFRNHVTSRFTSSFLCLFTMSAIAVCMNVQANALLEELSPLRFYATKVASPNPNIEFIQQTADVIAKQIAPRKLEFAFLDIPSMEEKIKNKDVDLLVAGAGRYRSNLQYGLRDIGTIVTPLQPNPNYAVGSVILVRGDNKEIQKLADLEGKTVAVNNISGFQGLFIVLNEIFKQGFNPDTFFAKTVPVGMEQIEALELLKNKKVDAAIINSCLAEASLDRGIDILKGFKIINERKVPQINCRVSTDVYPHWSLMITPSMDIDTLNKILVAVNSMNLSVNNGYRWGLASDYSKVDELYKNLKQGTYSYLREWTVKRIWEEYGIWLISAFLIFLGMIVHHIRISYVVQRRTAQLQLALKAQKKLAEKNKTLQEAFEKEKRIAGISIFSRLLAHEL…
*654851321	MLFFSSSSLLFKRLIRLVFISFLWILLALTSVGAVANETVNIGLLAPRGDLIARQKWQPTFDWLSQRIDGVTFKLHPLTLVNMAEAVERRKVDFIITNPGQAVQLGRQFELSWIATLTKPNMGTHGVGSVLVVKQASKYKTFSDLYQQPIAAVSEQAFGGYLTLYFSLLEQGLDPDRFFADTHFLGYPVDDSLYLLQDDDVAAAVVPVCLLETMIHDDLLAPEGYRVIGANAANNGPCQVTTNLYPNWSIAKTAHGSPVLAKQIGQALLALPPSHFAIQAVGASGWTTPVSHLSVDRLYETLDLHPLMQPFWKQALLWLKVHRDWAFVALAMVFLMGMYHCWLQIRFKRSQVDLTRTLTELAEKQSQLEHAQRIAIVGELGSSIAHEINQPLSAIRNFT…
consensus	MLFFSSSSLLFKRLIRLVFISFLWILLALTSVGAVANETVNIGLLAPRGDLIARQKWQPTFDWLSQRIDGVTFKLHPLTLVNMAEAVERRKVDFIITNPGQAVQLGRQFELSWIATLTKPNMGTHGVGSVLVVKQASKYKTFSDLYQQPIAAVSEQAFGGYLTLYFSLLEQGLDPDRFFADTHFLGYPVDDSLYLLQDDDVAAAVVPVCLLETMIHDDLLAPEGYRVIGANAANNGPCQVTTNLYPNWSIAKTAHGSPVLAKQIGQALLALPPSHFAIQAVGASGWTTPVSHLSVDRLYETLDLHPLMQPFWKQALLWLKVHRDWAFVALAMVFLMGMYHCWLQIRFKRSQVDLTRTLTELAEKQSQLEHAQRIAIVGELGSSIAHEINQPLSAIRNFT…
*515590712	MLLSHAVFAQAQTVNVDVGVLATRGGAEAQNRWQPTMDWVSERVPNTHFVLHPFTLQQMEQAVENQTVDFVITNPGQAVRLGRQYPLSWLATLSSANTTRKNGTTHAIGSALVVRNDSSFSTIESLSGQSLAAVDENAFGGYLTLRFEINKLGLSQSTYFSDTQFLGFPLDALIYQLRDKHIDGAIVPVCLIERMNKEGLIDASNYRVINNIAPDDFSCATSTPLYPNWSFAKTGKGDERLAKPITRALLSLPSHESAALAANSLGWTSPISQLSVDKLYQGLDMHPLQKPWWQEAVAWLKQNQQWGWMLFILVIALNGYHFLLEYRFSRSKRDLESTLHSLKEKNSMLEHAQRVSIVGELGSSLAHEINQPLAAIRNYSQGGLLRLKKGLPAQELIPV…
consensus	MLLSHAVFAQAQTVNVDVGVLATRGGAEAQNRWQPTMDWVSERVPNTHFVLHPFTLQQMEQAVENQTVDFVITNPGQAVRLGRQYPLSWLATLSSANTTRKNGTTHAIGSALVVRNDSSFSTIESLSGQSLAAVDENAFGGYLTLRFEINKLGLSQSTYFSDTQFLGFPLDALIYQLRDKHIDGAIVPVCLIERMNKEGLIDASNYRVINNIAPDDFSCATSTPLYPNWSFAKTGKGDERLAKPITRALLSLPSHESAALAANSLGWTSPISQLSVDKLYQGLDMHPLQKPWWQEAVAWLKQNQQWGWMLFILVIALNGYHFLLEYRFSRSKRDLESTLHSLKEKNSMLEHAQRVSIVGELGSSLAHEINQPLAAIRNYSQGGLLRLKKGLPAQELIPV…
*504241981	MRLLIVLCCLLAAAVARADEVRIGVLAYQGSERAARDFEPTVAQLRRTLPEHRFTLQPLDAAGLAAAVGRGELDFVVTNPGYYVELESAHGVTRLATLESREHAVPTDSVGSTVVVPNRPGHAERFEDLAGRRVAVVAADAFGGWRVVWREMAEAGVEPTRLAALVETGFPMERVIDALRTGRADAGVLRTCLLEELIAAGRVRADEFAVVGERPAGAFPCRLSSRLYPDWPFARLAGTSPDLAKAVTASLLTMAPVDGRAWTAPQDYSSVHALFRTLKIGPYEYLSHTTLRGLVAGYWPWFAAAAAALAWWLVHVARVESLVRRRTVELTREIQEREKAEQAARLHREQRDQFSRLGILGEMASNIAHELNQPLAAITNYAEGMTRYIDAGRTDTAFL…
497544901	MRLLIVFCCLLAAAVARADEVRIGVLAYQGSERAARDFEPTVAQLRRTLPEHRFTMLPLDAAAIAAAVGRGELDFVVTNPGYYVELESAHGVTRLATLESREHAVPTDSVGSTVVVPNRPGHAERFEDLAGRRVAVVAADAFGGWRVVWREMAEAGVEPTRLAALVETGFPMERVIDALRSGRADAGVLRTCLLEEQIAAGRVRADEFAVVGERAAGSFPCRLSSRLYPDWPFARLAGTSPDLAKAVTASLLTMAPVDGRAWTAPQDYSSVHALFRTLKIGPYEYLSQTTLRGLVAGYWPWFAAAAAALAWWLVHVARVESLVRRRTAELTREIQEREKAEQAARLHREQRDQFSRLGILGEMASNIAHELNQPLAAITNYAEGMTRYIDAGRSDTAFL…
consensus	MRLLIVFCCLLAAAVARADEVRIGVLAYQGSERAARDFEPTVAQLRRTLPEHRFTLLPLDAAAIAAAVGRGELDFVVTNPGYYVELESAHGVTRLATLESREHAVPTDSVGSTVVVPNRPGHAERFEDLAGRRVAVVAADAFGGWRVVWREMAEAGVEPTRLAALVETGFPMERVIDALRSGRADAGVLRTCLLEELIAAGRVRADEFAVVGERAAGAFPCRLSSRLYPDWPFARLAGTSPDLAKAVTASLLTMAPVDGRAWTAPQDYSSVHALFRTLKIGPYEYLSHTTLRGLVAGYWPWFAAAAAALAWWLVHVARVESLVRRRTAELTREIQEREKAEQAARLHREQRDQFSRLGILGEMASNIAHELNQPLAAITNYAEGMTRYIDAGRSDTAFL…
*636466914	-----MGRLALLISTMLLICPVRADSWYIGILSIRGDFFARSSWKPLESFLNQQLPDQQFHIRPLDLHQMQEAVKNGSVQFVVTHPGQFVQLNNHLPLRWLASLRASHGIKNVIGSVILTRRDSEIKTPADLIGKTVGAVDPMAFGGYLLGYKALSDAGLMPDRDLHLRFTGFPADALIYLLRENAVQAAIVPVCLLEMMDEEGLIHKDDFVALLKRPAPIPCVTSTRLYHGWSFAALPAVSDELADRVTRALFNAPADAVFHWGAPASTNQVEMLMRELKQHPQQRQLWMDVTSWFVQNRLAMAAGGLALMLLILNYIWVMMQVQRRGKLLERNAMQLRKQEQDLQTARQISVLGEMTSGFAHELNQPLAAIRHYAQGCAIRLRKQDPQHPLLPALEN…
490238138	MGAKTMGRLALLISTLLLICPARADSWYIGLLSIRGDAIARSSWQPLESFLNQQMPDQQFHIRPLDLHEMQEAVKNGSVQFVVTHPGQFVQLNTHFPLRWLASLRASHGVKNIIGSVILARRDGEIKTPMDLIGKTVGAIDPLAFGGYLLGYKALSDAGLRPDSDLHLRFTGFPADALIYLLRENAVQAAIVPACLLEMMDEEGLIDKVDFVALITRPESAPCVTSTRLYRDWSFAALPTVSDEVADRVTRVLLNAPDNAVFRWGAPASTSQAEALMRELKQHPQQRLLWMDVRNWFVQNRLLVAGAGLILILLILNYIWVMLLVRRRGRQLERSAIRLREQEQALETARQISVLGEMTSGFAHELNQPLSAIRHYAQGCSIRLQKQDPQHPLLSALEN…
636832132	----------MLISTLLLICPARADSWYIGLLSIRGDAIARSSWQPLESFLNQQMPDQQFHIRPLDLHEMQEAVKNGSVQFVVTHPGQFVQLNTHFPLRWLASLRASHGVKNIIGSVILARRDGEIKTPMDLIGKTVGAIDPLAFGGYLLGYKALSDAGLRPNSDLHLRFTGFPADALIYLLRENAVQAAIVPACLLEMMDEEGLIDKVDFVALITRPESAPCVTSTRLYRDWSFAALPTVSDEVADRVTRVLLNAPDNAVFRWGAPASTSQAEALMRELKQHPQQRLLWMDVRNWFVQNRLLVAGAGLILILLILNYIWVMLLVRRRGRQLERSAIRLREQEQALETARQISVLGEMTSGFAHELNQPLSAIRHYAQGCSIRLQKQDPQHPLLSALEN…
consensus	MGRLALLISTLLLICPARADSWYIGLLSIRGDAIARSSWQPLESFLNQQMPDQQFHIRPLDLHEMQEAVKNGSVQFVVTHPGQFVQLNTHFPLRWLASLRASHGVKNIIGSVILARRDGEIKTPMDLIGKTVGAIDPLAFGGYLLGYKALSDAGLRPDSDLHLRFTGFPADALIYLLRENAVQAAIVPACLLEMMDEEGLIDKVDFVALITRPESAPCVTSTRLYRDWSFAALPTVSDEVADRVTRVLLNAPDNAVFRWGAPASTSQAEALMRELKQHPQQRLLWMDVRNWFVQNRLLVAGAGLILILLILNYIWVMLLVRRRGRQLERSAIRLREQEQALETARQISVLGEMTSGFAHELNQPLSAIRHYAQGCSIRLQKQDPQHPLLSALENIDLQA…
*406975740	--------------------------------ISYLNQALPEHRFRLENHSAASLRQAIAGERIDLVITNPGYYIAMEAAFGLSRIATLESSGVSAAKALGSVVLVRSDRTDLQELSDLAGKRMAAVAPDAFGGYLLAAQEMLHNGVDPESDLKEIRFIGLPMDQIVEAVQQGQVDAGIVRACVPEQMVREKRLAPADFRVLSQRQENQFPCALSTPLYPNWPLAVTRQTDPVLAKQVARALLSMPQTADGMGWTVPADYQPVHDLYKELRVGPYAYLREITPEGLARRFWPWLLGALMALVAWIIHTVRAEHLVLRRTAQLRDSLHAREQAETRMRESQEQMEHLSRLSVLGELSGNLAHELNQPLTTIGTYARTVLRRQDSGRLTPEAISEACSQIV…
504003554	MVPKAFGGEVAIGVFAYQGERAAADWSPV---IRYLNQALPEHHFRLDQYDAAGLRQAIAGHQLDLVITNPGYYVSMEAAFGISRIATLDTKDDHPARALGSVVLARADQTKLHVLADLAGKRVAAVAPEAFGGYLVAAREMLNQGVDPESDLKEIQFVGLPMNRIIEAVQRGDVDAGIVRACLPEQLANQGKIRFEDFRVLSGRQDPDLSCALSTRLYPNWPIAVTRQTDPVLAKAVARALLSMPE-SDGMSWSVPADYQPVHDLFRELRIGPYTYLREITPEGLARRFWPWLLGLLAILMGWIVHTVRVEHQVHRRTAELRDSLAARDQAEAKMRTSQEQMEHLSRLSVLGELSGNLAHELNQPLTTIGTYARTVLRRQESGNLTPEAVTEASTEIA…
653251932	MLGSSLACAGEVAIGVFAYQGEKVANADWTPVIRYLNQAIPGQQFRLENHDAQSLRAAIAERRVDLVITNPGYYITMEAEFGLSRIATLESPDTPAAKTLGSVVFTRANRDDLRVIGDLAGKRVAAVDPDAFGGYLLAAREMLRQGIDPENDLKELRFVGLPMNRIIDAVRNGEVDAGIVRACLPEQLARQGELRLAEFRVLSHRQDEGLPCALSTPLYPNWPIAVTRHTDIALAKEVAHALLSMPAGSEGPTWTVPADYQPVHDLYRELRIGPYAYLRDITPEGLVRRFWPWLLATLLALLGWIVHTVRVEHLVHRRTSELRDSLAARERAEACMRDSQEQMEHLSRLSVLGELSSNLAHELNQPLTTIGTYARTVLRRQESGKLTPEAVSEACTEIA…
consensus	IRYLNQALPEHHFRLENHDAASLRQAIAGERIDLVITNPGYYIAMEAAFGLSRIATLESKDDHAAKALGSVVLARADRTDLHVLADLAGKRVAAVAPDAFGGYLLAAREMLHQGVDPESDLKEIRFVGLPMNRIIEAVQNGDVDAGIVRACLPEQLARQGELRFADFRVLSGRQDEDLPCALSTPLYPNWPIAVTRQTDPVLAKAVARALLSMPAGSDGMGWTVPADYQPVHDLYRELRIGPYAYLREITPEGLARRFWPWLLGALAALLGWIVHTVRVEHLVHRRTAELRDSLAAREQAEACMRDSQEQMEHLSRLSVLGELSGNLAHELNQPLTTIGTYARTVLRRQESGKLTPEAVSEACTEIASEAERAGGIVQRIRHFARKRSAVREPVDLAEI…
*547481570	-----------------------------------------------------------------------------------------------MLAEVSRNHAYSPKEAVSSVFIVRNDRKDLQKITDLKGRVLSATEPHDFDGMLVGMGEIATRGFDPDTFFSKTLFSHYQYPDVATYVKVGAADVGILGTCQYEKLLTTGQIQPGEFRVLEAKNNTEACIRSTERYPDTVFYALDTAPIDEVKAVSLSLLSMPKGEFDFEWVPASGFLKVYDLMKSLKLGPYEHLRETTVKDFILSHQKELLLAALLLCAILVHVVRVNWLVNRRTEELKFALAVQRATERKARENRQKLDLLEKSRVISQMSSIFAHEVKQPITNLIYYASALSLLLQQLGVKD…
496086887	MRKWVFLCLLFLPFLSSAAEREIRIGLIDTFDQDFYLETFVPTIEHIQKTLKDYKITVVELQQNNLLANVVKERPDFLVSSAGNFVTLISKLGAQQIATVSRNHAYSPKEAVSSVFIVRNDRKDLQKITDLKGRVLSATEPHDFDGMLVGMGEIAARGFDPDTFFSKTLFSHYQYPDVATYVKVGAADVGILGTCQYEKLLTTGQIQPGEFRVLEAKNNTEACIRSTERYPDTVFYALDTAPIDEVKAVSLSLLSMPKGEFDFEWVPASGFLKVYDLMKSLKLGPYEHLRETTVKDFILSHQKELLLAALLLCAILVHVVRVNWLVNRRTEELKFALAVQRATERKARENRQKLDLLEKSRVISQMSSIFAHEVKQPITNLIYYASALSLLLQQLGVKD…
546471311	MRKWVFLCLLFLPFLSSAAEREIRIGLIDTFDQDFYLETFVPTIEHIQKTLKDYKITVVELQQNNLLANVVKERPDFLVSSAGNFVTLISKLGAQQIATVSRNHAYSPKEAVSSVFIVRNDRKDLQKITDLKGRVLSATEPHDFDGMLVGMGEIAARGFDPDTFFSKTLFSHYQYPDVATYVKVGAADVGILGTCQYEKLLTTGQIQPGEFRVLEAKNNTEACIRSTERYPDTVFYALDTAPIDEVKAVSLSLLSMPKGEFDFEWVPASGFLKVYDLMKSLKLGPYEHLRETTVKDFILSHQKELLLAALLLCAILVHVVRVNWLVNRRTEELKFALAVQRATERKARENRQKLDLLEKSRVISQMSSIFAHEVKQPITNLIYYASALSLLLQQLGVKD…
496139669	MRKWVFLCLLFLPFLSLAAEREIRIGLIDTFDQDFYLETFVPTIEHIQKTLKDYKITVIELQQHNLLANVVKERPDFLVSSAGNFVTLISKLGAQQIATVSRNHAYSPKEAVSSVFIVRNDRKDLQKITDLKGRVLSATEPHDFDGMLVGMGEIAARGFDPDTFFSKTLFSHYQYPDVATYVKVGAADVGILGTCQYEKLLTTGQIQPGEFRVLEAKNNTEACIRSTERYPDTVFYALDTAPIDEVKAVSLSLLSMPKGEFDFEWVPASGFLKVYDLMKSLKLGPYEHLRETTVKDFILSHQKELLLAALLLCAILVHVVRVNWLVNRRTEELKFALAVQRATERKARENRQKLDLLEKSRVISQMSSIFAHEVKQPITNLIYYASALSLLLQQLGVKD…
consensus	QIATVSRNHAYSPKEAVSSVFIVRNDRKDLQKITDLKGRVLSATEPHDFDGMLVGMGEIAARGFDPDTFFSKTLFSHYQYPDVATYVKVGAADVGILGTCQYEKLLTTGQIQPGEFRVLEAKNNTEACIRSTERYPDTVFYALDTAPIDEVKAVSLSLLSMPKGEFDFEWVPASGFLKVYDLMKSLKLGPYEHLRETTVKDFILSHQKELLLAALLLCAILVHVVRVNWLVNRRTEELKFALAVQRATERKARENRQKLDLLEKSRVISQMSSIFAHEVKQPITNLIYYASALSLLLQQLGVKDDRVEYALKQMNSQAKRTSDIVEHVRSYAKHKANRSEVFNLVEVIRRAINSINKEEIEGVQTTANLPQEAIAVGDSFEIELAVLNVLKNALKAAKN…
*546472165	---------------------------------------------------------------------------------------------------------------------------------------MEDLRKKRLVTRDIDSLSGWLGAKGKLADRIRAKEDQPHLFSTKYSYPDVYSYLLSGEADAAVIPTCELENLSNAHLFKVIDEEKTSLACKSSSPLYPDFVFSSFPDASPEVVKNFTVSLLTMPKMPDGASWGIANDFRSVLQLFKKLELGPYRPEPFSVRAFIEKYKTEVFLALALLLGVLFHIYRSNSLVFQRTAELREAIDQRDRVAEVARNSLKRLSQMEKRGILSQLSHMFAHELKQPLSTVVNYANGLKMYGEQKTLD…
496086691	MFRKVLTLLLCSAVLCTPWTAHSADNRREVRIAVLFTEDPLFFINTFAPTLDHLRKALPQYKIVTKEISGHEAPEDIRKEHFSFLISSAGFYASFDPSSAGLRQIATRHDARAKTASESIGSTIIALTDRNDLKRMEDLRKKRLVTRDIDSLSGWLGAKGKLADHISAKEDQPHLFSTKYSYPDVYSYLLSGEADAAVIPTCELENISNAHLFKVIDEEKTSLACKSSSPLYPDFVFSSFPDASPEVVKNFTVSLLTMPKMPDGAAWGIANDFRSVLQLFKKLELGPYRPEPFSVGAFIEKYKTEVFLALALLLGVLFHIYRSNSLVFQRTAELREAIDQRDRVAEVARNSLKRLSQMEKRGILSQLSHMFAHELKQPLSTVVNYANGLKMYGEQKALD…
consensus	MEDLRKKRLVTRDIDSLSGWLGAKGKLADHIRAKEDQPHLFSTKYSYPDVYSYLLSGEADAAVIPTCELENISNAHLFKVIDEEKTSLACKSSSPLYPDFVFSSFPDASPEVVKNFTVSLLTMPKMPDGAAWGIANDFRSVLQLFKKLELGPYRPEPFSVGAFIEKYKTEVFLALALLLGVLFHIYRSNSLVFQRTAELREAIDQRDRVAEVARNSLKRLSQMEKRGILSQLSHMFAHELKQPLSTVVNYANGLKMYGEQKALDPIVSQGIEAIASESSKAAHIVDRVREYAKSSRPVDSQSTMDLSQVTRKAIDAFRLYVSTQCRLQIDLPQKAEINGDLFELEILVLNLLRNAADAVEPLKDKALIKVSLASEDADWVLSIMDNGPPVPDEVLERMK…
*546471105	MRLKKFLLAAFMVLAAPCICAAKDSASVFRVSVMQSDEHLFHESIIENLEGTLEKALGTKTKVEISTDSSETIKAKLKEGRVELVFCNSVLYRALLPYGVRDLATVHSDWNPNPNRADGAALIVRRDSEISSLNQLLNLKELKVAMEKGRHFDVLYYLLGEFEALKLDSEKFNSFLLESTQKSSELVKGVIQGKADAALLPACFLEQHVVEYPSLYREIKVLNPLRSSELPCTVSTTLYPNWSVLITPNISMKQATDIAATLLTQPKSSDGAWWSVSTQFDGVDKLLKNLKVEQYSYLREWTLRRFFEEYFPFIILFGAFLTGVILYSCIANRLIKIKTRQLSQSLLRLSKYKKEFELVRRDNEIYHRMGIVSHISSLISHELRQPLNTISCYSQGLLM…
496139653	-------------------------------------------------------------------------------------------------------------------------------------------------MEKNRHCDVLYYILGEFETLKLDSEKFKTFLLDNTGKSSELVKEVVQGKADAALLPACFLEQHVVEYPSLYREIKVLNPLRSSELPCTVSTTLYPNWSVLITPNISMKQATDIAATLLTQPKSSDGAWWSVSTQFDGVDKLLKNLKVEQYSYLREWTLRRFFEEYFPFIILFGAFLTGVILYSCIANRLIKIRTRQLSQSLLRLSKYKKEFELVRRDNEIYHRMGIVSHISSLISHELRQPLNTISCYSQGLLM…
consensus	MRLKKFLLAAFMVLAAPCICAAKDSASVFRVSVMQSDEHLFHESIIENLEGTLEKALGTKTKVEISTDSSETIKAKLKEGRVELVFCNSVLYRALLPYGVRDLATVHSDWNPNPNRADGAALIVRRDSEISSLNQLLNLKELKVAMEKGRHCDVLYYILGEFEALKLDSEKFKSFLLDNTGKSSELVKEVIQGKADAALLPACFLEQHVVEYPSLYREIKVLNPLRSSELPCTVSTTLYPNWSVLITPNISMKQATDIAATLLTQPKSSDGAWWSVSTQFDGVDKLLKNLKVEQYSYLREWTLRRFFEEYFPFIILFGAFLTGVILYSCIANRLIKIKTRQLSQSLLRLSKYKKEFELVRRDNEIYHRMGIVSHISSLISHELRQPLNTISCYSQGLLM…
*495818816	SAHPLTGAPSEAAHPGIATYARLAVYAPRGPAIARARWGETTRVLGTALPEMRVIMQPYDGDALERAVANGLADFVLAPAPVLARLSGRYPIETVAQSTAAVRENDPMAASGAAVIVANNDPALVVGDLQDRILWAAGDSDAEGLAGLRLMLRREGPAAERRFTEIRHMGYPVDAVVYQVRAMRGSVGVVPVCLVESMVREGLIGPNDVRVLGSSNEPPGRCRASGALFPGWALASAAFTPEAKRNALVDVLLKLPPGHPSLLAGSIAGWTLPPTGPASTQALGRLLVPEPTLTERVAAFISIRRTETGLIALGVLTFVILFALYTAFLQIRFSRTKRALIRTHSELEEKRNALEHAQRVMLVGELGTSLAHELNQPLESILNYSHGCRARAENIPEAS…
consensus	SAHPLTGAPSEAAHPGIATYARLAVYAPRGPAIARARWGETTRVLGTALPEMRVIMQPYDGDALERAVANGLADFVLAPAPVLARLSGRYPIETVAQSTAAVRENDPMAASGAAVIVANNDPALVVGDLQDRILWAAGDSDAEGLAGLRLMLRREGPAAERRFTEIRHMGYPVDAVVYQVRAMRGSVGVVPVCLVESMVREGLIGPNDVRVLGSSNEPPGRCRASGALFPGWALASAAFTPEAKRNALVDVLLKLPPGHPSLLAGSIAGWTLPPTGPASTQALGRLLVPEPTLTERVAAFISIRRTETGLIALGVLTFVILFALYTAFLQIRFSRTKRALIRTHSELEEKRNALEHAQRVMLVGELGTSLAHELNQPLESILNYSHGCRARAENIPEAS…
*496087825	MLIRFADKDIQPQANERLGFMKSFVLCLTKEAPLRRVFDSVLFFLFLCFWGLISAGFSAAADSTSSQVQKDHPVEVFLERTKGGNSQFYIPESANLLVGSLGDQNWEVLSYDRPELVSVLRHNAPDFIFTNSDLGAVLQRYLHYKHLLSFKNRVSTDAGKLSGSLIVISKNSNIQNLDELAGKKIGRLATSSMAGWKTAVGEATARGFTTQDFFRRIQSFPDNEEMINALINGDISAAILQGCHYERLPVGLREQLKPLEPREFTETRCLSTSELYPAWSLLASPKVPEQMQMKVLGALKNERALSEFGEWTAPAPLRDVYALLKRSGDELIDEFEPETWTDLLWKMRYPTLFVLLILFSLFIHDRLVVKEVAKQTALVKEGLRKQWAIEKKMETWERA…
consensus	MLIRFADKDIQPQANERLGFMKSFVLCLTKEAPLRRVFDSVLFFLFLCFWGLISAGFSAAADSTSSQVQKDHPVEVFLERTKGGNSQFYIPESANLLVGSLGDQNWEVLSYDRPELVSVLRHNAPDFIFTNSDLGAVLQRYLHYKHLLSFKNRVSTDAGKLSGSLIVISKNSNIQNLDELAGKKIGRLATSSMAGWKTAVGEATARGFTTQDFFRRIQSFPDNEEMINALINGDISAAILQGCHYERLPVGLREQLKPLEPREFTETRCLSTSELYPAWSLLASPKVPEQMQMKVLGALKNERALSEFGEWTAPAPLRDVYALLKRSGDELIDEFEPETWTDLLWKMRYPTLFVLLILFSLFIHDRLVVKEVAKQTALVKEGLRKQWAIEKKMETWERA…
*499599973	MQIWAAHQPLVKCFRAQLKTTVMTVTVTVTVTVMLLIFLLSAYQANAQIYYLGVLAPQGETAAQQRWQPWLDGLNKHLKEDTVVLVPLALENWQQQIEVPQFAFVLGPQIQFIKMDTAGWRWLATLQANTPNKKSDEFKISTVKQSDFKTDAQYKLYKQLENERVLSKQDKADKAINQPNAMEQIASALWVRVDSDIYQLQDLSQRKIAAVNPDAFAGYLLVAHLLQKNGVPPSDYRTQFVDYPIELTLSTLASGAVEAAIAPLCLMEEMAAQGKIEQSQYRLINPVTTDSNCQSSTKIYPNWTLAATREAPAALTEQINQYLFSTGSQDTDHSSALEFDEAANLRWLTPESNSDAERILYEMGQHPAQKSLGTHLFDWIKSHRWWMSIIVFVVLISTI…
consensus	MQIWAAHQPLVKCFRAQLKTTVMTVTVTVTVTVMLLIFLLSAYQANAQIYYLGVLAPQGETAAQQRWQPWLDGLNKHLKEDTVVLVPLALENWQQQIEVPQFAFVLGPQIQFIKMDTAGWRWLATLQANTPNKKSDEFKISTVKQSDFKTDAQYKLYKQLENERVLSKQDKADKAINQPNAMEQIASALWVRVDSDIYQLQDLSQRKIAAVNPDAFAGYLLVAHLLQKNGVPPSDYRTQFVDYPIELTLSTLASGAVEAAIAPLCLMEEMAAQGKIEQSQYRLINPVTTDSNCQSSTKIYPNWTLAATREAPAALTEQINQYLFSTGSQDTDHSSALEFDEAANLRWLTPESNSDAERILYEMGQHPAQKSLGTHLFDWIKSHRWWMSIIVFVVLISTI…
*565866943	MCVATPLYAKTWLVGIQAPNGASSTQQEWQPWIDWLSSLFVDDDFSLVALNTNDFQQSLQSNRLDFVIAQPMQLLLLPEPIAFQRLASLENHPTMKSFNDYQIGSAIWVNKESSINELKELKHKKIAAVSPLVFGGFLAGLAALQQQGVTENDLLIRFTEYPVSKVLSLLANHEVDAAIMPFCLMEELEEKVREGISQDFKLLQPNVPNAKCRGNIIFKANWLLVAMSQTPSALNKKIVRALLSEEVPDDLPHWQVPQATEEAEKILFELGRHPYQHNMWDSLKIFISKYWLWFLLLGLISALMAVNHIVAIYLARRRLHDYQKANQALLKTEQMMYKADRLYALGEMTSGIAHELNQPLASMAYYVDGLKLQLKAQKLTEDKLTTALDNMAKEIEASK…
consensus	MCVATPLYAKTWLVGIQAPNGASSTQQEWQPWIDWLSSLFVDDDFSLVALNTNDFQQSLQSNRLDFVIAQPMQLLLLPEPIAFQRLASLENHPTMKSFNDYQIGSAIWVNKESSINELKELKHKKIAAVSPLVFGGFLAGLAALQQQGVTENDLLIRFTEYPVSKVLSLLANHEVDAAIMPFCLMEELEEKVREGISQDFKLLQPNVPNAKCRGNIIFKANWLLVAMSQTPSALNKKIVRALLSEEVPDDLPHWQVPQATEEAEKILFELGRHPYQHNMWDSLKIFISKYWLWFLLLGLISALMAVNHIVAIYLARRRLHDYQKANQALLKTEQMMYKADRLYALGEMTSGIAHELNQPLASMAYYVDGLKLQLKAQKLTEDKLTTALDNMAKEIEASK…
*488366339	MKKAFLLMIGLGLASLAQADTWTVGVLAMRGDAATARHWQPLADSLTQRVPGEQFRIQPLDLGQMREAVNQKTIQFVVTNPAQFVQLNSHYHLRWLASLRSAEGKTDAGNIIGSVILVNRESNLQDPQDLMSKTVGAIDPLAFGGYLTGYKALYDRGIRPGKDFRLRFTGFPGDALLYLLREKAIQAAIVPVCLLEQMDAEGLIDKTAFRPLIINPIASPCVTSTPLYPNWSFAALPEVNNALADKVARALLNNQQSPFLWGAPASTSDVESLLRAVNQHPEQRRLWQDVRSWLMQHQLLVGVTGLMLFLFTLNYIWIALLVRRRGRQLAQAGEALRQQEIALENARQLSVLGEMASGFAHELNQPLSAIRHYAQGCLVRLRHSDNTHFLIPALEQIDT…
consensus	MKKAFLLMIGLGLASLAQADTWTVGVLAMRGDAATARHWQPLADSLTQRVPGEQFRIQPLDLGQMREAVNQKTIQFVVTNPAQFVQLNSHYHLRWLASLRSAEGKTDAGNIIGSVILVNRESNLQDPQDLMSKTVGAIDPLAFGGYLTGYKALYDRGIRPGKDFRLRFTGFPGDALLYLLREKAIQAAIVPVCLLEQMDAEGLIDKTAFRPLIINPIASPCVTSTPLYPNWSFAALPEVNNALADKVARALLNNQQSPFLWGAPASTSDVESLLRAVNQHPEQRRLWQDVRSWLMQHQLLVGVTGLMLFLFTLNYIWIALLVRRRGRQLAQAGEALRQQEIALENARQLSVLGEMASGFAHELNQPLSAIRHYAQGCLVRLRHSDNTHFLIPALEQIDT…
*545092274	MRKFIVLSLTYIMLSLFPFFAGADNWKIGILAQRGETFLSQQWQPWINWLNQRDPQQHFSLVPLQLDDLSQDKVDNIDFILTNQSQFFYLNDQPVRWLATLQSPRQQHTNAGKVGSAILVNTDSDFYQITDLKGKTLSAVGENAFGGFLLGYNVLYQQGLVEDKNIFFRFSGFPVDNTVFWLQQHKVDAAIVPVCILEDLAREGKVNFSDFRVLAPQNNDLGCVSSTPLLPNWSLAAMAQVPDNIVKKMMTILLGDVPADLPQWNPPYSDQQADNILRNLFRHPQQQNLWQSVKYWIYQHQWQLFLLLFFIIFNYLWISYQVHRKSKALTQAHQEMRLYEQQLIKADRLSILGEMSAGIAHEINQPLTAIGMYSEGLKQQLKQRSDATFELQILDKIQV…
503511505	-----MLSLTYIMLSLFPFFAGADNWKIGILAQRGETFLSQQWQPWINWLNQRDPQQHFSLVPLQLDDLSQDKADNIDFILTNQSQFFYLNDQPVRWLATLQSPRQQHTNAGKVGSAILVNTESNFHQIADLKGKTLSAVGENAFGGFLLGYNVLYQQGLVEGKNIFFRFSGFPVDNTVFWLQQHKVDAAIVPVCILEDLAREGKVNFSDFRVLAPQSNDLGCVSSTPLLPNWSLAAMAQVPDNIVKKIMTILLGDVPADLPQWNPPYSDQQADNILRNLFRHPQQQNLWQSVKYWINQHQWQLLLLLFFIIFNYLWISYQVHRKSKALTQAHQEMRLYEQQLIKADRLSILGEMSAGIAHEINQPLTAIGMYSEGLKQQLKQRSDATFELQILDKIQV…
consensus	MRKFIMLSLTYIMLSLFPFFAGADNWKIGILAQRGETFLSQQWQPWINWLNQRDPQQHFSLVPLQLDDLSQDKADNIDFILTNQSQFFYLNDQPVRWLATLQSPRQQHTNAGKVGSAILVNTDSDFHQIADLKGKTLSAVGENAFGGFLLGYNVLYQQGLVEDKNIFFRFSGFPVDNTVFWLQQHKVDAAIVPVCILEDLAREGKVNFSDFRVLAPQNNDLGCVSSTPLLPNWSLAAMAQVPDNIVKKIMTILLGDVPADLPQWNPPYSDQQADNILRNLFRHPQQQNLWQSVKYWINQHQWQLFLLLFFIIFNYLWISYQVHRKSKALTQAHQEMRLYEQQLIKADRLSILGEMSAGIAHEINQPLTAIGMYSEGLKQQLKQRSDATFELQILDKIQV…
*499539330	--------MPSIKRVTQKNKPQNKQKSCVAGGYWLNVIGYSVVTLAAIAFSHTIFAKDPQSADSAFNQKIDVGILATRGNLEALNRWQPTMDWLERKIPNTEFVLYPYTLEQMTEAVKAQTVDFVITNPGQSVLLGRQYPLSWLATLRSQQQGGTTLAIGSALVVRNDSSYFTLTDLDNQPVAAVSDSAFGGYLTLRRKMQQRSLDPNRFFSTVDFIGFPLDAILYKLRDKHVEAAVLPVCQLETMGREGLIDFSQYRVLDNQAPVGFGCQVSTALYPNWSFAKTGKASETLAKQIARALLDLPERDPAAIAAHSLGWSAPISQLKIDKLYQDLDLHPLQKPWWQEAFTWLKSNQQWGWTFLLFVVVLNLYHFLLEYRFSRNQRLLIATQNRLKEKNAM…
493270864	MNEMKCWIVPSLKRNSQKKKPKKKQRSCVAGGYWLNVIGYSVVILAAIAFPHTIFAKDPPPANSAINQKVDVGILATRGSLEALNRWQPTMDWLERKIPRTEFLLHPYTLEQMTDAVKTQTVDFVITNPGQSVRLGRQYPLSWLATLRSQQQGGTTLAIGSALVVRNDSPYFTLTDLDNQPVAAVSDSAFGGYLTLRRNMQQLSLDPNRFFSTVDFIGFPLDAILYKLRDKHVEAAVLPVCQLETMGKEGLIDFSQYRVLDNQAPVGFGCQVSTALYPNWSFAKTGKASETLAKKIARALLDLPERDPAAIAANSLGWSAPISQLKIDKLYQDLDLHPLQKPWWQEALTWLKSNQQWGWTFLLFVVVLNLYHFLLEYRFSRNQRLLIATQNRLKEKNAM…
consensus	MPSIKRNSQKKKPKKKQKSCVAGGYWLNVIGYSVVILAAIAFPHTIFAKDPPPADSAFNQKIDVGILATRGNLEALNRWQPTMDWLERKIPNTEFLLHPYTLEQMTDAVKAQTVDFVITNPGQSVLLGRQYPLSWLATLRSQQQGGTTLAIGSALVVRNDSPYFTLTDLDNQPVAAVSDSAFGGYLTLRRKMQQLSLDPNRFFSTVDFIGFPLDAILYKLRDKHVEAAVLPVCQLETMGKEGLIDFSQYRVLDNQAPVGFGCQVSTALYPNWSFAKTGKASETLAKKIARALLDLPERDPAAIAAHSLGWSAPISQLKIDKLYQDLDLHPLQKPWWQEAFTWLKSNQQWGWTFLLFVVVLNLYHFLLEYRFSRNQRLLIATQNRLKEKNAMLEHAQRVA…
*491579187	MRPLHFARELLLLAAAFLLHAGETFAGVILTPEQLEAQPHKPGVVRFGFLKPMKAYGDNNYQPGEADIRRPLMEHLERTMPDVTFQFVEYHLPELYAAARSQRIDFGLMSAGHYVELRPYGAYALGTVFTSRFPDPNRFAGALFVTTDRHPEIRTIADMKGRRAVLNSKANFINYQIPMAAVADAGFDPDDFFKSEIITHDQPQLTVEKLLNGDADVSAFRICEYEALLEKWPELEGRLRPVAPAHENTRACLRSTSLFPGWTVARTSSLVEPAMTKRMVEALMSMPVDPKSGMGFSVATEFDRVDRVFKTLRIGPYAYLREWTLERIWQKYSAVVVTVVLLLLGGFVHLRIVERQAQARARELNEAYVRQREIESKAIETEERLRAMSRLGVVSQLSS…
consensus	MRPLHFARELLLLAAAFLLHAGETFAGVILTPEQLEAQPHKPGVVRFGFLKPMKAYGDNNYQPGEADIRRPLMEHLERTMPDVTFQFVEYHLPELYAAARSQRIDFGLMSAGHYVELRPYGAYALGTVFTSRFPDPNRFAGALFVTTDRHPEIRTIADMKGRRAVLNSKANFINYQIPMAAVADAGFDPDDFFKSEIITHDQPQLTVEKLLNGDADVSAFRICEYEALLEKWPELEGRLRPVAPAHENTRACLRSTSLFPGWTVARTSSLVEPAMTKRMVEALMSMPVDPKSGMGFSVATEFDRVDRVFKTLRIGPYAYLREWTLERIWQKYSAVVVTVVLLLLGGFVHLRIVERQAQARARELNEAYVRQREIESKAIETEERLRAMSRLGVVSQLSS…
*492605466	MTGAAFISTVPTEPHSNAWPDDRLGAIVNCQHTFKESLLRSPAPLPPTRKLWLALLLWLVAVPLLAASADPASIEAAPMQAQDQPVRVGVLATRGLPVARHQWQPLMIWLDKRVPGQHFELMPLELDALADAVAGQRLDFVITNPGQSVSLSRQYPLAWLATLKSPAGGDNLAIGAALVVRADAPFQHWQDLKRQPVAAVSENAFGGYLAYRFEASQQGVRLDNFFSAVRFTGFPLDRLITQLAAGKVSAAIVPVCQLERMAREGKIAYADFRVLDNRAPAGFGCQSSTRLYPNWSFAKTEQASPELALAVTRALFALPPDSLAAIAADSAGWTVPTSQLSIDRLLKALDRHPLQGPWWQSAWHWLRQHQQWGWGALLLMLLLGGHHLLLQHLFNRSQR…
consensus	MTGAAFISTVPTEPHSNAWPDDRLGAIVNCQHTFKESLLRSPAPLPPTRKLWLALLLWLVAVPLLAASADPASIEAAPMQAQDQPVRVGVLATRGLPVARHQWQPLMIWLDKRVPGQHFELMPLELDALADAVAGQRLDFVITNPGQSVSLSRQYPLAWLATLKSPAGGDNLAIGAALVVRADAPFQHWQDLKRQPVAAVSENAFGGYLAYRFEASQQGVRLDNFFSAVRFTGFPLDRLITQLAAGKVSAAIVPVCQLERMAREGKIAYADFRVLDNRAPAGFGCQSSTRLYPNWSFAKTEQASPELALAVTRALFALPPDSLAAIAADSAGWTVPTSQLSIDRLLKALDRHPLQGPWWQSAWHWLRQHQQWGWGALLLMLLLGGHHLLLQHLFNRSQR…
*491573108	---------------------------------------------MNPRLFSLQPGADAIKKLGALLVLGACGLFCPLSGSAAAAPSQPDALTAASFSSDFPTEHMPLKVGVVKYVRPSPYEPIVEATIGALKRVFGTANVIVTHYDLAGLSQAIREGEVDLFLSSSGFYVRMERYGARAAATVASNSYPNPNHNDGSTIVVSAARKSLNKLSDLKGAKLVLSSPQAFTGRQLAEHVLLKAGLNPETLFSSRVYLGDGKRLEGAIPMILSGEADVGIFRLCYLEDWLASHPNAKGQLKVLNRLDSAERPEPCMRSTALYPSWTVATTPATNPRVSRLVLRTLFEMPPTFERGLYWSAATDYSSVDQVFHDLRIGPYAYLRDWTVRRLIDEYGTWILVFA…
512680272	MRRCGRFHYACTALALNARMQGRAVPKRFFGPRRQRAKPSFLQQPMNPRLFSLPPGADAIKKLGALMLFGVCGLFCPLSGSAAEAPSTPDALTAASFSSDFPAEHMPLKVGVVKYVRPSPYEPIVEATIGALKRVFGTANVIVTHYDLTGLSQAIREGEVDLFLSSSGFYVRMERYGARAAATVASNSYPNPNHNDGSTIVVSAARKSLNKLSDLKGAKLVLSSPQAFTGRQLAEHVLLKAGLNPETLFSSRVYLGDGKRLEGAIPMILSGEADVGFFRLCYLEEWLASHPNSKGQLKVLNRLDSAERPEPCMRSTALYPSWTVATTPATDPRVSRLVLRALFEMPPTFERGLYWSAATDYSSVDQVFHDLRIGPYAYLRDWTVRRLIDEYGTWILLFA…
consensus	MNPRLFSLPPGADAIKKLGALLLFGACGLFCPLSGSAAAAPSQPDALTAASFSSDFPAEHMPLKVGVVKYVRPSPYEPIVEATIGALKRVFGTANVIVTHYDLAGLSQAIREGEVDLFLSSSGFYVRMERYGARAAATVASNSYPNPNHNDGSTIVVSAARKSLNKLSDLKGAKLVLSSPQAFTGRQLAEHVLLKAGLNPETLFSSRVYLGDGKRLEGAIPMILSGEADVGFFRLCYLEDWLASHPNAKGQLKVLNRLDSAERPEPCMRSTALYPSWTVATTPATDPRVSRLVLRALFEMPPTFERGLYWSAATDYSSVDQVFHDLRIGPYAYLRDWTVRRLIDEYGTWILLFALLLLGLIFHSVRVSQLVRVRTAHLQEALHEQKRLQNDARAAAERV…
*496139507	MFRSISKLLFLIALGAACATSVWSKTITIGILDTIDPWFYVQTFGPTMEHLRKVIPQYEIKSVELSFENLQKAIKAGELDFFIAPSGFFAYVAESAGARHIATRHPQGAKDPSKSVGSVFVVRANDSRFNTLSDLVRVSVAATDSNSFDGWIIALGELLLQNLDPKRLFSVITYTGYGIPDVASMVLNKQVDVGILKTCDLEQFEREGTIAKGALRVLNPKNDSLISCKVSTDLYPDVVFASLPKADSNLVKTVSVGLLTMDRTRGGDSWGFASDFTPVSSLYRSLEIGPYEYLKETGFIGFAKRYRHYLYGFAALLILILLYTASVRRIVSIRTRDLTIALKEKDKAEKEARESRENLFQLEKAGVVSELSAMFAHEAHQPIASLINYADGLKLYLKG…
consensus	MFRSISKLLFLIALGAACATSVWSKTITIGILDTIDPWFYVQTFGPTMEHLRKVIPQYEIKSVELSFENLQKAIKAGELDFFIAPSGFFAYVAESAGARHIATRHPQGAKDPSKSVGSVFVVRANDSRFNTLSDLVRVSVAATDSNSFDGWIIALGELLLQNLDPKRLFSVITYTGYGIPDVASMVLNKQVDVGILKTCDLEQFEREGTIAKGALRVLNPKNDSLISCKVSTDLYPDVVFASLPKADSNLVKTVSVGLLTMDRTRGGDSWGFASDFTPVSSLYRSLEIGPYEYLKETGFIGFAKRYRHYLYGFAALLILILLYTASVRRIVSIRTRDLTIALKEKDKAEKEARESRENLFQLEKAGVVSELSAMFAHEAHQPIASLINYADGLKLYLKG…
*648664226	MRLPFLLALALTAAQLPAQADSIRIGVLAFQGSERAAKDFEPTIAHLAQSLPEHSFTLVPLDLAGMERAARAGGLGFLITNPGNYIELESSFGITRLATLETRNHAIPTDTVGSTIIVANRPRHPAQLSGLAGARLAVVDKDAFGGWHVIQREMEAHGLPARRLTTILETGFPMNNVITALRKGRADAGIIRACLLEEEIAAGRVAPDEFAVVGERPEPGFPCRLSSRLYPDWPFARLAGTPPDLAKAVTASLLSMAPADGRAWTAPQDYTSVHALFRQLKIGPYANLEHSTFLNFLRAHWQWFLTACLGVVWWIIHVARVETLVRRRTAELTREIQEREKAEQTARTHREERDQFSRLGILGEMASNIAHEINQPLAAITNYAEGMTRLIDAGRTDPA…
consensus	MRLPFLLALALTAAQLPAQADSIRIGVLAFQGSERAAKDFEPTIAHLAQSLPEHSFTLVPLDLAGMERAARAGGLGFLITNPGNYIELESSFGITRLATLETRNHAIPTDTVGSTIIVANRPRHPAQLSGLAGARLAVVDKDAFGGWHVIQREMEAHGLPARRLTTILETGFPMNNVITALRKGRADAGIIRACLLEEEIAAGRVAPDEFAVVGERPEPGFPCRLSSRLYPDWPFARLAGTPPDLAKAVTASLLSMAPADGRAWTAPQDYTSVHALFRQLKIGPYANLEHSTFLNFLRAHWQWFLTACLGVVWWIIHVARVETLVRRRTAELTREIQEREKAEQTARTHREERDQFSRLGILGEMASNIAHEINQPLAAITNYAEGMTRLIDAGRTDPA…
*500192561	MGALAFAAPEIVYQRWAPTLARVTKETGIELELVPLRPDELVERVSNSSLDFIIGNALITVAFKKDYGVSHLLTLVPLNHANPEQAVGTALISRSSLEINTLSDLEGLRVVSSDPNAFGGFQIIAGEMITAGIDPLNDLRQLEFVGFPQEKLLDFLREDRADVAILPSCVLESAIAQGKLTRGELHVLLPQFHPGFSCQASSSLYPGYAFSKLGKTDHDVARQIVRALLDIESQDQQAILGRYHTWSVPVDDSQVFTLLQQLDRWPFVTNWQRLAEDAIPWALVIAIILALGYLHHLRVKRLVKKRTQALSDEMTQHKNTQKRLFEQQQQFYRAQRVLLTGEMASGIAHELNQPLAGIRYLAQGSIYRLLAQQTELQHALSKILQQVDRAQNTIKRFRQ…
consensus	MGALAFAAPEIVYQRWAPTLARVTKETGIELELVPLRPDELVERVSNSSLDFIIGNALITVAFKKDYGVSHLLTLVPLNHANPEQAVGTALISRSSLEINTLSDLEGLRVVSSDPNAFGGFQIIAGEMITAGIDPLNDLRQLEFVGFPQEKLLDFLREDRADVAILPSCVLESAIAQGKLTRGELHVLLPQFHPGFSCQASSSLYPGYAFSKLGKTDHDVARQIVRALLDIESQDQQAILGRYHTWSVPVDDSQVFTLLQQLDRWPFVTNWQRLAEDAIPWALVIAIILALGYLHHLRVKRLVKKRTQALSDEMTQHKNTQKRLFEQQQQFYRAQRVLLTGEMASGIAHELNQPLAGIRYLAQGSIYRLLAQQTELQHALSKILQQVDRAQNTIKRFRQ…
*654630712	MMLALLLAPAARAAEVLRIGVLDYLGSEHSLSHWAVTEAALNAALPDYDFQFEPLDIRQLAAALEADRLDFVITNPGNYAELEYLYHISRIATAEGDQPVASTLVTAGDLEKLSDLAGRRLAIVSPEAFGGFQLIWSEMADADSGLPGRVELVMTGYPMQLAAQAVLERRADAAVLRACMLEELKAADPQRYAPLHAFALKPGQGTDCALSSPVFPGWPFAKTRTTRPDLAKKVAVALLSMQGGTLWTVPLDYQPVHELMRKLQIGPYVRKGPVSVREFIADYRDWLIALVVALVFWAIYSVRIETLVRRRTRALNDSNAQLVREMSERRRAEEAERQNRRELEHVARLSILGEMASSVAHELNQPLSAISTYAQGMLLRLTAGRAEPEEMRRAAGEIS…
consensus	MMLALLLAPAARAAEVLRIGVLDYLGSEHSLSHWAVTEAALNAALPDYDFQFEPLDIRQLAAALEADRLDFVITNPGNYAELEYLYHISRIATAEGDQPVASTLVTAGDLEKLSDLAGRRLAIVSPEAFGGFQLIWSEMADADSGLPGRVELVMTGYPMQLAAQAVLERRADAAVLRACMLEELKAADPQRYAPLHAFALKPGQGTDCALSSPVFPGWPFAKTRTTRPDLAKKVAVALLSMQGGTLWTVPLDYQPVHELMRKLQIGPYVRKGPVSVREFIADYRDWLIALVVALVFWAIYSVRIETLVRRRTRALNDSNAQLVREMSERRRAEEAERQNRRELEHVARLSILGEMASSVAHELNQPLSAISTYAQGMLLRLTAGRAEPEEMRRAAGEIS…
*496139370	MLLLRVKKTFRKLVFPLILTLAVWPVYATETLRLGVSSFAEHNINKSLIDPTIEAIRKAVQPDKLEVECLELGRLQNSLKNGQLDLVLSSAGNYRRFLLEGYGLRDLATMVSNQAPNPNYAEGSVFFVRSDRNDLDSIGALKNKSVSANYPFAFSGWQIAAGELLNRDFDPDHFFSKVDFLGHGASPVIEAVLSGKTDAGVVRACVLENAGLLKSGLVKVLDPKETTDFPCAVSTRLYPNWTLSTTPNTAPEVSRKVTAAVLEIKPLQNNLHWSVATDFTPIDDLFKGLEIGPFEYLRHFSFKRFMEAYWQYLVFAAIFIIGLILHGIRSEYLVNRRTHALTESLKRERKLRAESALVKSRLDKIQKVGLVGQMCSMIAHELKQPLGAAAAYCFALRRR…
546471797	MLLLRVKKTFRKLVFPLILTLAVWPVYATETLRLGVSSFAEHNINKGLIDPTIEAIRKAVQPDKLEVECLELGRLQNSLKNGQLDLVLSSAGNYRRFLLEGYGLRDLATMVSNQAPNPNYAEGSVFFVRSDRNDLDSIGALKNKSVSANYPFAFSGWQIAAGELLNRDFDPDHFFSKVDFLGHGASPVIEAVLSGKTDAGIVRACVLENAGLLKSGLVKVLDPKETTDFPCAVSTRLYPNWTLSTTPNTAPEVSRKVTAAVLEIKPLQNNLHWSVATDFTPIDDLFKGLEIGPFEYLRHFSFKRFMEAYWQYLVFAAIFIIGLILHGIRSEYLVNRRTHALTESLKRERKLRAESALVKSRLDKIQKVGLVGQMCSMIAHELKQPLGAAAAYCFALRRR…
496086415	MLLLRVKKTFRKLVFPLILTLAVWPVYATETLRLGVSSFAEHNINKGLIDPTIEAIRKAVQPDKLEVECLELGRLQNSLKNGQLDLVLSSAGNYRRFLLEGYGLRDLATMVSNQAPNPNYAEGSVFFVRSDRNDLDSIGALKNKSVSANYPFAFSGWQIAAGELLNRDFDPDHFFSKVDFLGHGASPVIEAVLSGKTDAGIVRACVLENAGLLKSGLVKVLDPKETTDFPCAVSTRLYPNWTLSTTPNTAPEVSRKVTAAVLEIKPLQNNLHWSVATDFTPIDDLFKGLEIGPFEYLRHFSFKRFMEAYWQYLVFAAIFIIGLILHGIRSEYLVNRRTHALTESLKRERKLRAESALVKSRLDKIQKVGLVGQMCSMIAHELKQPLGAAAAYCFALRRR…
consensus	MLLLRVKKTFRKLVFPLILTLAVWPVYATETLRLGVSSFAEHNINKGLIDPTIEAIRKAVQPDKLEVECLELGRLQNSLKNGQLDLVLSSAGNYRRFLLEGYGLRDLATMVSNQAPNPNYAEGSVFFVRSDRNDLDSIGALKNKSVSANYPFAFSGWQIAAGELLNRDFDPDHFFSKVDFLGHGASPVIEAVLSGKTDAGIVRACVLENAGLLKSGLVKVLDPKETTDFPCAVSTRLYPNWTLSTTPNTAPEVSRKVTAAVLEIKPLQNNLHWSVATDFTPIDDLFKGLEIGPFEYLRHFSFKRFMEAYWQYLVFAAIFIIGLILHGIRSEYLVNRRTHALTESLKRERKLRAESALVKSRLDKIQKVGLVGQMCSMIAHELKQPLGAAAAYCFALRRR…
*503111669	MQRNSKRLFGRWRNGGWLLAGWVLCFAGSALGQQRVPVAVASFDHPERVERRWQPTLDYLNQGQSDYHFEVRALPPQELRQAAERGEFDFMIQNSVKAVQFKEKFGASQLLTAAPLWTDSAEKAIGSALVMRAGEAVTEIDELAPLRVVSTSPHAFGGYYAFWRELAEHGLSPESFFQNLNFVGFPQRALLQRVLDGSADVAILPSCLLENAVRDGRVPPGALTVALDQRPQGFPCGVSSALYPYFTVTMLSSADSDVATYLVRRLLELDSTHPAAQSGLYRHWTVPVNDREVYALLKSIGLWPFETDWRYLAGEAMPYALVLALLLVAGYLHHLRVRAMVARRTQELRQEMAQHEQTQRRLTEQERAFYKAQRILLTGEMAAGIAHELNQPLASIRYL…
consensus	MQRNSKRLFGRWRNGGWLLAGWVLCFAGSALGQQRVPVAVASFDHPERVERRWQPTLDYLNQGQSDYHFEVRALPPQELRQAAERGEFDFMIQNSVKAVQFKEKFGASQLLTAAPLWTDSAEKAIGSALVMRAGEAVTEIDELAPLRVVSTSPHAFGGYYAFWRELAEHGLSPESFFQNLNFVGFPQRALLQRVLDGSADVAILPSCLLENAVRDGRVPPGALTVALDQRPQGFPCGVSSALYPYFTVTMLSSADSDVATYLVRRLLELDSTHPAAQSGLYRHWTVPVNDREVYALLKSIGLWPFETDWRYLAGEAMPYALVLALLLVAGYLHHLRVRAMVARRTQELRQEMAQHEQTQRRLTEQERAFYKAQRILLTGEMAAGIAHELNQPLASIRYL…
*548020755	MLRPLFLVLLWVAPLLPCAVSATVWGETSEPPVQIGALQRSDLEEISSQEAIFLDRLRRELLPRQVTLQYYGENDLIHMVQNGALNFVITDAAVYASLQSAVELRPLAGLVYPEAADADHMTASVAFTAQHEAGSLSLAEIKGRRLFVTDKHSFGGFLAFAAELKDEGFDPEDFFSDVSEFQKSDAELVKTVLKTPGAVGVLPACTLERLQSAGFIDAAGLTVINAKNGGGLTCRHSTKVYPGWVLASLPSSDLGLVRMVAATALAATSPGMLQWSFPPTDFRRVHNMLIDLGIGPYAGNEGKLWKGLFLRYRWWFAGIALFMLLILAHGVFVAWLVRTRTKDLRLSLLKQQKMTDEILQTRARLQSMEKVQIVSHMSTLFAHELKQPLAAIHNFSLGL…
consensus	MLRPLFLVLLWVAPLLPCAVSATVWGETSEPPVQIGALQRSDLEEISSQEAIFLDRLRRELLPRQVTLQYYGENDLIHMVQNGALNFVITDAAVYASLQSAVELRPLAGLVYPEAADADHMTASVAFTAQHEAGSLSLAEIKGRRLFVTDKHSFGGFLAFAAELKDEGFDPEDFFSDVSEFQKSDAELVKTVLKTPGAVGVLPACTLERLQSAGFIDAAGLTVINAKNGGGLTCRHSTKVYPGWVLASLPSSDLGLVRMVAATALAATSPGMLQWSFPPTDFRRVHNMLIDLGIGPYAGNEGKLWKGLFLRYRWWFAGIALFMLLILAHGVFVAWLVRTRTKDLRLSLLKQQKMTDEILQTRARLQSMEKVQIVSHMSTLFAHELKQPLAAIHNFSLGL…
*503131478	MKNIILLTLCLLLSPALAAAQWTIGILALRGDTVTQTQWQPLVDALNRAVPGEHFQLQPLDLAGMREAVNQQRIQFVLTNPAQFVQLNSNYHLRWLASLRGASAGEETSKATGSVILVRRDSAITAAHDLIGTTVGAVDPLAFGGYLLGFKALHDAGLRPGDDFRLRFSGFPADALIYLLREEAISAAIVPVCLLESMDKEGLVDKRRFRALLAKPSAQPCLVSTALYPDWSFGALPGVNDAVADAVTRALLARHAGDAYRWGAPTSTSEVESLLRELNQHPEQQRLGLTVKSWLIQHQLTLGILLAVLLLALANYIWVMILVNRRGRALEKANDALRSQQQALEQARRMSLLGEMASGFAHELNQPLSAIRMYAQGCLLRLPDNGEPQPVREAIDQIE…
consensus	MKNIILLTLCLLLSPALAAAQWTIGILALRGDTVTQTQWQPLVDALNRAVPGEHFQLQPLDLAGMREAVNQQRIQFVLTNPAQFVQLNSNYHLRWLASLRGASAGEETSKATGSVILVRRDSAITAAHDLIGTTVGAVDPLAFGGYLLGFKALHDAGLRPGDDFRLRFSGFPADALIYLLREEAISAAIVPVCLLESMDKEGLVDKRRFRALLAKPSAQPCLVSTALYPDWSFGALPGVNDAVADAVTRALLARHAGDAYRWGAPTSTSEVESLLRELNQHPEQQRLGLTVKSWLIQHQLTLGILLAVLLLALANYIWVMILVNRRGRALEKANDALRSQQQALEQARRMSLLGEMASGFAHELNQPLSAIRMYAQGCLLRLPDNGEPQPVREAIDQIE…
*654653619	MKPLLPLLFALTLISLCRIECALARQSGEAEEQHLQVGVLANWGYRQAEERWKPMMDYLSDRVDGAHFTVRPGSFEELNTALGAGEIQFIVTNPGQYLFLSNQFPLSWLATMRSRKHNGTTYAIGSTIIVRADSDYRTLYDLKGKVIAASGRHALGGYQATVGLMHKLGMNPDDFFDEVKFLGFPLGPLIFQVRDKNIDAAITPFCTLEEMVEKGVIRMEDFRVINPSRPPGYDCQVSTQLYPNWSFAASEEVSSSVTKQITGALYALTPDDPAAIQAGTLGWTAPISQLKVIQLFSDLHYQEQETSKWDLFLSWLEANRKWGILAGLLFLIATFYHLWIEYKFRQKSDTLVETERQLKRKAVQLERLHSAAVVGEIGAGLAHEINQPIAAITNYSEGG…
consensus	MKPLLPLLFALTLISLCRIECALARQSGEAEEQHLQVGVLANWGYRQAEERWKPMMDYLSDRVDGAHFTVRPGSFEELNTALGAGEIQFIVTNPGQYLFLSNQFPLSWLATMRSRKHNGTTYAIGSTIIVRADSDYRTLYDLKGKVIAASGRHALGGYQATVGLMHKLGMNPDDFFDEVKFLGFPLGPLIFQVRDKNIDAAITPFCTLEEMVEKGVIRMEDFRVINPSRPPGYDCQVSTQLYPNWSFAASEEVSSSVTKQITGALYALTPDDPAAIQAGTLGWTAPISQLKVIQLFSDLHYQEQETSKWDLFLSWLEANRKWGILAGLLFLIATFYHLWIEYKFRQKSDTLVETERQLKRKAVQLERLHSAAVVGEIGAGLAHEINQPIAAITNYSEGG…
*548022621	MLRGHSGAFTLAGFLLTLAGTAFAQNAGTAAPAHADGILNVGIVRYIRPSPHEPVIEPTIAALKARFGAANVATVTLTMDELTRSIRDKKVDVFIASAGFYRFNVIHGARDLVTLASRAYPDPNHGDGSVFVTLASTPFDTIESLKGSRLVAATPTGFTSLRIAQGELAARGYNPEKFFRQSFFTGPGNTEAAVEMLKSYKADTAVFRLCWLEDYLKAHPEENNLWRVVEPKPDSGRCLASTDLYPSWIVATTPATPPAVSRIVTETLLAMPETREGQYWSVATDFSTIDNLYKTLKIGPYQFLREWSVTRFWETFRLPIFLVIGLIVGLIFHSVRVTQLVHRKTRELTEALARETELKQEAQQAGEHIALLQRSGIIGQMSSMIAHELRQPLAAQDLF…
consensus	MLRGHSGAFTLAGFLLTLAGTAFAQNAGTAAPAHADGILNVGIVRYIRPSPHEPVIEPTIAALKARFGAANVATVTLTMDELTRSIRDKKVDVFIASAGFYRFNVIHGARDLVTLASRAYPDPNHGDGSVFVTLASTPFDTIESLKGSRLVAATPTGFTSLRIAQGELAARGYNPEKFFRQSFFTGPGNTEAAVEMLKSYKADTAVFRLCWLEDYLKAHPEENNLWRVVEPKPDSGRCLASTDLYPSWIVATTPATPPAVSRIVTETLLAMPETREGQYWSVATDFSTIDNLYKTLKIGPYQFLREWSVTRFWETFRLPIFLVIGLIVGLIFHSVRVTQLVHRKTRELTEALARETELKQEAQQAGEHIALLQRSGIIGQMSSMIAHELRQPLAAQDLF…
*495817296	MDSDRYALALSNGRVEQLATFQPVTATGADNAQGSVVFAKRGHRWNLPPEARDLPVPPGPARSALETLRGARVAAVDDVRLSSWLAAAGEAQHRGIPEKMLREQTTFFEHAPEAVLNAVLAGTHDVGILPTCILENFERAGRINIAEDLRILNPQPTDQLRCQHSTATYPGWAFGVQPDVSAVRKKTMSSILYAMRTRDYGGEWQLPTLNRSLYDLFYELKIGPYEHLATWSFERFMRENAEAIALITMLAFLVVFYAVSLSVLVRRKTKELREALEARDLIEAEAAQSRQHIANLERTGIVGQMSTIIAHELKQPLSAITNYANALHRRMEGDRFDKESFNFALTEITNEADRASKIVERVRAYAKHDYPPRKVCDLAEVIGNSITTFRRSRQTNAQI…
consensus	MDSDRYALALSNGRVEQLATFQPVTATGADNAQGSVVFAKRGHRWNLPPEARDLPVPPGPARSALETLRGARVAAVDDVRLSSWLAAAGEAQHRGIPEKMLREQTTFFEHAPEAVLNAVLAGTHDVGILPTCILENFERAGRINIAEDLRILNPQPTDQLRCQHSTATYPGWAFGVQPDVSAVRKKTMSSILYAMRTRDYGGEWQLPTLNRSLYDLFYELKIGPYEHLATWSFERFMRENAEAIALITMLAFLVVFYAVSLSVLVRRKTKELREALEARDLIEAEAAQSRQHIANLERTGIVGQMSTIIAHELKQPLSAITNYANALHRRMEGDRFDKESFNFALTEITNEADRASKIVERVRAYAKHDYPPRKVCDLAEVIGNSITTFRRSRQTNAQI…
*503914727	MKVWGVASEDVGSRGRCRQASMDGFTAVLDRHTPYLLFLDWFSIKRAYEFPGTDVCWMQDGPMKKYAGICKNASCCVGLAFLCVLFESTVLAEPLKIGVLAYRSKDYIQKQYQPLADILNQAIPDCEFSVEAMNYEELEQAVATRQIDFILTNPSHYWLMAYRSGLSAPLATLVKSEGGQALSAFGGVIFTLTDRKELQHLSDLRGKTVAVATPRSLGGYQMQAHELMKNNLYAGQDFKPFVTGMPHDRVIEAVFNGDAEVGFVRSGVLESMALQGKLDMARVQVLNRQDLPDFPAAISTRLFPEWPIASLPHINETLARRVVAALFLLTDNPEVTRQLAIRGFTIPADYTAVADLLRDLRLPPFDSPPRFTLEDVWRRYSLLIISAVVIAALISLLSL…
consensus	MKVWGVASEDVGSRGRCRQASMDGFTAVLDRHTPYLLFLDWFSIKRAYEFPGTDVCWMQDGPMKKYAGICKNASCCVGLAFLCVLFESTVLAEPLKIGVLAYRSKDYIQKQYQPLADILNQAIPDCEFSVEAMNYEELEQAVATRQIDFILTNPSHYWLMAYRSGLSAPLATLVKSEGGQALSAFGGVIFTLTDRKELQHLSDLRGKTVAVATPRSLGGYQMQAHELMKNNLYAGQDFKPFVTGMPHDRVIEAVFNGDAEVGFVRSGVLESMALQGKLDMARVQVLNRQDLPDFPAAISTRLFPEWPIASLPHINETLARRVVAALFLLTDNPEVTRQLAIRGFTIPADYTAVADLLRDLRLPPFDSPPRFTLEDVWRRYSLLIISAVVIAALISLLSL…
*504212930	MTASNSPIRCLLYPSLGEVREHVRVELFARALSERMGRPVVMSMAPTYEYLEAELASGRVEMAWGTAEQCNAFEPQARAVLRAVRSGSCYYHAAFICRSDEPLTLETLAGKRVAWVAPRSTGGHLLPVRHLESLGLRPDTLFSEQRFLGTYRKALDAVMRGESDLCALFCNHKDAHAMRATLTTYLGADAPRLTPFLFTIPTLADGLILTKRMPEADAQALISVLTRMNTDGAGLEMLMGPFRVETFVRSPGLDAPAAGPRPTGAAEYLAGELDAEGRCLRLWSPSGRAFGLDMRGGEGRKLEEVLGTAASKPLMSLLDAVLRGGSDGRLEYRLTVNGDERVYAAEITPCEPSPGDTGMRLGLLVRDVSGLRALEDPLYRLASFPLLHPEPLLELGMDG…
consensus	MTASNSPIRCLLYPSLGEVREHVRVELFARALSERMGRPVVMSMAPTYEYLEAELASGRVEMAWGTAEQCNAFEPQARAVLRAVRSGSCYYHAAFICRSDEPLTLETLAGKRVAWVAPRSTGGHLLPVRHLESLGLRPDTLFSEQRFLGTYRKALDAVMRGESDLCALFCNHKDAHAMRATLTTYLGADAPRLTPFLFTIPTLADGLILTKRMPEADAQALISVLTRMNTDGAGLEMLMGPFRVETFVRSPGLDAPAAGPRPTGAAEYLAGELDAEGRCLRLWSPSGRAFGLDMRGGEGRKLEEVLGTAASKPLMSLLDAVLRGGSDGRLEYRLTVNGDERVYAAEITPCEPSPGDTGMRLGLLVRDVSGLRALEDPLYRLASFPLLHPEPLLELGMDG…
*491578933	MPSLRIQLSALAAAVLGAAAVQAAPSHGGVAAVSSASQTGSGEGDVKIGIMDTISTAVDTASLREGLVLLSNPLEKDFRISWRDIVTPDAAQEVLHQKPDFLMLPTEQIDLMEEQGVQTFRIATRKPWTATDAAHAVGSLVVTRADRTDINTLEDLAGRHIAADTPTSLTGWLALQGEIARAGHDPEKFFGRTTFLSFAYPGVLSAVLHGSADAAVLPTCLLELLDSRGLVNAADLKAIGVKKSDAIVCRHSTALYPDISLVAFPWTPEPLVNRMTVSLLTNGGDANYEWSAMVGTSDLRELYRLLEIGPYRHLRDMSPMAVYKRWQTEIHVGLLVLLLLILNEFRLRGLVAKRTSELSDALSALEASQAEAAVVRDQLGALERKNIAAQMSGMIAHEI…
consensus	MPSLRIQLSALAAAVLGAAAVQAAPSHGGVAAVSSASQTGSGEGDVKIGIMDTISTAVDTASLREGLVLLSNPLEKDFRISWRDIVTPDAAQEVLHQKPDFLMLPTEQIDLMEEQGVQTFRIATRKPWTATDAAHAVGSLVVTRADRTDINTLEDLAGRHIAADTPTSLTGWLALQGEIARAGHDPEKFFGRTTFLSFAYPGVLSAVLHGSADAAVLPTCLLELLDSRGLVNAADLKAIGVKKSDAIVCRHSTALYPDISLVAFPWTPEPLVNRMTVSLLTNGGDANYEWSAMVGTSDLRELYRLLEIGPYRHLRDMSPMAVYKRWQTEIHVGLLVLLLLILNEFRLRGLVAKRTSELSDALSALEASQAEAAVVRDQLGALERKNIAAQMSGMIAHEI…
*495817523	MTSVPSPVRSSGSGRRPGALRRVAVTTACALAGLIGFVGFVGMSGPAQAEESLGVPVDPDVFPTPTVEPPEAPIPHGTRVRFGILQFEAASSYRANLDNVQDTVVAYLQKRALQLTIEAIPYHSSGELKAAVRNNQVEFFLASSGLFVEMQPYGVRDIGTLTAPAMPDPNQCVAGVMVVRSDRDDLTDIESLAGKRAVSTDRENFMTYQTNLGEIAKAGFDPDDFFSSVAFTKNSPEQVLRDVAEGRADVGLLRACMPEALEAKNPQLAGRFKVINAQAAPAGKRLGCAFSTALYPGWTIAVANHTPAAITRHLAVALLELSPGDTPGGYTVSFTTNFESVTELFRKLRIGPFEHLRHWTVERIVQTYWPFLMLLLMGVLGWIWHSWRLERLVVKRTAA…
consensus	MTSVPSPVRSSGSGRRPGALRRVAVTTACALAGLIGFVGFVGMSGPAQAEESLGVPVDPDVFPTPTVEPPEAPIPHGTRVRFGILQFEAASSYRANLDNVQDTVVAYLQKRALQLTIEAIPYHSSGELKAAVRNNQVEFFLASSGLFVEMQPYGVRDIGTLTAPAMPDPNQCVAGVMVVRSDRDDLTDIESLAGKRAVSTDRENFMTYQTNLGEIAKAGFDPDDFFSSVAFTKNSPEQVLRDVAEGRADVGLLRACMPEALEAKNPQLAGRFKVINAQAAPAGKRLGCAFSTALYPGWTIAVANHTPAAITRHLAVALLELSPGDTPGGYTVSFTTNFESVTELFRKLRIGPFEHLRHWTVERIVQTYWPFLMLLLMGVLGWIWHSWRLERLVVKRTAA…
*491573748	----------------MAGLCAGTLLAAEQTEPSEASAVRARPLVLGVVETAEPSFDDNTVRPVLKAMQSAAPGTQIDVVRLSSATFEVAVAQLKPDLVISPAADFLRIVDSIGAHPIGTRKTKYAKHPSKSAGGAVIALASRTDIQKLTDLRGKYIAATLPTSVDGMLAVRMELAERGFDSRQFFRSVRYLGYSMPNVIESVLSGHFDAGVVPVCTLERIEAEDLIERGALRVISPKSDDDTVCAHTSELYPDLVAATFSWTDPELTRLTTSALLASKSADAEFNWYGTSDFHRIRALEETLQIGPWAYLQEMTPEALWRRWRFALFAVLAGLGLLLLNEWRLRRLVAKRTGELKRSMEERDRLAQRERAVRDRLSSLERMGAISQLCAMIAHELKQP…
512681377	MSFTLRPFASAALLLSMAGLCAGTLLAAEQTEPSEASAVRARPLVLGVVETAEPSFDDNTVRPVLKAMQSAAPGTQIDVVRLSSATFEVAVAQLKPDLVISPAADFLRIVDSIGAHPIGTRKTKYAKHPSKSAGGAVIALASRTDIQKLTDLRGKYIAATLPTSVDGMLAVRMELAERGFDSRQFFRSVRYLGYSMPNVIESVLSGHFDAGVVPVCTLERIEAEDLIERGALRVISPKSDDDTVCAHTSELYPDLVAATFSWTDPELTRLTTSAFLASKSADAEFNWYGTSDFHRIRALEETLQIGPWAYLQEMTPEALWRRWRFAVFAVLAGLGLLLLNEWRLRRLVAKRTGELKRSMEERDRLAQRERAVRDRLSSLERMGAISQLCAMITHELKQP…
consensus	MAGLCAGTLLAAEQTEPSEASAVRARPLVLGVVETAEPSFDDNTVRPVLKAMQSAAPGTQIDVVRLSSATFEVAVAQLKPDLVISPAADFLRIVDSIGAHPIGTRKTKYAKHPSKSAGGAVIALASRTDIQKLTDLRGKYIAATLPTSVDGMLAVRMELAERGFDSRQFFRSVRYLGYSMPNVIESVLSGHFDAGVVPVCTLERIEAEDLIERGALRVISPKSDDDTVCAHTSELYPDLVAATFSWTDPELTRLTTSAFLASKSADAEFNWYGTSDFHRIRALEETLQIGPWAYLQEMTPEALWRRWRFALFAVLAGLGLLLLNEWRLRRLVAKRTGELKRSMEERDRLAQRERAVRDRLSSLERMGAISQLCAMIAHELKQPVGAVINYVAVVKLKLG…
*491578970	MSVSPSSSARLAGAAAAILLASAPVFVHAAPGAVPPVVVAVQASGSGAIERSFISASVDHLTYALPDTPLVFRYLPLGEIQKLAESRRVDFVLAPPDGYVVLERFFGARSLVSQTIRESSSADSVLGIVVAVNAAKAPDASASVLNGASILVPELDGMPARMLRRELMHAGVERAVPEALRTKTDDPEGAILEAVASGRADAGILPACYVERLSATDPKRLSGIRLVTTDRASQTRCRSFSVFYPGWTLASFPHTPPELNALVSGTLLGMPTDADGCDWRPGARYDAVHELLEALGDAAYLRQSQFSWEAFVRNYGVWLAFLAAVLLGIVVHSVRAEYLIRRRTTELMRAVEEKRRVEEEAKRYNERLVAMERAGLVGELSSMIAHELKQPLAVIRNYA…
consensus	MSVSPSSSARLAGAAAAILLASAPVFVHAAPGAVPPVVVAVQASGSGAIERSFISASVDHLTYALPDTPLVFRYLPLGEIQKLAESRRVDFVLAPPDGYVVLERFFGARSLVSQTIRESSSADSVLGIVVAVNAAKAPDASASVLNGASILVPELDGMPARMLRRELMHAGVERAVPEALRTKTDDPEGAILEAVASGRADAGILPACYVERLSATDPKRLSGIRLVTTDRASQTRCRSFSVFYPGWTLASFPHTPPELNALVSGTLLGMPTDADGCDWRPGARYDAVHELLEALGDAAYLRQSQFSWEAFVRNYGVWLAFLAAVLLGIVVHSVRAEYLIRRRTTELMRAVEEKRRVEEEAKRYNERLVAMERAGLVGELSSMIAHELKQPLAVIRNYA…
*488373036	MLHQMRLRLSGYNIPGSKILFLLVIFIICPFVYGGDHKPVDVSIGVFADRGVDEAKSRWQPTIRWLNKQIPEFRFHLIALELEALQAEVSAQRLQFIIINPSESIRLGRLFPLSWIATLISPLKGGTSEATGSVLWVRSDAPYQRVNELSGKSIGTVNRQAFGGFMAMAHEVLAPEFPVELLSEVKEIGYPHEKVVRALQEKRIEAAILPVCLVESMIENKQLEPASLRALGNRAPAGFQCQVSTRLYPNWGFAMTGNADRQLAKKIVQHLLAMQGNSPEAKAAQSLGWTVPENQVELDRLFKDLGLHPLQRPWWQQVKLWLVQHYYILLIAIILLTVLPVQYMLLSFRFRCNNIKLRQMQDSLQQIQRQSLVDKLGSSLAHELNQPLSAIRLYAEGEL…
consensus	MLHQMRLRLSGYNIPGSKILFLLVIFIICPFVYGGDHKPVDVSIGVFADRGVDEAKSRWQPTIRWLNKQIPEFRFHLIALELEALQAEVSAQRLQFIIINPSESIRLGRLFPLSWIATLISPLKGGTSEATGSVLWVRSDAPYQRVNELSGKSIGTVNRQAFGGFMAMAHEVLAPEFPVELLSEVKEIGYPHEKVVRALQEKRIEAAILPVCLVESMIENKQLEPASLRALGNRAPAGFQCQVSTRLYPNWGFAMTGNADRQLAKKIVQHLLAMQGNSPEAKAAQSLGWTVPENQVELDRLFKDLGLHPLQRPWWQQVKLWLVQHYYILLIAIILLTVLPVQYMLLSFRFRCNNIKLRQMQDSLQQIQRQSLVDKLGSSLAHELNQPLSAIRLYAEGEL…
*501232520	MRFLYLASLLLCLLVPIKTLQSQPIAQTQTAKTDQIVAVGVFADRGLDEAVQRWQPTIDWLSQHIEGYQFKLIPLSLSQLQNELSQQKLQFIIINPSESIRIARRQSLSWLATLLSPLNGGTSIATGSVIWVKSDSPYQNLHQLAGQKIGTASPQAFGGYMAMQRELQRLGRDSDLLINTKVIGYPHESVVAELQEGDIAAAILPVCLVESMIRKGQISPNELRPINDMTPSGFECRVSTRLYPNWGFAMTGSADRTLAREILQSLLAIPKNSNTAQAAQSLGWTVPESQIELDNLFNDLGVHPLQQPWWQLLWSWVQTHYYLIILMLIVATFLPIQHLILTLRYRRNSRKLGLAQANLQQAQRRALVDKMGSSLAHELNQPLSAIRLYTEGELSRRQK…
consensus	MRFLYLASLLLCLLVPIKTLQSQPIAQTQTAKTDQIVAVGVFADRGLDEAVQRWQPTIDWLSQHIEGYQFKLIPLSLSQLQNELSQQKLQFIIINPSESIRIARRQSLSWLATLLSPLNGGTSIATGSVIWVKSDSPYQNLHQLAGQKIGTASPQAFGGYMAMQRELQRLGRDSDLLINTKVIGYPHESVVAELQEGDIAAAILPVCLVESMIRKGQISPNELRPINDMTPSGFECRVSTRLYPNWGFAMTGSADRTLAREILQSLLAIPKNSNTAQAAQSLGWTVPESQIELDNLFNDLGVHPLQQPWWQLLWSWVQTHYYLIILMLIVATFLPIQHLILTLRYRRNSRKLGLAQANLQQAQRRALVDKMGSSLAHELNQPLSAIRLYTEGELSRRQK…
*499607489	MTLLKRCALLFTIGLIGCLQCCAVFATDVVRIGTLAWQGSEEAEIHWSSMVRNLEERLGGKRIELRHFDLGAMAAALEEGELDFVVTNPGHYVSLEAQSGITRIATQVSDETSNPEHVVGSAVVVLDRRQDIQRLEDLRGKTLAAVSPDAFGGYQLIRAELRRLGLDPENGRVTPVFTDFPMTKVIDAVVDGKTDAGILRACLLEHMEQEGSVAAGRLRVLSPRPEIGNCAVTSQLYPGWAFAAASRTPPALSREVLLALLSLPPDTNQQWWSVPADYHPVHELLRELQTGPYAFLRETSLEAQLRRYWAWVLGLVLLMLAGAAYTLHVEHLVQRRTRELTQALDERHHLESRVQAGQQQMDHLSRLSILGELSGRLAHELNQPLAAIGNYARSLLRRQ…
consensus	MTLLKRCALLFTIGLIGCLQCCAVFATDVVRIGTLAWQGSEEAEIHWSSMVRNLEERLGGKRIELRHFDLGAMAAALEEGELDFVVTNPGHYVSLEAQSGITRIATQVSDETSNPEHVVGSAVVVLDRRQDIQRLEDLRGKTLAAVSPDAFGGYQLIRAELRRLGLDPENGRVTPVFTDFPMTKVIDAVVDGKTDAGILRACLLEHMEQEGSVAAGRLRVLSPRPEIGNCAVTSQLYPGWAFAAASRTPPALSREVLLALLSLPPDTNQQWWSVPADYHPVHELLRELQTGPYAFLRETSLEAQLRRYWAWVLGLVLLMLAGAAYTLHVEHLVQRRTRELTQALDERHHLESRVQAGQQQMDHLSRLSILGELSGRLAHELNQPLAAIGNYARSLLRRQ…
*446423158	MGAKMRLHCIEVGLFVYRFFLKLWFGLGIGLVSLTSLAQHQPRTAFDVGVLALRGHLSARETWQPTMDWLAEKNPNYHFNLHTYDFDQLEEAFLHNRLDFILTSPGQATKLAREYPIYWLATQRTEFSQSPNRSIASVVVVRQESAYKTLKDIDKARIAAVSEKAFGGFLALRYELDKLGYYHARFFDNLEFKGPPTDNLILDVLEKQIDVAIVPACTLEHMIKEGKLQRHNVRVLNASHPENSVCTVSTPLYPNWTLAMTERAPLEVGQKVAQALFDMPADHLAAEAAQNRGWMLPAPSVNVDKVYQHLDLHPLQKPLPQKVKEWLYKNQTVTIAALLTLTLLTVYHFWLEWKFKRSREQLRETLNDLRHKSAMLEHAQRITIVGELGSSLAHELNQP…
consensus	MGAKMRLHCIEVGLFVYRFFLKLWFGLGIGLVSLTSLAQHQPRTAFDVGVLALRGHLSARETWQPTMDWLAEKNPNYHFNLHTYDFDQLEEAFLHNRLDFILTSPGQATKLAREYPIYWLATQRTEFSQSPNRSIASVVVVRQESAYKTLKDIDKARIAAVSEKAFGGFLALRYELDKLGYYHARFFDNLEFKGPPTDNLILDVLEKQIDVAIVPACTLEHMIKEGKLQRHNVRVLNASHPENSVCTVSTPLYPNWTLAMTERAPLEVGQKVAQALFDMPADHLAAEAAQNRGWMLPAPSVNVDKVYQHLDLHPLQKPLPQKVKEWLYKNQTVTIAALLTLTLLTVYHFWLEWKFKRSREQLRETLNDLRHKSAMLEHAQRITIVGELGSSLAHELNQP…
*500090386	MPDRLARWLWLTHFLLWLTAGAWAAPVPGEHAESVSRVRVGVLAVLGAEAAVAEWSPLIRRLENALPGWQVSLVQLDHAGLRAAVQRGDLEFVITNPGHYVELEADLGVSRILSLDAGGGRSPQRALGAAVIVPAASVIRDLSDLRGKRLAIVGRDAFGGYQMVWGALDGLGLQPERDLAELYEVGLPMDRVVAALDAGKADAGVLRSCLLESRPEWADRFRVVAPQAVAGFPCATSTPLYPDWPLAALRHTSPDLARAVAIALLGMTRETDGLAWAVPADYQSVHELFRRLQIGPYAYLREPTLMALAARYWPWVAALALLVAAWALYTLRVEHLVHRRTAELRAAQEQAEHMARLSVLGELSGTLAHELNQPLATITNYAHSLRRRADNQRLTDAAV…
consensus	MPDRLARWLWLTHFLLWLTAGAWAAPVPGEHAESVSRVRVGVLAVLGAEAAVAEWSPLIRRLENALPGWQVSLVQLDHAGLRAAVQRGDLEFVITNPGHYVELEADLGVSRILSLDAGGGRSPQRALGAAVIVPAASVIRDLSDLRGKRLAIVGRDAFGGYQMVWGALDGLGLQPERDLAELYEVGLPMDRVVAALDAGKADAGVLRSCLLESRPEWADRFRVVAPQAVAGFPCATSTPLYPDWPLAALRHTSPDLARAVAIALLGMTRETDGLAWAVPADYQSVHELFRRLQIGPYAYLREPTLMALAARYWPWVAALALLVAAWALYTLRVEHLVHRRTAELRAAQEQAEHMARLSVLGELSGTLAHELNQPLATITNYAHSLRRRADNQRLTDAAV…
*548224321	MPSRSVLDPDYAPQMMSPGPLADGPASPADMNAAVRIGIQQTTAVTVLQPGDGGFLDRTKDRIREAFGSRRVEFMTLTRGELAEAIRNGDVDFVIGQSDFIAQAQMENNLRLIASFWPVEARDVNSVASAVFFTKAQSLDVQSLAQLGDHTVAAISPDSFPGYLVPLYELSRRGYAPGYLQELYFTGPPYENVTRDVLSGKAAAGILPACVLEALERQKKISLSDFRIINPRRETELQCSHSTDVFPSLTVASLQKTDGNTQKTMATALYLMPHSGREAQWALPASMQSVLDVFYRLKIGPYQYLAQWSIQRFVKENAAEVAVALIFILMVVSYAAVLQMMVRRKTLALRKSMKERQRYEQEIAASREHIAAIERTGIIGQMSSMIAHELKQPLGAINN…
consensus	MPSRSVLDPDYAPQMMSPGPLADGPASPADMNAAVRIGIQQTTAVTVLQPGDGGFLDRTKDRIREAFGSRRVEFMTLTRGELAEAIRNGDVDFVIGQSDFIAQAQMENNLRLIASFWPVEARDVNSVASAVFFTKAQSLDVQSLAQLGDHTVAAISPDSFPGYLVPLYELSRRGYAPGYLQELYFTGPPYENVTRDVLSGKAAAGILPACVLEALERQKKISLSDFRIINPRRETELQCSHSTDVFPSLTVASLQKTDGNTQKTMATALYLMPHSGREAQWALPASMQSVLDVFYRLKIGPYQYLAQWSIQRFVKENAAEVAVALIFILMVVSYAAVLQMMVRRKTLALRKSMKERQRYEQEIAASREHIAAIERTGIIGQMSSMIAHELKQPLGAINN…
*499384054	MSQFFTRLMFILALFIDFNLPVIAADSHANDPVRIGIMAFNEPDEVMANWQPTADWLSQQLHRPVQLMPLTPSQLDEALVKQSIDFLIGNALTTVAFKRNYGTSHLLTLVHNRVRSPEQSIGSAIVARIDSNLSQWDQLKDEKLVSSDPQAFGGFQIFAATMATKGINAYRDIPKLRFIGFPQQKLLQMVLSGEADIAVLPSCVLENALDKGLVPANKLKVVLKQPHPDFACEVSTQLYPGYALTKLGHTDHKLATQVVASLLQITPDTPAAQQGRYQYWSAPVDDSPVFELLKQLEQWPFVTNWQRLLHNALPWGTSLIFVLLLGYIHHLRVKRLVVKRTQALSDEITHHQHTQKILLEQQQQFYRAQRVLLTGEMASGIAHELKQPLAGIRYLTQGC…
consensus	MSQFFTRLMFILALFIDFNLPVIAADSHANDPVRIGIMAFNEPDEVMANWQPTADWLSQQLHRPVQLMPLTPSQLDEALVKQSIDFLIGNALTTVAFKRNYGTSHLLTLVHNRVRSPEQSIGSAIVARIDSNLSQWDQLKDEKLVSSDPQAFGGFQIFAATMATKGINAYRDIPKLRFIGFPQQKLLQMVLSGEADIAVLPSCVLENALDKGLVPANKLKVVLKQPHPDFACEVSTQLYPGYALTKLGHTDHKLATQVVASLLQITPDTPAAQQGRYQYWSAPVDDSPVFELLKQLEQWPFVTNWQRLLHNALPWGTSLIFVLLLGYIHHLRVKRLVVKRTQALSDEITHHQHTQKILLEQQQQFYRAQRVLLTGEMASGIAHELKQPLAGIRYLTQGC…
*496139787	MKTTYYAFFFVLSLFSAGSSAEVIRLGVTDYAANGVHQELIRDSVEEINKILEPRHSLIVKEMTESEMKTAILQHELDLFISSSAFYRQMVRSGARDIVSVETGRGTGPNRTEGAVVLVDRRRNDLISFKDLENKTVGFCKIFGNFTLHVIERELREKGLHALTYSNKLDLQNIDLQELLEQLRLKRVDAVIAPTCSLEKLVEEVEVDTSWLKVLEPRQFSSLKCSHSTFLYPGLTVSSLPSLNSVFSKKITQGLLDILSKDGEHFWSVSTDFSEVDQLLRALDLDAWAEDRKWTFGKLIKEFWPLLLSIVLVMVCLATYGSVVSFIVRKRTKSLRCALMREQFLKQKSLTESRRIEEMQRIGAFSQLSSLFAHELGQPIYVIRCFCYSLQKALDRTKK…
consensus	MKTTYYAFFFVLSLFSAGSSAEVIRLGVTDYAANGVHQELIRDSVEEINKILEPRHSLIVKEMTESEMKTAILQHELDLFISSSAFYRQMVRSGARDIVSVETGRGTGPNRTEGAVVLVDRRRNDLISFKDLENKTVGFCKIFGNFTLHVIERELREKGLHALTYSNKLDLQNIDLQELLEQLRLKRVDAVIAPTCSLEKLVEEVEVDTSWLKVLEPRQFSSLKCSHSTFLYPGLTVSSLPSLNSVFSKKITQGLLDILSKDGEHFWSVSTDFSEVDQLLRALDLDAWAEDRKWTFGKLIKEFWPLLLSIVLVMVCLATYGSVVSFIVRKRTKSLRCALMREQFLKQKSLTESRRIEEMQRIGAFSQLSSLFAHELGQPIYVIRCFCYSLQKALDRTKK…
*495817420	MHSRPKIPTPLRARFPRRAPEGAPSGRRLIRAASAGFFGALLTLLTFLTPASPAQAARTIVVGFVDSAESGFYATTVQPTIEAIRLGIPGSVVETVRLSSVTITNDVRLRQPDLFIVPASDFLLVTDTLGAHAVATRKSTAAKAPSMSVGGVFVVRNDRADLTTVKSLRRKRAAATLPTALDGWLAARMALEEAGYDSQTFFKEVRFMTFGLPNVVSSVLSGAYDVGVLPTCMLERAEAEGIVARGALRVVGAVEDELLHCRRSTALYPDWVAGVLPTVDPELARELTIAILTPPKRDGSGTAQEQGAYVWQVTNDFHAVRELERRLHVGQWSYLDSWSLEALWRHFHWYVVAGLLILDAVVLNERRLRMLVRKRTAELQNALAERDRLEEAERAARLR…
consensus	MHSRPKIPTPLRARFPRRAPEGAPSGRRLIRAASAGFFGALLTLLTFLTPASPAQAARTIVVGFVDSAESGFYATTVQPTIEAIRLGIPGSVVETVRLSSVTITNDVRLRQPDLFIVPASDFLLVTDTLGAHAVATRKSTAAKAPSMSVGGVFVVRNDRADLTTVKSLRRKRAAATLPTALDGWLAARMALEEAGYDSQTFFKEVRFMTFGLPNVVSSVLSGAYDVGVLPTCMLERAEAEGIVARGALRVVGAVEDELLHCRRSTALYPDWVAGVLPTVDPELARELTIAILTPPKRDGSGTAQEQGAYVWQVTNDFHAVRELERRLHVGQWSYLDSWSLEALWRHFHWYVVAGLLILDAVVLNERRLRMLVRKRTAELQNALAERDRLEEAERAARLR…
*495816920	MRRVGKGFGTLFALAVLAGGLLSPAASAMSTMSAAPAASATSSPELADVTSSASIHLQFPDIDTLRVGIITFVRPSPFEAVVDPTLAQLARTFGEDRIEVTHYTLPELAQAVRKGEVDVFLASSGFFVRLVADGARSLATVVSRDYPDPNHNDGSALVVLENREDLATLDDLRGKRLLTSTKDGFTSAQVPLAEIARLGYDPEKFFSTVTYMGGGRRIHEAFDLLREGEADVVNVRLCFFEEWLETHPEDEGRFRVLNRKDGPGEACRRSTDLYPSWTIASTAVTAPDVSRLVTRALLEMPPVGEKQLYWGVATDFSSIDQLYRDLKTGPYAYLREWTVRRFVSEHREWFILAALLALGLVGHSVRVSQLVRRRTRALVTALDTQKQLEDKARAAGERF…
consensus	MRRVGKGFGTLFALAVLAGGLLSPAASAMSTMSAAPAASATSSPELADVTSSASIHLQFPDIDTLRVGIITFVRPSPFEAVVDPTLAQLARTFGEDRIEVTHYTLPELAQAVRKGEVDVFLASSGFFVRLVADGARSLATVVSRDYPDPNHNDGSALVVLENREDLATLDDLRGKRLLTSTKDGFTSAQVPLAEIARLGYDPEKFFSTVTYMGGGRRIHEAFDLLREGEADVVNVRLCFFEEWLETHPEDEGRFRVLNRKDGPGEACRRSTDLYPSWTIASTAVTAPDVSRLVTRALLEMPPVGEKQLYWGVATDFSSIDQLYRDLKTGPYAYLREWTVRRFVSEHREWFILAALLALGLVGHSVRVSQLVRRRTRALVTALDTQKQLEDKARAAGERF…
*548225700	MYVQGLRDIATMITREAPNPSEAVGSLILVPYDSPYKSIEDLKGKRAAVSWIEAFSGVYIPEGELAARGLSPDHYFHYVEAGSPMTNLLAAVQRGDADFALARACTFEQLEKTTPEYAKQFRAVSLKKPDAVFHCRTSTDLYPYWTFISTQTATAPVSRAVTVALLTMPETSHGVAWGVVSDFARVDGLFRTLKAGPYAYLRVESVGDFVRKYRPPILFCVLLIFLLIFHSWRSGKLVEERTAELEKSRLAEEAATRRKLEAEKKLETFERVSVIGAISSLITHELNGPLSTISNCCGTLERLFERTPPAPVVTRMVALIEKQCWRSSEIIERVRGYAKNRNRELVPVNFSAALERVASMRRLAHPDISITLSLPEKPLFAAWDELEMELVANNLIKNA…
consensus	MYVQGLRDIATMITREAPNPSEAVGSLILVPYDSPYKSIEDLKGKRAAVSWIEAFSGVYIPEGELAARGLSPDHYFHYVEAGSPMTNLLAAVQRGDADFALARACTFEQLEKTTPEYAKQFRAVSLKKPDAVFHCRTSTDLYPYWTFISTQTATAPVSRAVTVALLTMPETSHGVAWGVVSDFARVDGLFRTLKAGPYAYLRVESVGDFVRKYRPPILFCVLLIFLLIFHSWRSGKLVEERTAELEKSRLAEEAATRRKLEAEKKLETFERVSVIGAISSLITHELNGPLSTISNCCGTLERLFERTPPAPVVTRMVALIEKQCWRSSEIIERVRGYAKNRNRELVPVNFSAALERVASMRRLAHPDISITLSLPEKPLFAAWDELEMELVANNLIKNA…
*517819123	MPAYTGVRRLLGAVLFLLAALAPASAPARAAPADTAETVRIGVLAFLGADAAIGEWSPVQRRLQAALPGRTVSLVQLDHHGLHDAAAAGEIDFLITNPGHYVELEAELGASRILTLDPGPPRAPERSIGSAVIVKAGSGLRTLADLRGRRVAVVSPEVFGGFQTAWRELARQGIDPQRDFAELKVVGLPMTGVFEAVARGDADAGIVRSCLLESRAEWRNNFTVLDARSEPDFPCATSTRLYPDWPLATLRQTPPALAKEVTLALLAMSAARDGMEWAVPADYQAVHEMFRELQIGPYAYLREPTLMVLAERYWPWIAAFALLLAAWILYTVRVEHLVHVRTAELRAALAAREALEARIRANQEQADHLARLSVLGELSGTLAHELNQPLATIANYAHS…
consensus	MPAYTGVRRLLGAVLFLLAALAPASAPARAAPADTAETVRIGVLAFLGADAAIGEWSPVQRRLQAALPGRTVSLVQLDHHGLHDAAAAGEIDFLITNPGHYVELEAELGASRILTLDPGPPRAPERSIGSAVIVKAGSGLRTLADLRGRRVAVVSPEVFGGFQTAWRELARQGIDPQRDFAELKVVGLPMTGVFEAVARGDADAGIVRSCLLESRAEWRNNFTVLDARSEPDFPCATSTRLYPDWPLATLRQTPPALAKEVTLALLAMSAARDGMEWAVPADYQAVHEMFRELQIGPYAYLREPTLMVLAERYWPWIAAFALLLAAWILYTVRVEHLVHVRTAELRAALAAREALEARIRANQEQADHLARLSVLGELSGTLAHELNQPLATIANYAHS…
*499956725	MRIETLLIGALSLILAGYLTQASAQPVTPDADIEKPITTQTEVHYRVAVLANYGVAKSIERWQPLMDYLSQNVANASFEVVPLDFNNMNQKLISGDIQFVVTNPGHYFNMSGDYPISWLATMKSNQHNGSTFAIGATIIVRKDSHLFSVEDLAGHSVVASDPNALGGYQAAIGLIHSMDYSINNFFSKVTFLGFPLEPLIYQVRDGTADIAITPFCTLEQMVAEGYIEASDYRVINDVTPADYECAVSTPLYPNWSFASSDAVPLMVRTGITRALLSISMDDPASIIGQNRGWAAPISQFQVVKLFNDLNLNADDSPVHLQVLQWIKLNQKWGFSLLGLFVIATIYHLWLEYKFRQKSEFLINTERQLKNKALQLERMQSAAILGEIGAGLAHELNQPI…
consensus	MRIETLLIGALSLILAGYLTQASAQPVTPDADIEKPITTQTEVHYRVAVLANYGVAKSIERWQPLMDYLSQNVANASFEVVPLDFNNMNQKLISGDIQFVVTNPGHYFNMSGDYPISWLATMKSNQHNGSTFAIGATIIVRKDSHLFSVEDLAGHSVVASDPNALGGYQAAIGLIHSMDYSINNFFSKVTFLGFPLEPLIYQVRDGTADIAITPFCTLEQMVAEGYIEASDYRVINDVTPADYECAVSTPLYPNWSFASSDAVPLMVRTGITRALLSISMDDPASIIGQNRGWAAPISQFQVVKLFNDLNLNADDSPVHLQVLQWIKLNQKWGFSLLGLFVIATIYHLWLEYKFRQKSEFLINTERQLKNKALQLERMQSAAILGEIGAGLAHELNQPI…
*501094280	MPAVLFIIVMLISNAALAHSDEEASQLNTDMRLPERHLRVGVLANHGVMQGKLRWQPMMDYLSERVPGANFEVVPLGFEDMSQQMLNHDIQFMITNPGQYFNLSSNFPLSWLATMKSRKHQGTTFAIGATIIVRADSDIYTLNDLRGKSIVASGPQALGGYQAAVGLLHKMGYSPEQYFGDLRFLGFPLEPIVYQVRDKTVEAAITPFCTLEEMIDSGLVKKEDFRVIHPTLPKGYDCLVSTQLYPNWSFAAAETVPTQITRAITQALYDLEPGDEAAISAKTMGWTAPVSQLKVIKLFKELQLKTPPPPLYQTVLKWMERNKEWGGALLLLFLISTVYHLWLEYKFRQKSEFLIDTERQLQDKALQLERLQSTAILGEIGSGLAHELNQPIAAITQYS…
consensus	MPAVLFIIVMLISNAALAHSDEEASQLNTDMRLPERHLRVGVLANHGVMQGKLRWQPMMDYLSERVPGANFEVVPLGFEDMSQQMLNHDIQFMITNPGQYFNLSSNFPLSWLATMKSRKHQGTTFAIGATIIVRADSDIYTLNDLRGKSIVASGPQALGGYQAAVGLLHKMGYSPEQYFGDLRFLGFPLEPIVYQVRDKTVEAAITPFCTLEEMIDSGLVKKEDFRVIHPTLPKGYDCLVSTQLYPNWSFAAAETVPTQITRAITQALYDLEPGDEAAISAKTMGWTAPVSQLKVIKLFKELQLKTPPPPLYQTVLKWMERNKEWGGALLLLFLISTVYHLWLEYKFRQKSEFLIDTERQLQDKALQLERLQSTAILGEIGSGLAHELNQPIAAITQYS…
*499631522	MSINWANARCTFHAGPSPSHRQRASQIERSARINSLRRIQRIVIGILAVLVFVPAARAQAEAAPVRIGVLAFLGWEAAFSDWGPLAQHLGSALPGRRFALAYYDAAGLREAVRREEVDFVITNSGHYAALESELGISRIATLDSPSVPSPARAIGSAVIARADRDDLEVLADLKGQRVAAVGEEAFGGFQVAWRELRRQGIEPEDFAQLDFLGFPISRIVTAIADGEADAGIVRACLLEELARSGAVRLADFKVLSPRREPGFSCGLSTELYPDWPIATLRHTDLRLAKAVAAALLAMPPTPKGYAWTAPVDYRPVHDLFRDLEIGPYSYLGENTLQALARRHWPFLLFFFAALGGWVIHAVRVEQQVHARTAALRAALAERDAAEAGMRAHQEQLDHL…
consensus	MSINWANARCTFHAGPSPSHRQRASQIERSARINSLRRIQRIVIGILAVLVFVPAARAQAEAAPVRIGVLAFLGWEAAFSDWGPLAQHLGSALPGRRFALAYYDAAGLREAVRREEVDFVITNSGHYAALESELGISRIATLDSPSVPSPARAIGSAVIARADRDDLEVLADLKGQRVAAVGEEAFGGFQVAWRELRRQGIEPEDFAQLDFLGFPISRIVTAIADGEADAGIVRACLLEELARSGAVRLADFKVLSPRREPGFSCGLSTELYPDWPIATLRHTDLRLAKAVAAALLAMPPTPKGYAWTAPVDYRPVHDLFRDLEIGPYSYLGENTLQALARRHWPFLLFFFAALGGWVIHAVRVEQQVHARTAALRAALAERDAAEAGMRAHQEQLDHL…
*545476930	MHITKPYINMNKARNTFWLWLILISLIPNAVHANSSTTFIDNNEKSAVDIGVLAIRGQLHAQHRWQPTIDWLNTQIPEVHFVLHALSLTQMTQAVESQNMDFILTNPGQALRLGRQYPLSWMATLTNLSSEGYGIGSALVVRSNSTYTQLQDLVGLPIAAVSEQAFGGYLTMRYQVIQKGINPNDFFANVQFLGFPIDANLYQLRDHNVEAAVVPACLLEQMTNEGLLENGGFRVISPIASLHSHCAVSTTLYPNWSFAKTQRGSPLLAKKISRALLAINADNPAAIAAKTSGWTSPVSLLSIDKLYQAMDLHPLQQPLWKESLRWLRFNQEWAWGLFVFVILINIYHFWLEYRFSKSKQELENTLLRLKEKSEMLEHAQRITIVRELGTSLAHEINQP…
consensus	MHITKPYINMNKARNTFWLWLILISLIPNAVHANSSTTFIDNNEKSAVDIGVLAIRGQLHAQHRWQPTIDWLNTQIPEVHFVLHALSLTQMTQAVESQNMDFILTNPGQALRLGRQYPLSWMATLTNLSSEGYGIGSALVVRSNSTYTQLQDLVGLPIAAVSEQAFGGYLTMRYQVIQKGINPNDFFANVQFLGFPIDANLYQLRDHNVEAAVVPACLLEQMTNEGLLENGGFRVISPIASLHSHCAVSTTLYPNWSFAKTQRGSPLLAKKISRALLAINADNPAAIAAKTSGWTSPVSLLSIDKLYQAMDLHPLQQPLWKESLRWLRFNQEWAWGLFVFVILINIYHFWLEYRFSKSKQELENTLLRLKEKSEMLEHAQRITIVRELGTSLAHEINQP…
*652382653	MGVLAYKGAEAVQDDWSQVRNWLEASIPDHRFILLDFDQAGLTRAVHEQTIDFAITNSGHYVALENSDGASRIATIESPWALSSRQSIGSAIVVHNDARLHTLADLVGKHVLAVDPEAFGGYQIAARELLQAGVDPEHDLAKLQFTGFPVQKIVHAVRAGQADAGIIRTCLLEQMIRSGEIGEGELRVLAPIVTQGLRCQTSSRLYPDWPFAALRHTPAELSKRVAMALLAMPRTADGYSWTIPSDYQVVDELFRELKIGPYAYLREWTFEGVLRRYWGWILLILALLVAWAVHTVRVEYLVSQRTRALRVAQEEQRRMTEEALVRQATLDHTARLAILGEMASAIAHELNQPLAAIRNFARGMARRITAGRLEPVPLLEGTGEIVTQSERAASIVRNI…
consensus	MGVLAYKGAEAVQDDWSQVRNWLEASIPDHRFILLDFDQAGLTRAVHEQTIDFAITNSGHYVALENSDGASRIATIESPWALSSRQSIGSAIVVHNDARLHTLADLVGKHVLAVDPEAFGGYQIAARELLQAGVDPEHDLAKLQFTGFPVQKIVHAVRAGQADAGIIRTCLLEQMIRSGEIGEGELRVLAPIVTQGLRCQTSSRLYPDWPFAALRHTPAELSKRVAMALLAMPRTADGYSWTIPSDYQVVDELFRELKIGPYAYLREWTFEGVLRRYWGWILLILALLVAWAVHTVRVEYLVSQRTRALRVAQEEQRRMTEEALVRQATLDHTARLAILGEMASAIAHELNQPLAAIRNFARGMARRITAGRLEPVPLLEGTGEIVTQSERAASIVRNI…
*648629283	MGTAAGAAEPLTVGVLAYRGEGRALERWTPTMDYLRDALPGRRFQIHPLDLDGMARALDDGDLDFLLTQPGQYGMLAPRYRLTRLATLRPADRGSARHATGSVLLVRADSRYRDPESLDGRPVAAVHPRAFGGFLLLRAELARQGIDAREAYDLRFLGYPVDRLLLRLQRGDVDAAIAPACLLERMDAEELVARTDFRALMIHDTAGDCLTSTALYPAWSFAALPGTSEALNSAVARALLRMPAEDGGRWGAPVSQARVERLLDELSLHPMRPPLSEQIAAWVARNRALVVLAALFALLGLLHHCWLQALARRRARQLHATHARLQSRERELAAAQRASLVGEMATELAHELNQPLAAIRNYAEGCLVRLRRDDPAHPLLPILHRIDDQAERGAAVVAR…
consensus	MGTAAGAAEPLTVGVLAYRGEGRALERWTPTMDYLRDALPGRRFQIHPLDLDGMARALDDGDLDFLLTQPGQYGMLAPRYRLTRLATLRPADRGSARHATGSVLLVRADSRYRDPESLDGRPVAAVHPRAFGGFLLLRAELARQGIDAREAYDLRFLGYPVDRLLLRLQRGDVDAAIAPACLLERMDAEELVARTDFRALMIHDTAGDCLTSTALYPAWSFAALPGTSEALNSAVARALLRMPAEDGGRWGAPVSQARVERLLDELSLHPMRPPLSEQIAAWVARNRALVVLAALFALLGLLHHCWLQALARRRARQLHATHARLQSRERELAAAQRASLVGEMATELAHELNQPLAAIRNYAEGCLVRLRRDDPAHPLLPILHRIDDQAERGAAVVAR…
*652387849	MRNLTIMLLILCLGAAVGPGWADERPTVRIGVIAPRDIDGAEYSWGATLHQLSISLPDYRFEMRVLDQGAYRRILADGGVDFIIGNPAQYIELEAEFGVSRIATVEFAGGPAPSSAIGSLVFTRAGRADIPSFANLRGKRLVAIAPDLFGGFRVAWKEFAEQGFDPFTDAGSMEFVGEPVEKVFAAVRDGRADVGIARGCYLERLVAAGRLRGDDFVAIEGRTPERLRCQVSTPLYPDWPFAKLASTPDSLAKRVAQALLAMPAGENGLSWTVPVDYQPVHAVFRALKIGPYEYLRQRSIYQLARENWHWVAVVVLCLAWTLISLARVQYLVRLRTQQLNAAHLQTRREREKMEHAARLSLMGEMASSIAHEISQPLAAIVNYARGCQRRLADGHKLAE…
consensus	MRNLTIMLLILCLGAAVGPGWADERPTVRIGVIAPRDIDGAEYSWGATLHQLSISLPDYRFEMRVLDQGAYRRILADGGVDFIIGNPAQYIELEAEFGVSRIATVEFAGGPAPSSAIGSLVFTRAGRADIPSFANLRGKRLVAIAPDLFGGFRVAWKEFAEQGFDPFTDAGSMEFVGEPVEKVFAAVRDGRADVGIARGCYLERLVAAGRLRGDDFVAIEGRTPERLRCQVSTPLYPDWPFAKLASTPDSLAKRVAQALLAMPAGENGLSWTVPVDYQPVHAVFRALKIGPYEYLRQRSIYQLARENWHWVAVVVLCLAWTLISLARVQYLVRLRTQQLNAAHLQTRREREKMEHAARLSLMGEMASSIAHEISQPLAAIVNYARGCQRRLADGHKLAE…
*503286980	MLLLLRALLIFLFLSSAVQAKDWTIGIQSPFGSERAEDIWQKWVDSVNSRLSNDRLIIKRISVSDFPLEFRNKSIDFIIAQPIQILLTTEGANVSWIASLQSLSSVVPSIGDNVGSAIWVRADSPIHALSELKGKKVAAVAESAFGGYIGGLAVLVNYGIRESDLKINFTDYPVNKTFEHLLKNKAEAAITPLCLYEKLVDDGLIQSDSVRLLSPKHMYNSCQGNISLKSNWVLASLAHVPESLSKQLAVIALSDRKDLTEPIWIPPKSNTEAEMLLNRLGKHPNQLSLWENIQSSFNKNRHLWELGLMAVFVIIANHFFAIWLAQRRNKRIKAINQDLNETERLVYQADRVSMLGEMVSGIGHELNQPLSAILYFAEGLKLGVSSDKLKNDEILSALD…
consensus	MLLLLRALLIFLFLSSAVQAKDWTIGIQSPFGSERAEDIWQKWVDSVNSRLSNDRLIIKRISVSDFPLEFRNKSIDFIIAQPIQILLTTEGANVSWIASLQSLSSVVPSIGDNVGSAIWVRADSPIHALSELKGKKVAAVAESAFGGYIGGLAVLVNYGIRESDLKINFTDYPVNKTFEHLLKNKAEAAITPLCLYEKLVDDGLIQSDSVRLLSPKHMYNSCQGNISLKSNWVLASLAHVPESLSKQLAVIALSDRKDLTEPIWIPPKSNTEAEMLLNRLGKHPNQLSLWENIQSSFNKNRHLWELGLMAVFVIIANHFFAIWLAQRRNKRIKAINQDLNETERLVYQADRVSMLGEMVSGIGHELNQPLSAILYFAEGLKLGVSSDKLKNDEILSALD…

## Sheet: Phylogeny
	Phylum	Class	Order	Family	Genus	Species	Strain	UniProt ID	SK Accession	RR Accession	GI or KEGG ID (SK)	GI or KEGG ID (RR)	Upstream gene	Downstream gene
Archaea	Euryarchaeota	Methanomicrobia	Methanosarcinales	Methanosarcinaceae	Methanolobus	tindarius	DSM 2278	W9DZC9_METTI	WP_023845871		ETA68736		?pyruvate kinase	?formylmethanofuran dehydrogenase subunit C
Bacteria	Proteobacteria	*	*	*	*	*	CAG:139	R5ZXW3_9PROT	WP_022100918	WP_022100919	CDA44353	CDA44354	?tetR-family transcriptional regulator	?folylpolyglutamate synthase/dihydrofolate synthase
		*	*	*	*	*		R5ZXD0_9PROT	WP_022100805	WP_022100806	CDA44148	CDA44149	?antioxidant AhpC/TSA family (thioredoxin-like)	?hypothetical protein
		*	*	*	*	*		R6ADZ6_9PROT	WP_022099449		CDA44791		?iSPg5 transposase Orf2	?putative fumarate reductase flavoprotein subunit
		Alphaproteobacteria	Rhodobacterales	Rhodobacteraceae	Pseudovibrio		JE062	B6R3D6_9RHOB	WP_008549319	Removed?	EEA94844	?
			Rhodospirillales	Rhodospirillaceae	Azospirillum	brasilense	Sp245	G8AUT1_AZOBR			AZOBR_p230031	AZOBR_p230032	conserved exported protein of unknown function	putative thioredoxin
					Caenispirillum	salinarum	AK4	K9HNC8_9PROT			EKV30026		?Protein of unknown function (DUF3179)	?short-chain dehydrogenase/reductase SDR (Threonine)
					Magnetospirillum	magneticum	AMB-1 / ATCC 700264	Q2W230_MAGSA	Removed	WP_011385652	amb3290	amb3291		SlyX protein
		Betaproteobacteria	Burkholderiales	*	*	*	1_1_47	D9Y4F9_9BURK	WP_008811256		EFL83855	EFL83854	?fumarate reductase flavoprotein subunit	?hypothetical protein
				*	*	*	1_1_47	D9Y8F9_9BURK	WP_008812227	WP_008812228	EFL82112	EFL82113	?glycine hydroxymethyltransferase	?Fumarate reductase flavoprotein subunit
				*	*	*	1_1_47	D9Y7L4_9BURK	WP_008811934		EFL82403	EFL82402	?Fumarate reductase flavoprotein subunit	?hypothetical protein
				*	*	*	1_1_47	D9Y8R4_9BURK	WP_008812332	WP_008812333	EFL81918	EFL81919	?metallo-dependent_hydrolases	?transcriptional regulator, LysR family
				*	*	*	1_1_47	D9Y2B6_9BURK	WP_008810095	WP_008810094	EFL84166	EFL84165	?Fumarate reductase flavoprotein subunit	?Fumarate reductase flavoprotein subunit
				*	*	*	1_1_47	F3QL58_9BURK	WP_008864426/9	WP_008864427/8	EGG53813/6	EGG53814/5	?Cytochrome c3	?Fumarate reductase flavoprotein subunit
				*	*	*	1_1_47	F3QMP1_9BURK	WP_008864785	WP_008811085	EFL83685	EFL83684	?Fumarate reductase flavoprotein subunit	?hypothetical protein
				Alcaligenaceae	Pelistega		HM-7	V8G9D2_9BURK	WP_023948688	Removed?	ETD73139		?gram negative porins
					Taylorella	asinigenitalis	14/45	I7IL83_9BURK			KUM_1085	KUM_1084	?alkaline phosphatase	?alcohol dehydrogenase cytochrome c subunit
						equigenitalis	14/56	I7IYZ2_9BURK			KUK_0750	KUK_0749	alkaline phosphatase	alcohol dehydrogenase cytochrome c subunit
				Comamonadaceae	Alicycliphilus	denitrificans	BC	E8U0Y1_ALIDB			Alide_0967	Alide_0968	phosphonate utilization associated putative membrane protein	cystathionine gamma-synthase (cytochrome c)
					Rubrivivax	gelatinosus	NBRC 100245 / IL144	I0HT85_RUBGI			RGE_28830	RGE_28820	glutathione S-transferase	cytochrome C
				Sutterellaceae	Parasutterella	excrementihominis	CAG:233	R5E358_9BURK	WP_021868352	WP_008864148	CCX86933	CCX86931/EGG54978
						environmental sample		R5E3Q3_9BURK	WP_021868426		CCX87165
								R5ECC7_9BURK	WP_021867976	WP_021867977	CCX85766	CCX85768	?fumarate reductase flavoprotein subunit	?fumarate reductase flavoprotein subunit
								R5EFQ1_9BURK	WP_021868574	WP_008863999	CCX87572	CCX87573	?toxin-antitoxin system antitoxin component AbrB domain protein	?putative fumarate reductase flavoprotein subunit
								R5EIC0_9BURK	WP_021867420		CCX87801		?Xanthine/uracil/vitamin C permease (sulfate transporter)	?oxygen-insensitive NAD(P)H nitroreductase
								R5EIQ4_9BURK	WP_021867483	WP_021867484	CCX87921	CCX87922	?Fumarate reductase flavoprotein subunit	?tRNA (guanine-N(7)-)-methyltransferase
								R5EFL0_9BURK	WP_021868541	WP_021868540	CCX87517	CCX87516	?Fumarate reductase flavoprotein subunit	?Protein of unknown function (DUF3800)
								R5E2J4_9BURK	WP_021868281	WP_021868282	CCX86698	CCX86699	?ABC_ATPase	?putative fumarate reductase flavoprotein subunit
								R5EA89_9BURK	WP_021867576	WP_021867575	CCX88139	CCX88137	?Fumarate reductase flavoprotein subunit	?Fumarate reductase flavoprotein subunit
							YIT 11859	F3QJP2_9BURK			EGG55404	EGG55403	?fumarate reductase flavoprotein subunit	?fumarate reductase flavoprotein subunit
								F3QP09_9BURK			EGG50107	EGG50106	?Protein of unknown function (DUF3800)	?fumarate reductase flavoprotein subunit
								F3QII3_9BURK			EGG56800	EGG56801	?Cytochrom_C3 super family	?fructose-bisphosphate aldolase, class II, Calvin cycle subtype
								F3QJL6_9BURK			EGG55378	EGG55377	?Acyl-coenzyme A:6-aminopenicillanic acid acyl-transferase	?fumarate reductase flavoprotein subunit
								F3QL76_9BURK	WP_008864443	Removed?	EGG53830
								F3QKG5_9BURK		WP_008864234	EGG54599	EGG54598	?Fumarate reductase flavoprotein subunit	?3-dehydroquinate dehydratase, type I
								F3QJM6_9BURK			EGG55388	EGG55387	?Fumarate reductase flavoprotein subunit	?Nitro_FMN_reductase super family
								F3QJ47_9BURK	WP_008863877	WP_008863876	EGG55899	EGG55898	?Short-chain dehydrogenases/reductases	?Cytochrome_b_N super family
								F3QKM9_9BURK	WP_008864294	WP_008864293	EGG54284	EGG54283	?argininosuccinate lyase	?Fumarate reductase flavoprotein subunit
					Sutterella	*	CAG:351	R7IL43_9BURK	WP_022444714	WP_022444715	CDE52038	CDE52039	?aconitate hydrolase (aconitase)	?Anion permease ArsB/NhaD
						*		R7ILT1_9BURK	WP_022443085		CDE52461		?hypothetical protein	?MmgE/PrpD family; This family includes 2-methylcitrate dehydratase
						*		R7I8I1_9BURK	WP_022443352	WP_022443353	CDE46812	CDE46814	?cytochrome C	?hypothetical protein
						*		R7ILS7_9BURK	WP_022443080	WP_022443079	CDE52456	CDE52455	?Fumarate reductase flavoprotein subunit	?UbiA family of prenyltransferases
						*		R7I849_9BURK	WP_022443326		CDE46687		?Short-chain dehydrogenases/reductases	?hypothetical protein
						*		R7IK21_9BURK	WP_022444628	WP_022444629	CDE51791	CDE51795	?Permeases of the drug/metabolite transporter (DMT) superfamily	?PrdX_deacylase
						*	CAG:397	R7BYQ5_9BURK	WP_022372291	WP_022372292	CDD71019	CDD71021	?penicillin-binding protein 1A family (CD71017)	?fumarate reductase flavoprotein subunit (CD71022)
						*		R7BXL0_9BURK	WP_022373587	WP_022373588/9	CDD70515	CDD70516/7	?Short-chain dehydrogenases/reductases superfamily	?Fumarate reductase flavoprotein subunit
						*		R7BYZ6_9BURK	WP_022373814		CDD70975		?hypothetical protein	?Predicted RNA polymerase sigma factor containing a TPR repeat domain
						*		R7BWC3_9BURK	WP_022373424	WP_022373425	CDD70184	CDD70185	?aBC transporter permease	?hypothetical protein
						*		R7BXP8_9BURK	WP_022373604	WP_022373605	CDD70555	CDD70556	?thioredoxin	?Aminotransferase class-V
						*	CAG:521	R7KI83_9BURK	WP_022473396	WP_022473397	CDE76080	CDE76082	?C4-dicarboxylate transporter
						parvirubra	YIT 11816	H3KH95_9BURK			EHY30511	EHY30512	?arylsulfotransferase, partial	?CpxP_like super family
								H3KDC8_9BURK		WP_008541402	EHY31864	EHY31863	?Short-chain dehydrogenases/reductases	?putative 3-dehydroquinate dehydratase, type I
								H3KEB7_9BURK
								H3KES1_9BURK			EHY31392	EHY31393	?hypothetical protein	?transcriptional regulator, MerR family
								H3KDJ8_9BURK			EHY31810	EHY31811	?hypothetical protein	?Predicted transcriptional regulator containing an HTH domain
								H3KEJ8_9BURK		WP_008542000	EHY31452	EHY31453	?ABC ATPase?	?Fumarate reductase flavoprotein subunit
						wadsworthensis	2_1_59BFAA	K1JV29_9BURK			EKB30538	EKB30537	?hypothetical protein	?aconitate hydratase
								K1JJW2_9BURK			EKB30486
								K1JRJ7_9BURK			EKB30297	EKB30296	?Fumarate reductase flavoprotein subunit	?DNA polymerase III, epsilon subunit
								K1KEE7_9BURK		WP_005437224	EKB30109	EKB30110	?HNH nucleases	?Fumarate reductase flavoprotein subunit
								K1JI44_9BURK		WP_005434942	EKB31290	EKB31289	?Fumarate reductase flavoprotein subunit	?Cyanate permease
								K1JUK1_9BURK	Removed?	WP_005436765	EKB30308	EKB30310	?AcrR transcriptional regulator	?Fumarate reductase flavoprotein subunit
								K1KFH8_9BURK	WP_005436507	WP_005436505	EKB30514	EKB30513	?Fumarate reductase flavoprotein subunit	?CIMS - Cobalamine-independent methonine synthase
								K1JJQ4_9BURK	WP_005436544	WP_005436545	EKB30421	EKB30422	?hypothetical protein	?Fumarate reductase flavoprotein subunit
							3_1_45B	E7H683_9BURK	WP_005432512	WP_005432513	EFW00647	EFW00648	?cytochrome C	?hypothetical protein - fumarate reductase flavoprotein subunit?
								E7H3E6_9BURK			EFW01675	EFW01676	??fumarate reductase flavoprotein subunit	??fumarate reductase flavoprotein subunit
								E7H5E5_9BURK	WP_005431973	WP_005431975	EFW00996	EFW00997	?Large extracellular alpha-helical protein	?Short-chain dehydrogenases/reductases (SDR)
								E7H1E6_9BURK		WP_005429672	EFW02346	EFW02347	?Type I 3-dehydroquinase	?Fumarate reductase flavoprotein subunit
								E7H371_9BURK	WP_005430689	Removed?	EFW01700	EFW01701	?Chromosome_partition_protein_Smc	?peptide deformylase
								E7H4B5_9BURK		WP_005431330	EFW01277	EFW01278	?N-Acyltransferase superfamily	?Fumarate reductase flavoprotein subunit
							CAG:135	R5PQ28_9BURK	WP_021995814	WP_021995813	CCZ18338	CCZ18337	?fumarate reductase flavoprotein subunit	?3-dehydroquinate dehydratase 1
								R5PKL4_9BURK	WP_021995291	WP_005430597	CCZ16723	CCZ16724	?Fumarate reductase flavoprotein subunit	?Fumarate reductase flavoprotein subunit
								R5PPW2_9BURK	WP_021994918	WP_021994919	CCZ16069	CCZ16070	?Inconsistent: Fumarate reductase flavoprotein subunit or autotransporter	?putative uncharacterized protein (HTH_Xre)
								R5PRZ2_9BURK	WP_021994751	WP_016474895	CCZ19340	CCZ19341	?trans_reg_C	?Fumarate reductase flavoprotein subunit
								R5PQD6_9BURK	WP_021995039		CCZ16279		?Flavodoxin-like fold
							HGA0223	S3BCW6_9BURK	WP_016474451	WP_016474450	EPD99143	EPD99142	?3-ketosteroid-delta-1-dehydrogenase
								S3BE98_9BURK	WP_016474673		EPD98721		?doubled CXXCH domain-containing protein (cytochrome c)	?Site-specific recombinase XerD
								S3BL50_9BURK	WP_016473775	WP_016473774	EPE01062	EPE01061	?Fumarate reductase flavoprotein subunit	?Yqey-like protein
								S3C4D2_9BURK	WP_016473826	WP_016473827	EPE01123	EPE01124	?Putative threonine efflux protein	?Fumarate reductase flavoprotein subunit
								S3BHU3_9BURK		WP_016474114	EPD99971	EPD99970	?Methylated DNA-protein cysteine methyltransferase	?Fumarate reductase flavoprotein subunit
			Hydrogenophilales	Hydrogenophilaceae	Thiobacillus	denitrificans	ATCC 25259	Q3SI36_THIDA			Tbd_1744	Tbd_1743	tetrathionate reductase subunit A	hypothetical protein
			Neisseriales	Chromobacteriaceae	Laribacter	hongkongensis	HLHK9	C1DAM0_LARHH			LHK_00205	LHK_00204	cystathionine gamma-synthase (cytochrome C)	acetyl-CoA C-acetyltransferase
					Laribacter	hongkongensis		C1D7M4_LARHH			LHK_01475	LHK_01474
				Neisseriaceae	Neisseria	weaveri	ATCC 51223	G2DV30_9NEIS	WP_004286285	WP_004286284	EGV34739	EGV34738	?surface protein A - not consistent w/ accession	?putative cytochrome c, class I - not consistent w/ accession
			Rhodocyclales	Rhodocyclales	Aromatoleum	aromaticum	EbN1	Q5P4B0_AROAE			ebA3063	ebA3060		Cytochrome c5 (CycB)
					Azoarcus		BH72	A1K8Y4_AZOSB			azo2672	azo2671	hypothetical protein	3-demethylubiquinone-9 3-methyltransferase
					Dechloromonas	aromatica	RCB	Q47D57_DECAR			Daro_2490	Daro_2491	hypothetical protein - transposase domain	cytochrome C
					Dechlorosoma	suillum		G8QJ32_AZOSU			Dsui_2079	Dsui_2080	cytochrome c551/c552	GntR family transcriptional regulator / MocR family aminotransferase
					Dechlorosoma	suillum		G8QN25_AZOSU			Dsui_2512	Dsui_2511
					Thauera	*	27	N6YE49_9RHOO	WP_002941899	WP_002941897	ENO78259	ENO78258	?tetrathionate reductase subunit A	?endonuclease/exonuclease/phosphatase
						linaloolentis	47Lol = DSM 12138	N6Z9E6_9RHOO	WP_004336496	Removed?	ENO88774	ENO88773	?cytochrome precursor (Cytochrome c)	?homoserine dehydrogenase
						terpenica	58Eu	S9ZM87_9RHOO	WP_021249209	WP_021249208	EPZ15721	EPZ15720	?tetrathionate reductase	?Exonuclease-Endonuclease-Phosphatase (EEP) domain superfamily
		Deltaproteobacteria	Myxococcales	Cystobacteraceae	Corallococcus (Myxococcus)	coralloides	ATCC 25202	H8MJW5_CORCM			COCOR_07249		2'-5' RNA ligase	hypothetical protein - NlpC/P60 family
					Cystobacter	fuscus	DSM 2262	S9P277_9DELT	WP_002620663	Removed?	EPX56377
								S9P9Q1_9DELT			EPX59861
					Stigmatella	aurantiaca	DW4/3-1	E3FFC8_STIAD			STAUR_4907/8	STAUR_4909	peptidase, u32 family	Sensor kinase (STAUR_4908)
		Gammaproteobacteria	Aeromondales	Aeromonaceae	Aeromonas	hydrophila	AL09-71	X5HYX5_AERHY			V428_18240	V428_18245
						molluscorum	848	R1F5K1_9GAMM		WP_005901061	EOD55047	EOD55048	?tetrathionate reductase subunit B	?(alpha)-aspartyl dipeptidase
					Oceanimonas	GK1		H2FTW8_OCESG			GU3_08300	GU3_08305	tetrathionate reductase subunit B	putative holliday junction resolvase
			Alteromonadales	Ferrimonadaceae	Ferrimonas	balearica	DSM 9799	E1SPL4_FERBD			Fbal_3635	Fbal_3634
					Ferrimonas	balearica	DSM 9799	E1SSU5_FERBD			Fbal_2897	Fbal_2896	L,D-transpeptidase catalytic domain (YkuD superfamily)	porin Gram-negative type
				Moritellaceae	Moritella		PE36	A6F977_9GAMM	WP_006030939		EDM68356	EDM68357
				Shewanellaceae	Shewanella	amazonensis	ATCC BAA-1098 / SB2B	A1SAH8_SHEAM			Sama_3182	Sama_3183	sulfate permease, SulP family	Cupin - Alpha-Mannosidase Binding Domain of Atg19/34
								A1S898_SHEAM			Sama_2400	Sama_2399	?hypothetical protein	Tricarballylate dehydrogenase
						baltica	OS175	G0B1L8_9GAMM			Sbal175_3654	Sbal175_3654
							OS195	G6E4X4_9GAMM			Sbal195_0468	Sbal195_0467	hypothetical protein	hypothetical protein
						frigidimarina	NCIMB 400	Q082H1_SHEFN			Sfri_1998	Sfri_1997	periplasmic nitrate reductase NapE	thiosulfate reductase / polysulfide reductase chain A
						halifaxensis	HAW-EB4	B0TQJ0_SHEHH			Shal_0408	Shal_0407	dimethylsulfoxide reductase chain B	mandelate racemase/muconate lactonizing protein
								B0TQ83_SHEHH			Shal_3128	Shal_3129
								B0TTQ5_SHEHH			Shal_2062	Shal_2061	hypothetical protein	ApbE family lipoprotein (thiamine biosynthesis)
						loihica	ATCC BAA-1088 / PV-4	A3QED8_SHELP			Shew_1970	Shew_1969	beta-lactamase	ApbE family lipoprotein (thiamine biosynthesis)
								A3QAI4_SHELP			Shew_0610	Shew_0609
						oneidensis	MR-1	Q8EH14_SHEON			SO_1417	SO_1416	transcriptional repressor of flavocytochrome c TetR family	ApbE family protein - thiamine biosynthesis lipoprotein
						piezotolerans	WP3 / JCM 13877	B8CP10_SHEPW			swp_2514	swp_2513	ISSwp1, transposase OrfB	thiamine biosynthesis lipoprotein
						sediminis	HAW-EB3	A8G0P7_SHESH			Ssed_4066	Ssed_4067	hypothetical protein	GAF sensor-containing diguanylate cyclase
								A8FVL7_SHESH			Ssed_2281	Ssed_2282	ApbE family lipoprotein (thiamine synthesis)	outer membrane efflux protein (multidrug)
			Chromatiales	Ectothiorhodospiraceae	Spiribacter		UAH-SP71	U5T4P3_9GAMM	WP_023367228		SPICUR_06430	SPICUR_06435	hypothetical protein	hypothetical protein
			Enterobacteriales	Enterobacteriaceae	Citrobacter	Freundii	GTC 09629		WP_003029350		EOD59950	EOD59949	hypothetical protein	Tetrathionate reductase B
					Edwardsiella	tarda	FL6-60	E0T7B4_EDWTF			Etaf_1487	Etaf_1486
					Escherichia	hermannii	NBRC 105704	H5V2D9_ESCHE		WP_002435725	GAB52147	GAB52148	?tetrathionate reductase subunit B	?putative oxidoreductase YbiC
					Enterobacter	lignolyticus	SCF1	E3G622_ENTLS			Entcl_2149	Entcl_2150	tetrathionate reductase subunit B	transposase IS200-family protein
					Klebsiella	oxytoca	M5al	K6JK28_KLEOX			EKP27291	EKP27290/2	?FKBP-type peptidyl-prolyl cis-trans isomerases 1	?Replication protein P
					Morganella	morganii		W1AFN0_MORMO	WP_004241455	WP_004241456	EMP50807	EMP50808/KGZ27479
					Proteus	mirabilis	WGLW6	K1H040_PROMI	WP_004248357	WP_004248358	EKA99954	EKA99955
					Providencia	alcalifaciens		X8MV60_9ENTR	WP_036960528	WP_006657911	ETT03659	ETT03596
					Salmonella	enterica	subsp. enterica serovar Enteritidis P125109	L7A247_SALEN			SEN1659	SEN1658
							subsp. salamae serovar 58:l,z13,z28:z6 str. 00-0163	V1FNU3_SALCE		WP_001249254/3	ESE68547	ESE68546	?MltA-interacting protein MipA	?Fumarate reductase flavoprotein subunit
					Serratia	fonticola	AU-P3(3)	U2LJD1_SERFO	WP_021180196	WP_021180197	ERK10967	ERK10968
						marcescens	WW4	L7ZPJ6_SERMA			SMWW4_v1c33620	SMWW4_v1c33630
					Shimwellia	blattae	ATCC 29907 / DSM 4481 / JCM 1650 / NBRC 105725 / CDC 9005-74	I2B6U4_SHIBC	WP_002441157	WP_002441159	EBL_c11440	EBL_c11430
								I2B613_SHIBC			EBL_c08470	EBL_c08480	enolase	anaerobic dimethyl sulfoxide reductase subunit B
					Yersinia	enterocolitica	subsp. palearctica Y11	L0RM26_YEREN			Y11_05061	Y11_05051
					Yokenella	regensburgei	ATCC 43003	G9Z7A1_9ENTR			EHM47586	EHM47585	?Crp	?hypothetical protein
			Pasteurellales	Pasteurellaceae	Gallibacterium	anatis	12656/12	U1I562_9PAST	WP_021461623	WP_021461622	ERF78500	ERF78499	?Glucose / Sorbosone dehydrogenase	?tetrathionate reductase subunit B
					Histophilus (Haemophilus somnus)	somni	2336	B0UU99_HISS2			HSM_1378	HSM_1379
					Mannheimia	haemolytica	M42548	M4YAM1_PASHA			MHH_c12880	MHH_c12890	putative PIN domain-containing DNA-binding protein	tRNA 2-thiocytidine biosynthesis protein TtcA
					Pasteurella	multocida	3480	I1VKZ3_PASMD	AFI45688		NT08PM_0547	NT08PM_0546
			Pseudomonadales	Moraxellaceae	Psychrobacter	arcticus	DSM 17307	Q4FRS1_PSYA2			Psyc_1439	Psyc_1438	ABC transporter ATPase	alcohol dehydrogenase (Cytochrome C)
								X0SF09_9GAMM			GAF62555	GAF62554	?ABC transporter	?putative diheme cytochrome c-553
			Thiotrichales	Thiotrichaceae	Beggiatoa	alba	B18LD	I3CFD2_9GAMM	Removed?	WP_002685158	EIJ42325	EIJ42326	?hypothetical protein - Tetratricopeptide repeat (TPR_12)	?family 3 adenylate cyclase/Rec/HisKA
			Vibrionales	Vibrionaceae	Aliivibrio	fischeri	ES114	Q5E1C4_VIBF1			VF_A0102	VF_A0103	thiosulfate/3-mercaptopyruvate sulfurtransferase	nucleoside-diphosphate-sugar epimerase
					Grimontia	indica		R1IGB2_9GAMM	WP_002538539	WP_002538541	EOD79781	EOD79782	?Thiosulfate sulfurtransferase, rhodanese	?PTS system, N-acetylglucosamine-specific IIA component ???????
					Photobacterium	damselae	CIP 102761	Q1ZA46_PHOPR			EAS45646	EAS45647	?Nitrate reductase delta subunit	?nucleoside permease
						profundum	3TCK	Q1ZAW1_PHOPR	WP_006228684	WP_006228685	EAS45381	EAS45382	?hypothetical protein	?hypothetical maltose O-acetyltransferase
					Vibrio	ezurae	NBRC 102218	U3AHM6_9VIBR		WP_021713125	GAD79416	GAD79415	?23S rRNA pseudouridine synthase RluB	?tetrathionate reductase subunit B
						furnissii		F0LRJ4_VIBFN			vfu_A01446	vfu_A01445
							EKP-028	X7HFF1_VIBPH	WP_005462327	WP_005462333	ETY61895	ETY61894	?Heat shock protein HsiJ	Thiosulfate sulfurtransferase
						shilonii	AK1	A6D1P8_9VIBR	Removed?	WP_006071758	EDL53412	EDL53411	?short-chain fatty acid transporter	?tetrathionate reductase, subunit B
						splendidus	12B01	A3ULM7_VIBSP	WP_004732116	WP_004732114	EAP96862	EAP96861	?hypothetical protein - related to TPR	?tetrathionate reductase, subunit B
			Xanthomonadales	Xanthomonadaceae	Wohlfahrtiimonas	chitiniclastica	SH04	L8XWK9_9GAMM	WP_008315242	WP_008315240	ELV08413	ELV08412		?peptidase S24-like protein

## Sheet: with RR
	Phylum	Class	Order	Family	Genus	Species	Strain	UniProt ID	SK Accession	RR Accession	GI or KEGG ID (SK)	GI or KEGG ID (RR)	Upstream gene	Downstream gene
Bacteria	Proteobacteria	*	*	*	*	*	CAG:139	R5ZXW3_9PROT	WP_022100918	WP_022100919	CDA44353	CDA44354	?tetR-family transcriptional regulator	?folylpolyglutamate synthase/dihydrofolate synthase
		*	*	*	*	*		R5ZXD0_9PROT	WP_022100805	WP_022100806	CDA44148	CDA44149	?antioxidant AhpC/TSA family (thioredoxin-like)	?hypothetical protein
		Alphaproteobacteria	Rhodospirillales	Rhodospirillaceae	Azospirillum	brasilense	Sp245	G8AUT1_AZOBR			AZOBR_p230031	AZOBR_p230032	conserved exported protein of unknown function	putative thioredoxin
					Magnetospirillum	magneticum	AMB-1 / ATCC 700264	Q2W230_MAGSA	Removed	WP_011385652	amb3290	amb3291		SlyX protein
		Betaproteobacteria	Burkholderiales	*	*	*	1_1_47	D9Y4F9_9BURK	WP_008811256		EFL83855	EFL83854	?fumarate reductase flavoprotein subunit	?hypothetical protein
				*	*	*	1_1_47	D9Y8F9_9BURK	WP_008812227	WP_008812228	EFL82112	EFL82113	?glycine hydroxymethyltransferase	?Fumarate reductase flavoprotein subunit
				*	*	*	1_1_47	D9Y7L4_9BURK	WP_008811934		EFL82403	EFL82402	?Fumarate reductase flavoprotein subunit	?hypothetical protein
				*	*	*	1_1_47	D9Y8R4_9BURK	WP_008812332	WP_008812333	EFL81918	EFL81919	?metallo-dependent_hydrolases	?transcriptional regulator, LysR family
				*	*	*	1_1_47	D9Y2B6_9BURK	WP_008810095	WP_008810094	EFL84166	EFL84165	?Fumarate reductase flavoprotein subunit	?Fumarate reductase flavoprotein subunit
				*	*	*	1_1_47	F3QL58_9BURK	WP_008864426/9	WP_008864427/8	EGG53813/6	EGG53814/5	?Cytochrome c3	?Fumarate reductase flavoprotein subunit
				*	*	*	1_1_47	F3QMP1_9BURK	WP_008864785	WP_008811085	EFL83685	EFL83684	?Fumarate reductase flavoprotein subunit	?hypothetical protein
				Alcaligenaceae	Taylorella	asinigenitalis	14/45	I7IL83_9BURK			KUM_1085	KUM_1084	?alkaline phosphatase	?alcohol dehydrogenase cytochrome c subunit
						equigenitalis	14/56	I7IYZ2_9BURK			KUK_0750	KUK_0749	alkaline phosphatase	alcohol dehydrogenase cytochrome c subunit
				Comamonadaceae	Alicycliphilus	denitrificans	BC	E8U0Y1_ALIDB			Alide_0967	Alide_0968	phosphonate utilization associated putative membrane protein	cystathionine gamma-synthase (cytochrome c)
					Rubrivivax	gelatinosus	NBRC 100245 / IL144	I0HT85_RUBGI			RGE_28830	RGE_28820	glutathione S-transferase	cytochrome C
				Sutterellaceae	Parasutterella	excrementihominis	CAG:233	R5E358_9BURK	WP_021868352	WP_008864148	CCX86933	CCX86931/EGG54978
								R5ECC7_9BURK	WP_021867976	WP_021867977	CCX85766	CCX85768	?fumarate reductase flavoprotein subunit	?fumarate reductase flavoprotein subunit
								R5EFQ1_9BURK	WP_021868574	WP_008863999	CCX87572	CCX87573	?toxin-antitoxin system antitoxin component AbrB domain protein	?putative fumarate reductase flavoprotein subunit
								R5EIQ4_9BURK	WP_021867483	WP_021867484	CCX87921	CCX87922	?Fumarate reductase flavoprotein subunit	?tRNA (guanine-N(7)-)-methyltransferase
								R5EFL0_9BURK	WP_021868541	WP_021868540	CCX87517	CCX87516	?Fumarate reductase flavoprotein subunit	?Protein of unknown function (DUF3800)
								R5E2J4_9BURK	WP_021868281	WP_021868282	CCX86698	CCX86699	?ABC_ATPase	?putative fumarate reductase flavoprotein subunit
								R5EA89_9BURK	WP_021867576	WP_021867575	CCX88139	CCX88137	?Fumarate reductase flavoprotein subunit	?Fumarate reductase flavoprotein subunit
							YIT 11859	F3QJP2_9BURK			EGG55404	EGG55403	?fumarate reductase flavoprotein subunit	?fumarate reductase flavoprotein subunit
								F3QP09_9BURK			EGG50107	EGG50106	?Protein of unknown function (DUF3800)	?fumarate reductase flavoprotein subunit
								F3QII3_9BURK			EGG56800	EGG56801	?Cytochrom_C3 super family	?fructose-bisphosphate aldolase, class II, Calvin cycle subtype
								F3QJL6_9BURK			EGG55378	EGG55377	?Acyl-coenzyme A:6-aminopenicillanic acid acyl-transferase	?fumarate reductase flavoprotein subunit
								F3QKG5_9BURK		WP_008864234	EGG54599	EGG54598	?Fumarate reductase flavoprotein subunit	?3-dehydroquinate dehydratase, type I
								F3QJM6_9BURK			EGG55388	EGG55387	?Fumarate reductase flavoprotein subunit	?Nitro_FMN_reductase super family
								F3QJ47_9BURK	WP_008863877	WP_008863876	EGG55899	EGG55898	?Short-chain dehydrogenases/reductases	?Cytochrome_b_N super family
								F3QKM9_9BURK	WP_008864294	WP_008864293	EGG54284	EGG54283	?argininosuccinate lyase	?Fumarate reductase flavoprotein subunit
					Sutterella	*	CAG:351	R7IL43_9BURK	WP_022444714	WP_022444715	CDE52038	CDE52039	?aconitate hydrolase (aconitase)	?Anion permease ArsB/NhaD
						*		R7I8I1_9BURK	WP_022443352	WP_022443353	CDE46812	CDE46814	?cytochrome C	?hypothetical protein
						*		R7ILS7_9BURK	WP_022443080	WP_022443079	CDE52456	CDE52455	?Fumarate reductase flavoprotein subunit	?UbiA family of prenyltransferases
						*		R7IK21_9BURK	WP_022444628	WP_022444629	CDE51791	CDE51795	?Permeases of the drug/metabolite transporter (DMT) superfamily	?PrdX_deacylase
						*	CAG:397	R7BYQ5_9BURK	WP_022372291	WP_022372292	CDD71019	CDD71021	?penicillin-binding protein 1A family (CD71017)	?fumarate reductase flavoprotein subunit (CD71022)
						*		R7BXL0_9BURK	WP_022373587	WP_022373588/9	CDD70515	CDD70516/7	?Short-chain dehydrogenases/reductases superfamily	?Fumarate reductase flavoprotein subunit
						*		R7BWC3_9BURK	WP_022373424	WP_022373425	CDD70184	CDD70185	?aBC transporter permease	?hypothetical protein
						*		R7BXP8_9BURK	WP_022373604	WP_022373605	CDD70555	CDD70556	?thioredoxin	?Aminotransferase class-V
						*	CAG:521	R7KI83_9BURK	WP_022473396	WP_022473397	CDE76080	CDE76082	?C4-dicarboxylate transporter
						parvirubra	YIT 11816	H3KH95_9BURK			EHY30511	EHY30512	?arylsulfotransferase, partial	?CpxP_like super family
								H3KDC8_9BURK		WP_008541402	EHY31864	EHY31863	?Short-chain dehydrogenases/reductases	?putative 3-dehydroquinate dehydratase, type I
								H3KES1_9BURK			EHY31392	EHY31393	?hypothetical protein	?transcriptional regulator, MerR family
								H3KDJ8_9BURK			EHY31810	EHY31811	?hypothetical protein	?Predicted transcriptional regulator containing an HTH domain
								H3KEJ8_9BURK		WP_008542000	EHY31452	EHY31453	?ABC ATPase?	?Fumarate reductase flavoprotein subunit
						wadsworthensis	2_1_59BFAA	K1JV29_9BURK			EKB30538	EKB30537	?hypothetical protein	?aconitate hydratase
								K1JRJ7_9BURK			EKB30297	EKB30296	?Fumarate reductase flavoprotein subunit	?DNA polymerase III, epsilon subunit
								K1KEE7_9BURK		WP_005437224	EKB30109	EKB30110	?HNH nucleases	?Fumarate reductase flavoprotein subunit
								K1JI44_9BURK		WP_005434942	EKB31290	EKB31289	?Fumarate reductase flavoprotein subunit	?Cyanate permease
								K1JUK1_9BURK	Removed?	WP_005436765	EKB30308	EKB30310	?AcrR transcriptional regulator	?Fumarate reductase flavoprotein subunit
								K1KFH8_9BURK	WP_005436507	WP_005436505	EKB30514	EKB30513	?Fumarate reductase flavoprotein subunit	?CIMS - Cobalamine-independent methonine synthase
								K1JJQ4_9BURK	WP_005436544	WP_005436545	EKB30421	EKB30422	?hypothetical protein	?Fumarate reductase flavoprotein subunit
							3_1_45B	E7H683_9BURK	WP_005432512	WP_005432513	EFW00647	EFW00648	?cytochrome C	?hypothetical protein - fumarate reductase flavoprotein subunit?
								E7H3E6_9BURK			EFW01675	EFW01676	??fumarate reductase flavoprotein subunit	??fumarate reductase flavoprotein subunit
								E7H5E5_9BURK	WP_005431973	WP_005431975	EFW00996	EFW00997	?Large extracellular alpha-helical protein	?Short-chain dehydrogenases/reductases (SDR)
								E7H1E6_9BURK		WP_005429672	EFW02346	EFW02347	?Type I 3-dehydroquinase	?Fumarate reductase flavoprotein subunit
								E7H371_9BURK	WP_005430689	Removed?	EFW01700	EFW01701	?Chromosome_partition_protein_Smc	?peptide deformylase
								E7H4B5_9BURK		WP_005431330	EFW01277	EFW01278	?N-Acyltransferase superfamily	?Fumarate reductase flavoprotein subunit
							CAG:135	R5PQ28_9BURK	WP_021995814	WP_021995813	CCZ18338	CCZ18337	?fumarate reductase flavoprotein subunit	?3-dehydroquinate dehydratase 1
								R5PKL4_9BURK	WP_021995291	WP_005430597	CCZ16723	CCZ16724	?Fumarate reductase flavoprotein subunit	?Fumarate reductase flavoprotein subunit
								R5PPW2_9BURK	WP_021994918	WP_021994919	CCZ16069	CCZ16070	?Inconsistent: Fumarate reductase flavoprotein subunit or autotransporter	?putative uncharacterized protein (HTH_Xre)
								R5PRZ2_9BURK	WP_021994751	WP_016474895	CCZ19340	CCZ19341	?trans_reg_C	?Fumarate reductase flavoprotein subunit
							HGA0223	S3BCW6_9BURK	WP_016474451	WP_016474450	EPD99143	EPD99142	?3-ketosteroid-delta-1-dehydrogenase
								S3BL50_9BURK	WP_016473775	WP_016473774	EPE01062	EPE01061	?Fumarate reductase flavoprotein subunit	?Yqey-like protein
								S3C4D2_9BURK	WP_016473826	WP_016473827	EPE01123	EPE01124	?Putative threonine efflux protein	?Fumarate reductase flavoprotein subunit
								S3BHU3_9BURK		WP_016474114	EPD99971	EPD99970	?Methylated DNA-protein cysteine methyltransferase	?Fumarate reductase flavoprotein subunit
			Hydrogenophilales	Hydrogenophilaceae	Thiobacillus	denitrificans	ATCC 25259	Q3SI36_THIDA			Tbd_1744	Tbd_1743	tetrathionate reductase subunit A	hypothetical protein
			Neisseriales	Chromobacteriaceae	Laribacter	hongkongensis	HLHK9	C1DAM0_LARHH			LHK_00205	LHK_00204	cystathionine gamma-synthase (cytochrome C)	acetyl-CoA C-acetyltransferase
					Laribacter	hongkongensis		C1D7M4_LARHH			LHK_01475	LHK_01474
				Neisseriaceae	Neisseria	weaveri	ATCC 51223	G2DV30_9NEIS	WP_004286285	WP_004286284	EGV34739	EGV34738	?surface protein A - not consistent w/ accession	?putative cytochrome c, class I - not consistent w/ accession
			Rhodocyclales	Rhodocyclales	Aromatoleum	aromaticum	EbN1	Q5P4B0_AROAE			ebA3063	ebA3060		Cytochrome c5 (CycB)
					Azoarcus		BH72	A1K8Y4_AZOSB			azo2672	azo2671	hypothetical protein	3-demethylubiquinone-9 3-methyltransferase
					Dechloromonas	aromatica	RCB	Q47D57_DECAR			Daro_2490	Daro_2491	hypothetical protein - transposase domain	cytochrome C
					Dechlorosoma	suillum		G8QJ32_AZOSU			Dsui_2079	Dsui_2080	cytochrome c551/c552	GntR family transcriptional regulator / MocR family aminotransferase
					Dechlorosoma	suillum		G8QN25_AZOSU			Dsui_2512	Dsui_2511
					Thauera	*	27	N6YE49_9RHOO	WP_002941899	WP_002941897	ENO78259	ENO78258	?tetrathionate reductase subunit A	?endonuclease/exonuclease/phosphatase
						linaloolentis	47Lol = DSM 12138	N6Z9E6_9RHOO	WP_004336496	Removed?	ENO88774	ENO88773	?cytochrome precursor (Cytochrome c)	?homoserine dehydrogenase
						terpenica	58Eu	S9ZM87_9RHOO	WP_021249209	WP_021249208	EPZ15721	EPZ15720	?tetrathionate reductase	?Exonuclease-Endonuclease-Phosphatase (EEP) domain superfamily
		Deltaproteobacteria	Myxococcales	Cystobacteraceae	Stigmatella	aurantiaca	DW4/3-1	E3FFC8_STIAD			STAUR_4907/8	STAUR_4909	peptidase, u32 family	Sensor kinase (STAUR_4908)
		Gammaproteobacteria	Aeromondales	Aeromonaceae	Aeromonas	hydrophila	AL09-71	X5HYX5_AERHY			V428_18240	V428_18245
						molluscorum	848	R1F5K1_9GAMM		WP_005901061	EOD55047	EOD55048	?tetrathionate reductase subunit B	?(alpha)-aspartyl dipeptidase
					Oceanimonas	GK1		H2FTW8_OCESG			GU3_08300	GU3_08305	tetrathionate reductase subunit B	putative holliday junction resolvase
			Alteromonadales	Ferrimonadaceae	Ferrimonas	balearica	DSM 9799	E1SPL4_FERBD			Fbal_3635	Fbal_3634
					Ferrimonas	balearica	DSM 9799	E1SSU5_FERBD			Fbal_2897	Fbal_2896	L,D-transpeptidase catalytic domain (YkuD superfamily)	porin Gram-negative type
				Moritellaceae	Moritella		PE36	A6F977_9GAMM	WP_006030939		EDM68356	EDM68357
				Shewanellaceae	Shewanella	amazonensis	ATCC BAA-1098 / SB2B	A1SAH8_SHEAM			Sama_3182	Sama_3183	sulfate permease, SulP family	Cupin - Alpha-Mannosidase Binding Domain of Atg19/34
								A1S898_SHEAM			Sama_2400	Sama_2399	?hypothetical protein	Tricarballylate dehydrogenase
						baltica	OS175	G0B1L8_9GAMM			Sbal175_3654	Sbal175_3654
							OS195	G6E4X4_9GAMM			Sbal195_0468	Sbal195_0467	hypothetical protein	hypothetical protein
						frigidimarina	NCIMB 400	Q082H1_SHEFN			Sfri_1998	Sfri_1997	periplasmic nitrate reductase NapE	thiosulfate reductase / polysulfide reductase chain A
						halifaxensis	HAW-EB4	B0TQJ0_SHEHH			Shal_0408	Shal_0407	dimethylsulfoxide reductase chain B	mandelate racemase/muconate lactonizing protein
								B0TQ83_SHEHH			Shal_3128	Shal_3129
								B0TTQ5_SHEHH			Shal_2062	Shal_2061	hypothetical protein	ApbE family lipoprotein (thiamine biosynthesis)
						loihica	ATCC BAA-1088 / PV-4	A3QED8_SHELP			Shew_1970	Shew_1969	beta-lactamase	ApbE family lipoprotein (thiamine biosynthesis)
								A3QAI4_SHELP			Shew_0610	Shew_0609
						oneidensis	MR-1	Q8EH14_SHEON			SO_1417	SO_1416	transcriptional repressor of flavocytochrome c TetR family	ApbE family protein - thiamine biosynthesis lipoprotein
						piezotolerans	WP3 / JCM 13877	B8CP10_SHEPW			swp_2514	swp_2513	ISSwp1, transposase OrfB	thiamine biosynthesis lipoprotein
						sediminis	HAW-EB3	A8G0P7_SHESH			Ssed_4066	Ssed_4067	hypothetical protein	GAF sensor-containing diguanylate cyclase
								A8FVL7_SHESH			Ssed_2281	Ssed_2282	ApbE family lipoprotein (thiamine synthesis)	outer membrane efflux protein (multidrug)
			Chromatiales	Ectothiorhodospiraceae	Spiribacter		UAH-SP71	U5T4P3_9GAMM	WP_023367228		SPICUR_06430	SPICUR_06435	hypothetical protein	hypothetical protein
			Enterobacteriales	Enterobacteriaceae	Citrobacter	Freundii	GTC 09629		WP_003029350		EOD59950	EOD59949	hypothetical protein	Tetrathionate reductase B
					Edwardsiella	tarda	FL6-60	E0T7B4_EDWTF			Etaf_1487	Etaf_1486
					Escherichia	hermannii	NBRC 105704	H5V2D9_ESCHE		WP_002435725	GAB52147	GAB52148	?tetrathionate reductase subunit B	?putative oxidoreductase YbiC
					Enterobacter	lignolyticus	SCF1	E3G622_ENTLS			Entcl_2149	Entcl_2150	tetrathionate reductase subunit B	transposase IS200-family protein
					Klebsiella	oxytoca	M5al	K6JK28_KLEOX			EKP27291	EKP27290/2	?FKBP-type peptidyl-prolyl cis-trans isomerases 1	?Replication protein P
					Morganella	morganii		W1AFN0_MORMO	WP_004241455	WP_004241456	EMP50807	EMP50808/KGZ27479
					Proteus	mirabilis	WGLW6	K1H040_PROMI	WP_004248357	WP_004248358	EKA99954	EKA99955
					Providencia	alcalifaciens		X8MV60_9ENTR	WP_036960528	WP_006657911	ETT03659	ETT03596
					Salmonella	enterica	subsp. enterica serovar Enteritidis P125109	L7A247_SALEN			SEN1659	SEN1658
							subsp. salamae serovar 58:l,z13,z28:z6 str. 00-0163	V1FNU3_SALCE		WP_001249254/3	ESE68547	ESE68546	?MltA-interacting protein MipA	?Fumarate reductase flavoprotein subunit
					Serratia	fonticola	AU-P3(3)	U2LJD1_SERFO	WP_021180196	WP_021180197	ERK10967	ERK10968
						marcescens	WW4	L7ZPJ6_SERMA			SMWW4_v1c33620	SMWW4_v1c33630
					Shimwellia	blattae	ATCC 29907 / DSM 4481 / JCM 1650 / NBRC 105725 / CDC 9005-74	I2B6U4_SHIBC	WP_002441157	WP_002441159	EBL_c11440	EBL_c11430
								I2B613_SHIBC			EBL_c08470	EBL_c08480	enolase	anaerobic dimethyl sulfoxide reductase subunit B
[truncated: 19 more rows]

## Sheet: KEGG
	Phylum	Class	Order	Family	Genus	Species	Strain	UniProt ID	KEGG SK	KEGG RR	Subunit order	Upstream gene(s)	Downstream gene(s)	Likely senses
[truncated: 43 more rows]

[truncated: 2 more sheets: Thiosulfate, Tetrathionate]
